# Supplementary material for: Mapping and modeling human colorectal carcinoma interactions with the tumor microenvironment
Source: Nat Commun. 2023 Nov 30;14:7915. doi: 10.1038/s41467-023-43746-6 (PMC10689473; doi:10.1038/s41467-023-43746-6)
Supplement: Supplementary file 6 — Supplementary Data 3 [file 41467_2023_43746_MOESM6_ESM.xlsx]

## Sheet: README
Sheet_name	Description
TOvT_TO	GO enrichment result on DEGs up-regulated in tumoroid compared to tumor
TOvT_T	GO enrichment result on DEGs up-regulated in tumor compared to tumoroid
COvC_CO	GO enrichment result on DEGs up-regulated in colonoid compared to colon
COvC_C	GO enrichment result on DEGs up-regulated in colon compared to colonoid
TvC_T	GO enrichment result on DEGs up-regulated in tumor compared to colon
TvC_C	GO enrichment result on DEGs up-regulated in colon compared to tumor
TOvCO_TO	GO enrichment result on DEGs up-regulated in tumoroid compared to colonoid
TOvCO_CO	GO enrichment result on DEGs up-regulated in colonoid compared to tumoroid

## Sheet: TOvT_TO
ID	Description	GeneRatio	BgRatio	pvalue	p.adjust	qvalue	geneID	Count
GO:0050808	synapse organization	65/1220	430/17352	3.45072e-09	1.92826e-05	1.67269e-05	DRD2/CHRNA1/NRP1/DISC1/ETV5/EPHA4/BDNF/RAB3A/DBN1/GRIN2B/CTNNA2/PLXND1/ANK3/IL10/ADGRL1/TUBA1A/IGFN1/TUBB/TANC2/PPP1R9A/MYO5A/EFNA5/PCDHB16/ADGRB2/FARP1/FZD9/PFN2/RAB29/GABRA2/WASF3/MYH10/EGLN1/LRP8/PTEN/NLGN2/WNT5A/HOMER1/ABI2/FZD1/SNAPIN/CDK5R1/PPFIA4/ZDHHC2/SIX1/GET1/UTRN/PCDHB3/FYN/DOK7/SRCIN1/SLC7A11/MAP1B/CX3CL1/LRTM1/POU4F1/WASF1/SDK2/DLG4/LRFN3/PAK3/SNCG/NRCAM/PCDHB11/TNC/GRIN1	65
GO:0007389	pattern specification process	62/1220	452/17352	2.95444e-07	0.000825472	0.000716064	STC1/DAAM2/GPR161/NRP1/FGFR1/DLX1/HOXB4/PTCH1/SEMA3A/HOXB8/BCOR/HOXB7/FOXD1/HOXB3/BMP7/HOXB9/BMP4/HEY2/HOXB5/PCGF2/NKX3-1/HOXB6/HOXC6/HOXD13/SP8/WT1/CTNNBIP1/HOXD8/XRCC2/TBX2/BMPR1A/SHH/BICC1/LEF1/ROBO1/WNT5A/CFAP53/HOXD11/ISL1/SMAD1/CCDC151/SIX1/MSX2/HIPK2/CHSY1/RNF207/AR/CC2D2A/HHEX/GDF11/PBX3/OSR1/SMARCD3/HOXD10/MEGF8/HOXC4/WNT6/TCAP/HOXD3/HOXD9/OTX1/PKD2	62
GO:0006260	DNA replication	43/1220	273/17352	5.01603e-07	0.000934319	0.000810484	FGFR1/CCDC88A/PCLAF/FEN1/MCM10/GINS2/NAP1L1/CDK1/RFC4/FAM111B/CLSPN/ETAA1/CDT1/PTMS/CDC6/DTL/RECQL4/CHAF1A/DBF4/WIZ/RRM1/CDC34/TERF1/TERF2/NPM2/TOP3A/RRM2/POLQ/DNA2/MCM2/DSCC1/CCNE1/RFWD3/POLB/EXD2/GINS1/CDC7/RBMS1/TICRR/ORC1/EME2/SLX4/EXO1	43
GO:0048706	embryonic skeletal system development	26/1220	130/17352	1.03519e-06	0.00124053	0.00107611	FGF9/DLX1/HOXB4/HOXB8/TFAP2A/HOXB7/HOXB3/BMP7/HOXB9/BMP4/HOXB5/PCGF2/HOXB6/HOXC6/PRRX1/DEAF1/SHH/WNT5A/SIX1/NDST1/OSR1/HOXD10/MEGF8/HOXC4/HOXD3/HOXD9	26
GO:0060562	epithelial tube morphogenesis	47/1220	326/17352	2.01161e-06	0.00124053	0.00107611	NRP1/CTHRC1/PTCH1/ETV5/EPHA4/TGFB2/HOXB7/PTK7/FOXD1/BMP7/BMP4/PLXND1/PROX1/NKX3-1/ARHGAP35/WT1/PRICKLE1/TGFB1/LAMA5/CTNNBIP1/DEAF1/STARD13/TEAD2/TBX2/CCM2/SHH/LEF1/SEMA4C/WNT5A/HOXD11/NPNT/FZD1/LZTS2/MTSS1/LMO4/SIX1/DVL3/MSX2/RNF207/AR/CC2D2A/OSR1/MEGF8/WNT6/TCAP/TNC/PKD2	47
GO:0030326	embryonic limb morphogenesis	25/1220	127/17352	2.25131e-06	0.00124053	0.00107611	CRABP2/FGF9/FGFR1/PTCH1/TGFB2/TFAP2A/BMP7/BMP4/PRRX1/HOXD13/SP8/FRAS1/PITX1/BAX/TBX2/BMPR1A/SHH/LEF1/WNT5A/MSX2/GNA12/OSR1/HOXD10/MEGF8/HOXD9	25
GO:0035113	embryonic appendage morphogenesis	25/1220	127/17352	2.25131e-06	0.00124053	0.00107611	CRABP2/FGF9/FGFR1/PTCH1/TGFB2/TFAP2A/BMP7/BMP4/PRRX1/HOXD13/SP8/FRAS1/PITX1/BAX/TBX2/BMPR1A/SHH/LEF1/WNT5A/MSX2/GNA12/OSR1/HOXD10/MEGF8/HOXD9	25
GO:0007435	salivary gland morphogenesis	12/1220	35/17352	2.52676e-06	0.00124053	0.00107611	NRP1/FGFR1/SEMA3A/TGFB2/BMP7/PLXND1/NKX3-1/TGFB1/LAMA5/SHH/NTN4/POLB	12
GO:0050769	positive regulation of neurogenesis	61/1220	473/17352	2.9571e-06	0.00124053	0.00107611	TUBB2B/DPYSL3/CRABP2/DRD2/FGF20/NRP1/FGFR1/DLX1/NSMF/AVIL/DISC1/ETV5/PCP4/SEMA3A/EPHA4/PLA2G3/BDNF/DBN1/PTK7/ROR1/BMP7/BMP4/PLXND1/SYT1/E2F1/ARHGEF2/PROX1/PPP1R9A/ARHGAP35/TENM3/ADRA2C/NAP1L1/EFNA5/RASSF10/TGFB1/TCF4/VLDLR/XRCC2/SHH/SEMA5A/P3H1/LRP8/PTEN/SRGAP2C/ROBO1/WNT5A/MAP2K1/FZD1/NIN/FLNA/DVL3/CSNK1E/FYN/MAP1B/CX3CL1/SMARCD3/DLG4/MEGF8/PAK3/NRCAM/HOXD3	61
GO:0060840	artery development	20/1220	90/17352	3.31392e-06	0.00124053	0.00107611	NRP1/TGFB2/BMP4/PLXND1/HEY2/PROX1/NKX3-1/NOTCH3/PRRX1/PRICKLE1/TBX2/BMPR1A/MYH10/SHH/ROBO1/SIX1/LOXL1/MYLK/NDST1/PKD2	20
GO:0001657	ureteric bud development	21/1220	98/17352	3.52556e-06	0.00124053	0.00107611	FGFR1/PTCH1/BDNF/HOXB7/FOXD1/BMP7/BMP4/WT1/LAMA5/CTNNBIP1/SHH/HOXD11/SMAD1/NPNT/LZTS2/ARG2/SIX1/GDF11/OSR1/WNT6/PKD2	21
GO:0050807	regulation of synapse organization	36/1220	227/17352	3.55505e-06	0.00124053	0.00107611	DRD2/DISC1/ETV5/EPHA4/BDNF/DBN1/GRIN2B/CTNNA2/IL10/ADGRL1/TUBA1A/TUBB/TANC2/PPP1R9A/EFNA5/ADGRB2/FZD9/EGLN1/LRP8/PTEN/NLGN2/WNT5A/HOMER1/ABI2/FZD1/CDK5R1/ZDHHC2/SIX1/FYN/SRCIN1/SLC7A11/LRTM1/LRFN3/PAK3/NRCAM/GRIN1	36
GO:0035904	aorta development	15/1220	55/17352	3.81173e-06	0.00124053	0.00107611	TGFB2/PLXND1/HEY2/PROX1/NKX3-1/PRICKLE1/TBX2/BMPR1A/MYH10/ROBO1/SIX1/LOXL1/MYLK/NDST1/PKD2	15
GO:0000280	nuclear division	56/1220	425/17352	3.89887e-06	0.00124053	0.00107611	MAP9/ESPL1/BMP7/BMP4/TTN/TUBG1/NCAPD3/PSMC3IP/FANCA/ABRAXAS1/KIF18B/UBE2S/CDK1/SGO1/AURKB/CATSPERZ/PLK1/PKMYT1/SPAG5/CDT1/MYBL1/WNT5A/CDC6/P3H4/KIF18A/SGO2/ZNF711/MND1/TERF1/NPM2/NCAPH/FLNA/MSX2/SLF2/KIF11/KIF2C/CENPE/PSRC1/DSCC1/CHMP7/CCNE1/TUBG2/KNSTRN/PPP1R9B/CDCA5/NCAPG/TGFA/HASPIN/HFM1/EME2/BUB1B/PDGFB/TEX19/KLHL22/SLX4/FBXO43	56
GO:0048705	skeletal system morphogenesis	36/1220	228/17352	3.94203e-06	0.00124053	0.00107611	SP5/STC1/FGFR1/HOXB4/HOXB8/TFAP2A/HOXB7/HOXB3/BMP7/HYAL2/HOXB9/BMP4/HOXB5/PCGF2/SOX6/CSGALNACT1/HOXB6/PRRX1/HAS2/RFLNA/ZNF664-RFLNA/HOXD8/FOXN3/SOX5/SIX1/MSX2/NAB2/CHSY1/COL13A1/NDST1/OSR1/HOXD10/MEGF8/HOXC4/HOXD3/HOXD9	36
GO:0003002	regionalization	49/1220	354/17352	3.97088e-06	0.00124053	0.00107611	GPR161/NRP1/FGFR1/DLX1/HOXB4/PTCH1/SEMA3A/HOXB8/HOXB7/FOXD1/HOXB3/HOXB9/BMP4/HEY2/HOXB5/PCGF2/NKX3-1/HOXB6/HOXC6/HOXD13/SP8/WT1/CTNNBIP1/HOXD8/XRCC2/BMPR1A/SHH/LEF1/ROBO1/WNT5A/HOXD11/ISL1/SIX1/MSX2/HIPK2/CHSY1/AR/HHEX/GDF11/PBX3/OSR1/SMARCD3/HOXD10/MEGF8/HOXC4/TCAP/HOXD3/HOXD9/OTX1	49
GO:0072163	mesonephric epithelium development	21/1220	99/17352	4.18225e-06	0.00124053	0.00107611	FGFR1/PTCH1/BDNF/HOXB7/FOXD1/BMP7/BMP4/WT1/LAMA5/CTNNBIP1/SHH/HOXD11/SMAD1/NPNT/LZTS2/ARG2/SIX1/GDF11/OSR1/WNT6/PKD2	21
GO:0072164	mesonephric tubule development	21/1220	99/17352	4.18225e-06	0.00124053	0.00107611	FGFR1/PTCH1/BDNF/HOXB7/FOXD1/BMP7/BMP4/WT1/LAMA5/CTNNBIP1/SHH/HOXD11/SMAD1/NPNT/LZTS2/ARG2/SIX1/GDF11/OSR1/WNT6/PKD2	21
GO:0050803	regulation of synapse structure or activity	37/1220	238/17352	4.21798e-06	0.00124053	0.00107611	DRD2/DISC1/ETV5/EPHA4/BDNF/DBN1/GRIN2B/CTNNA2/IL10/ADGRL1/TUBA1A/TUBB/TANC2/PPP1R9A/EFNA5/ADGRB2/FZD9/EGLN1/LRP8/PTEN/NLGN2/WNT5A/DNM1/HOMER1/ABI2/FZD1/CDK5R1/ZDHHC2/SIX1/FYN/SRCIN1/SLC7A11/LRTM1/LRFN3/PAK3/NRCAM/GRIN1	37
GO:0042476	odontogenesis	25/1220	132/17352	4.66287e-06	0.00129293	0.00112157	KLK4/DLX1/TNFRSF11B/TGFB2/TFAP2A/BCOR/BMP7/JAG2/BMP4/APCDD1/MYO5A/LAMA5/BAX/LAMB1/BMPR1A/SHH/LEF1/PAM/NF2/MSX2/OSR1/WNT6/TNC/PAX9/TSPEAR	25
GO:0022612	gland morphogenesis	24/1220	124/17352	4.8589e-06	0.00129293	0.00112157	NRP1/FGFR1/PTCH1/ETV5/SEMA3A/TGFB2/BMP7/BMP4/PLXND1/PROX1/NKX3-1/HOXD13/TGFB1/LAMA5/BAX/TBX2/SHH/CAV1/WNT5A/MSX2/AR/NTN4/POLB/TNC	24
GO:0048732	gland development	57/1220	440/17352	5.4169e-06	0.00137333	0.00119131	DRD2/DKK3/NRP1/ELF5/FGFR1/PTCH1/ETV5/SEMA3A/CYP1A1/TGFB2/HOXB3/BMP7/HOXB9/BMP4/PLXND1/IL10/PROX1/NKX3-1/FASN/ARHGAP35/HOXD13/WT1/SOX2/TGFB1/LAMA5/ZNF703/PITX1/ONECUT2/CCND1/PKM/DEAF1/BAX/TBX2/BMPR1A/SHH/PRDX2/LEF1/CAV1/PTEN/ROBO1/WNT5A/MAP2K1/CAD/ISL1/PAM/LMO4/SIX1/MSX2/AACS/AR/NTN4/POLB/TGFBR3/HOXD3/HOXD9/TNC/PKD2	57
GO:0050770	regulation of axonogenesis	31/1220	186/17352	5.90907e-06	0.00137333	0.00119131	TUBB2B/CRABP2/NRP1/DISC1/CHN1/MAP2/SEMA3A/EPHA4/LINGO1/BDNF/DBN1/MT3/TTL/PLXND1/FSTL4/ARHGAP35/DPYSL2/EFNA5/SEMA5A/PTEN/SEMA4C/ROBO1/WNT5A/MAP2K1/CDK5R1/NIN/MAP1B/MEGF8/PAK3/NRCAM/GRIN1	31
GO:0006261	DNA-dependent DNA replication	27/1220	151/17352	6.11867e-06	0.00137333	0.00119131	FGFR1/FEN1/MCM10/GINS2/RFC4/ETAA1/CDT1/CDC6/RECQL4/DBF4/WIZ/CDC34/TERF1/TERF2/POLQ/DNA2/MCM2/DSCC1/CCNE1/RFWD3/POLB/EXD2/GINS1/CDC7/TICRR/ORC1/EME2	27
GO:0045540	regulation of cholesterol biosynthetic process	13/1220	44/17352	6.38986e-06	0.00137333	0.00119131	SCD/TM7SF2/FASN/DHCR7/SQLE/LSS/ACACA/SREBF2/SC5D/ELOVL6/FDPS/FDFT1/HMGCR	13
GO:0106118	regulation of sterol biosynthetic process	13/1220	44/17352	6.38986e-06	0.00137333	0.00119131	SCD/TM7SF2/FASN/DHCR7/SQLE/LSS/ACACA/SREBF2/SC5D/ELOVL6/FDPS/FDFT1/HMGCR	13
GO:2000027	regulation of animal organ morphogenesis	38/1220	253/17352	7.20726e-06	0.00149164	0.00129394	FGFR1/CTHRC1/TNFRSF11B/ETV5/ZNRF3/BDNF/TGFB2/TFAP2A/BCOR/HOXB7/PTK7/ROR1/BMP7/BMP4/APCDD1/HOXD13/WT1/PRICKLE1/AP2M1/BAX/PRICKLE2/TBX2/BMPR1A/SHH/VANGL1/ROBO1/WNT5A/ISL1/FZD1/AP2S1/SIX1/DVL3/RNF207/AR/NTN4/PARD6A/WNT6/PAX9	38
GO:0140014	mitotic nuclear division	41/1220	283/17352	7.89085e-06	0.00151896	0.00131764	MAP9/ESPL1/BMP7/BMP4/TTN/TUBG1/NCAPD3/ABRAXAS1/KIF18B/UBE2S/CDK1/SGO1/AURKB/PLK1/PKMYT1/SPAG5/CDT1/CDC6/KIF18A/SGO2/NPM2/NCAPH/FLNA/SLF2/KIF11/KIF2C/CENPE/PSRC1/DSCC1/CHMP7/TUBG2/KNSTRN/PPP1R9B/CDCA5/NCAPG/TGFA/HASPIN/BUB1B/PDGFB/KLHL22/FBXO43	41
GO:0001823	mesonephros development	21/1220	103/17352	8.06812e-06	0.00151896	0.00131764	FGFR1/PTCH1/BDNF/HOXB7/FOXD1/BMP7/BMP4/WT1/LAMA5/CTNNBIP1/SHH/HOXD11/SMAD1/NPNT/LZTS2/ARG2/SIX1/GDF11/OSR1/WNT6/PKD2	21
GO:0001763	morphogenesis of a branching structure	32/1220	198/17352	8.15476e-06	0.00151896	0.00131764	DRD2/NRP1/FGFR1/PTCH1/ETV5/SEMA3A/HOXB7/FOXD1/BMP7/BMP4/PLXND1/IL10/PROX1/NKX3-1/HOXD13/ERMN/WT1/LAMA5/CTNNBIP1/SHH/LEF1/WNT5A/HOXD11/NPNT/SIX1/MSX2/AR/COL13A1/NTN4/WNT6/TNC/PKD2	32
GO:0007431	salivary gland development	12/1220	39/17352	9.10195e-06	0.00157477	0.00136605	NRP1/FGFR1/SEMA3A/TGFB2/BMP7/PLXND1/NKX3-1/TGFB1/LAMA5/SHH/NTN4/POLB	12
GO:0048736	appendage development	30/1220	181/17352	9.29984e-06	0.00157477	0.00136605	CRABP2/FGF9/FGFR1/PTCH1/KREMEN1/ZNRF3/TGFB2/TFAP2A/BMP7/BMP4/PRRX1/HOXD13/SP8/FRAS1/PITX1/BAX/TBX2/BMPR1A/SHH/CIBAR1/LEF1/WNT5A/PAM/MSX2/SLC7A11/GNA12/OSR1/HOXD10/MEGF8/HOXD9	30
GO:0060173	limb development	30/1220	181/17352	9.29984e-06	0.00157477	0.00136605	CRABP2/FGF9/FGFR1/PTCH1/KREMEN1/ZNRF3/TGFB2/TFAP2A/BMP7/BMP4/PRRX1/HOXD13/SP8/FRAS1/PITX1/BAX/TBX2/BMPR1A/SHH/CIBAR1/LEF1/WNT5A/PAM/MSX2/SLC7A11/GNA12/OSR1/HOXD10/MEGF8/HOXD9	30
GO:0048568	embryonic organ development	57/1220	450/17352	1.06985e-05	0.00170575	0.00147967	TUBB2B/FGF9/SOBP/FGFR1/CTHRC1/HOXB4/PTCH1/HOXB8/TGFB2/TFAP2A/HOXB7/PTK7/HOXB3/FOXI1/BMP7/HOXB9/HS6ST1/BMP4/IL10/HEY2/HOXB5/PCGF2/PROX1/HOXB6/PRRX1/NES/TGFB1/TEAD2/TBX2/BMPR1A/EGLN1/SHH/MYO3B/LEF1/WNT5A/MAP2K1/TTPA/TEAD1/SIX1/APELA/BCR/HIPK2/RNF207/CC2D2A/COL13A1/NDST1/PBX3/OSR1/HOXD10/MEGF8/HOXC4/TCAP/PDGFB/HOXD3/HOXD9/OTX1/PKD2	57
GO:0007409	axonogenesis	60/1220	482/17352	1.08407e-05	0.00170575	0.00147967	TUBB2B/CRABP2/DRD2/NCAM1/NRP1/DISC1/CHN1/PTCH1/MAP2/ALCAM/SEMA3A/EPHA4/LINGO1/BDNF/RAB3A/DBN1/STXBP1/FOXD1/MT3/BMP7/CTNNA2/TTL/PLXND1/ANK3/FSTL4/NOTCH3/ARHGAP35/DPYSL2/EFNA5/LAMA5/APBB2/VLDLR/MYH10/SHH/ISL2/SEMA5A/EFNA4/PTEN/SEMA4C/ROBO1/WNT5A/MAP2K1/ARTN/ISL1/CDK5R1/NIN/LAMA2/FYN/MAP1B/SHC3/NTN4/LRTM1/TRIO/POU4F1/TNN/EVL/MEGF8/PAK3/NRCAM/GRIN1	60
GO:0048704	embryonic skeletal system morphogenesis	20/1220	97/17352	1.10407e-05	0.00170575	0.00147967	HOXB4/HOXB8/TFAP2A/HOXB7/HOXB3/BMP7/HOXB9/BMP4/HOXB5/PCGF2/HOXB6/PRRX1/SIX1/NDST1/OSR1/HOXD10/MEGF8/HOXC4/HOXD3/HOXD9	20
GO:0048285	organelle fission	59/1220	472/17352	1.12943e-05	0.00170575	0.00147967	MAP9/ESPL1/BMP7/BMP4/TTN/TUBG1/NCAPD3/PSMC3IP/FANCA/ABRAXAS1/KIF18B/UBE2S/CDK1/SGO1/AURKB/CATSPERZ/PLK1/PKMYT1/SPAG5/CDT1/MYBL1/WNT5A/CDC6/P3H4/DNM1/KIF18A/SGO2/ZNF711/MND1/TERF1/DDHD2/NPM2/NCAPH/FLNA/MSX2/SLF2/KIF11/KIF2C/CENPE/PSRC1/DSCC1/CHMP7/CCNE1/MIEF1/TUBG2/KNSTRN/PPP1R9B/CDCA5/NCAPG/TGFA/HASPIN/HFM1/EME2/BUB1B/PDGFB/TEX19/KLHL22/SLX4/FBXO43	59
GO:0016126	sterol biosynthetic process	17/1220	75/17352	1.34455e-05	0.0019772	0.00171514	SCD/TM7SF2/ACAT2/FASN/DHCR7/ERG28/SQLE/DHCR24/LSS/ACACA/SREBF2/SC5D/ELOVL6/CYB5R2/FDPS/FDFT1/HMGCR	17
GO:0006023	aminoglycan biosynthetic process	22/1220	115/17352	1.44674e-05	0.00202853	0.00175967	CEMIP/FMOD/ST3GAL4/HS6ST1/ST3GAL6/CSGALNACT1/ST3GAL2/ST3GAL1/HAS2/HS6ST2/TGFB1/HS3ST1/HS2ST1/CHSY1/B3GALNT1/CHST13/NDST1/CHST7/B4GAT1/PDGFB/GCNT2/B3GNT9	22
GO:0045666	positive regulation of neuron differentiation	49/1220	371/17352	1.45206e-05	0.00202853	0.00175967	TUBB2B/DPYSL3/CRABP2/FGF20/NRP1/FGFR1/DLX1/AVIL/DISC1/ETV5/PCP4/EPHA4/PLA2G3/BDNF/DBN1/PTK7/ROR1/BMP7/BMP4/PLXND1/SYT1/ARHGEF2/PROX1/PPP1R9A/ARHGAP35/TENM3/ADRA2C/EFNA5/TCF4/VLDLR/SEMA5A/P3H1/LRP8/PTEN/ROBO1/WNT5A/MAP2K1/FZD1/NIN/DVL3/CSNK1E/FYN/MAP1B/CX3CL1/DLG4/MEGF8/PAK3/NRCAM/HOXD3	49
GO:0007178	transmembrane receptor protein serine/threonine kinase signaling pathway	46/1220	341/17352	1.53005e-05	0.00207414	0.00179924	PEG10/DKK3/FGF9/NREP/FMOD/DLX1/INHBB/TGFB2/IL17RD/FOXD1/BMP7/BMP4/RGMB/FAM89B/TF/EID2/NLK/TGFB1/ZNF703/ONECUT2/CBL/BMPR1A/SHH/LEF1/CAV1/PARP1/WNT5A/SNX25/SMAD1/NPNT/PPM1L/FZD1/APPL1/MSX2/IGSF1/HIPK2/TGFBR3L/ATOH8/PARD6A/GDF11/DACT2/MEGF8/TGFBR3/GCNT2/PRDM16/CD109	46
GO:0035107	appendage morphogenesis	26/1220	150/17352	1.60406e-05	0.00207414	0.00179924	CRABP2/FGF9/FGFR1/PTCH1/TGFB2/TFAP2A/BMP7/BMP4/PRRX1/HOXD13/SP8/FRAS1/PITX1/BAX/TBX2/BMPR1A/SHH/CIBAR1/LEF1/WNT5A/MSX2/GNA12/OSR1/HOXD10/MEGF8/HOXD9	26
GO:0035108	limb morphogenesis	26/1220	150/17352	1.60406e-05	0.00207414	0.00179924	CRABP2/FGF9/FGFR1/PTCH1/TGFB2/TFAP2A/BMP7/BMP4/PRRX1/HOXD13/SP8/FRAS1/PITX1/BAX/TBX2/BMPR1A/SHH/CIBAR1/LEF1/WNT5A/MSX2/GNA12/OSR1/HOXD10/MEGF8/HOXD9	26
GO:0000070	mitotic sister chromatid segregation	27/1220	159/17352	1.63318e-05	0.00207414	0.00179924	ESPL1/TTN/TUBG1/NCAPD3/KIF18B/SGO1/AURKB/PLK1/SPAG5/CDT1/CDC6/KIF18A/SGO2/NCAPH/SLF2/KIF2C/CENPE/PSRC1/DSCC1/CHMP7/TUBG2/KNSTRN/CDCA5/NCAPG/HASPIN/BUB1B/KLHL22	27
GO:0007059	chromosome segregation	44/1220	324/17352	1.97017e-05	0.00244651	0.00212225	ESPL1/TTL/TTN/TUBG1/FEN1/NCAPD3/SPC25/CDCA2/ABRAXAS1/KIF18B/SGO1/AURKB/SKA1/PLK1/SPAG5/CDT1/CDC6/P3H4/KIF18A/SGO2/ARL8A/CENPN/TERF1/KNL1/NCAPH/TOP3A/SLF2/KIF2C/CENPE/PSRC1/DSCC1/CHMP7/CCNE1/TUBG2/KNSTRN/CDCA5/NCAPG/HJURP/HASPIN/HFM1/EME2/BUB1B/KLHL22/SLX4	44
GO:1901214	regulation of neuron death	43/1220	315/17352	2.14826e-05	0.00260187	0.00225702	FGF20/NRP1/DLX1/NSMF/CORO1A/PLA2G3/BDNF/TGFB2/WFS1/TFAP2A/STXBP1/MT3/GRIN2B/IL10/NES/DHCR24/FZD9/RAB29/BAX/CBL/XRCC2/GSK3A/EGLN1/PARP1/WNT5A/ISL1/CD200/FZD1/FASLG/CDK5R1/CDC34/AARS1/SIX1/CSF3/FYN/HIPK2/SLC7A11/CX3CL1/POU4F1/PAK3/SNCG/AGAP2/GRIN1	43
GO:0072074	kidney mesenchyme development	8/1220	19/17352	2.1884e-05	0.00260187	0.00225702	FOXD1/BMP7/BMP4/WT1/SHH/SIX1/OSR1/PKD2	8
GO:0009952	anterior/posterior pattern specification	33/1220	218/17352	2.39904e-05	0.00279288	0.00242271	HOXB4/HOXB8/HOXB7/HOXB3/HOXB9/BMP4/HEY2/HOXB5/PCGF2/NKX3-1/HOXB6/HOXC6/HOXD13/WT1/CTNNBIP1/HOXD8/XRCC2/BMPR1A/SHH/LEF1/WNT5A/MSX2/HIPK2/HHEX/GDF11/PBX3/OSR1/HOXD10/HOXC4/TCAP/HOXD3/HOXD9/OTX1	33
GO:0043523	regulation of neuron apoptotic process	32/1220	209/17352	2.51476e-05	0.00286785	0.00248775	FGF20/NRP1/DLX1/NSMF/CORO1A/PLA2G3/BDNF/TGFB2/WFS1/TFAP2A/STXBP1/MT3/IL10/NES/FZD9/BAX/XRCC2/GSK3A/PARP1/ISL1/FASLG/CDK5R1/CDC34/AARS1/SIX1/FYN/HIPK2/CX3CL1/POU4F1/PAK3/AGAP2/GRIN1	32
GO:0001764	neuron migration	27/1220	164/17352	2.89298e-05	0.0032332	0.00280467	TUBB2B/DRD2/NRP1/FGFR1/NSMF/DISC1/SEMA3A/CTNNA2/ARHGEF2/NAV1/APBB2/BAX/MYH10/SRGAP2/SRGAP2C/LRP12/CDK5R1/PHACTR1/FLNA/FYN/ACAP3/LHX6/MAP1B/CX3CL1/TNN/SOX14/NRCAM	27
GO:0000079	regulation of cyclin-dependent protein serine/threonine kinase activity	19/1220	96/17352	3.33027e-05	0.00362793	0.00314708	CDKN2D/PROX1/CCNJL/HEXIM2/CCND1/CDC25A/CKS1B/PLK1/PKMYT1/PTEN/CDC6/CDK5R1/PSRC1/CCNE1/HHEX/CCNF/MAPRE3/PDGFB/PKD2	19
GO:0007517	muscle organ development	49/1220	383/17352	3.37602e-05	0.00362793	0.00314708	FGF20/CHRNA1/FGF9/FGFR1/TGFB2/SGCE/POPDC3/BMP4/EID2B/HEY2/TTN/SOX6/PROX1/WT1/EID2/TGFB1/MAPK12/LAMA5/ZFHX3/PITX1/CDK1/TBX2/BMPR1A/GSK3A/EGLN1/SHH/SGCB/LEF1/CAV1/IGSF8/PTEN/WNT5A/HOMER1/ISL1/FZD1/COPRS/SIX1/LAMA2/HMGCR/UTRN/STAC3/MYLK/FHL3/POU4F1/HOXD10/TGFBR3/TCAP/HOXD9/KLHL41	49
GO:0061138	morphogenesis of a branching epithelium	29/1220	184/17352	3.44395e-05	0.00363109	0.00314983	NRP1/FGFR1/PTCH1/ETV5/SEMA3A/HOXB7/FOXD1/BMP7/BMP4/PLXND1/IL10/PROX1/NKX3-1/HOXD13/WT1/LAMA5/CTNNBIP1/SHH/LEF1/WNT5A/HOXD11/NPNT/SIX1/MSX2/AR/NTN4/WNT6/TNC/PKD2	29
GO:0070997	neuron death	46/1220	353/17352	3.68849e-05	0.0038169	0.00331101	FGF20/NRP1/DLX1/NSMF/CORO1A/PLA2G3/BDNF/TGFB2/WFS1/TFAP2A/STXBP1/MT3/GRIN2B/IL10/NES/DHCR24/FZD9/RAB29/BAX/CBL/XRCC2/GSK3A/EGLN1/PARP1/WNT5A/ISL1/CD200/FZD1/FASLG/CDK5R1/CDC34/AARS1/SIX1/CSF3/ENDOG/FYN/HIPK2/SLC7A11/CX3CL1/POLB/CIT/POU4F1/PAK3/SNCG/AGAP2/GRIN1	46
GO:0072171	mesonephric tubule morphogenesis	15/1220	66/17352	4.13515e-05	0.00420131	0.00364447	PTCH1/HOXB7/FOXD1/BMP4/WT1/LAMA5/CTNNBIP1/SHH/HOXD11/NPNT/LZTS2/SIX1/OSR1/WNT6/PKD2	15
GO:0090181	regulation of cholesterol metabolic process	14/1220	59/17352	4.45335e-05	0.00429399	0.00372486	SCD/TM7SF2/FASN/DHCR7/SQLE/LSS/ACACA/SREBF2/SC5D/ELOVL6/FDPS/FDFT1/HMGCR/DGAT2	14
GO:0007411	axon guidance	39/1220	284/17352	4.46662e-05	0.00429399	0.00372486	TUBB2B/NCAM1/NRP1/CHN1/PTCH1/ALCAM/SEMA3A/EPHA4/BDNF/FOXD1/BMP7/PLXND1/NOTCH3/ARHGAP35/DPYSL2/EFNA5/LAMA5/APBB2/VLDLR/MYH10/SHH/ISL2/SEMA5A/EFNA4/SEMA4C/ROBO1/WNT5A/ARTN/ISL1/CDK5R1/LAMA2/FYN/SHC3/NTN4/LRTM1/TRIO/EVL/MEGF8/NRCAM	39
GO:0098813	nuclear chromosome segregation	37/1220	264/17352	4.47237e-05	0.00429399	0.00372486	ESPL1/TTL/TTN/TUBG1/FEN1/NCAPD3/ABRAXAS1/KIF18B/SGO1/AURKB/PLK1/SPAG5/CDT1/CDC6/P3H4/KIF18A/SGO2/TERF1/KNL1/NCAPH/SLF2/KIF2C/CENPE/PSRC1/DSCC1/CHMP7/CCNE1/TUBG2/KNSTRN/CDCA5/NCAPG/HASPIN/HFM1/EME2/BUB1B/KLHL22/SLX4	37
GO:0045787	positive regulation of cell cycle	48/1220	377/17352	4.57497e-05	0.00429399	0.00372486	DRD2/RDX/SMOC2/FGFR1/CYP1A1/TGFB2/ESPL1/TTL/EIF4EBP1/E2F1/IL10/PROX1/NKX3-1/FEN1/UBE2E2/FZD9/CCND1/CDC25A/PLAGL1/BAX/HMGA2/CDK1/CKS1B/AURKB/SPAG5/CDT1/WNT5A/CDC6/DTL/DBF4/ZNF711/WIZ/CDK5R1/NPM2/PCBP4/MSX2/SLF2/PSRC1/CDCA5/TGFA/CIT/MAPRE3/ZNF385A/POU4F1/SMARCD3/CDC7/PDGFB/PKD2	48
GO:0072132	mesenchyme morphogenesis	13/1220	52/17352	4.61058e-05	0.00429399	0.00372486	FGFR1/TGFB2/BMP7/HEY2/TBX2/BMPR1A/LEF1/ROBO1/WNT5A/ISL1/MSX2/ACTG2/OSR1	13
GO:0097485	neuron projection guidance	39/1220	285/17352	4.83223e-05	0.00442664	0.00383993	TUBB2B/NCAM1/NRP1/CHN1/PTCH1/ALCAM/SEMA3A/EPHA4/BDNF/FOXD1/BMP7/PLXND1/NOTCH3/ARHGAP35/DPYSL2/EFNA5/LAMA5/APBB2/VLDLR/MYH10/SHH/ISL2/SEMA5A/EFNA4/SEMA4C/ROBO1/WNT5A/ARTN/ISL1/CDK5R1/LAMA2/FYN/SHC3/NTN4/LRTM1/TRIO/EVL/MEGF8/NRCAM	39
GO:0072073	kidney epithelium development	24/1220	142/17352	5.11446e-05	0.0045443	0.003942	FGFR1/PTCH1/EPHA4/PROM1/BDNF/HOXB7/FOXD1/BMP7/BMP4/WT1/LAMA5/CTNNBIP1/SHH/HOXD11/SMAD1/NPNT/LZTS2/MTSS1/ARG2/SIX1/GDF11/OSR1/WNT6/PKD2	24
GO:0016331	morphogenesis of embryonic epithelium	25/1220	151/17352	5.12332e-05	0.0045443	0.003942	CTHRC1/PTCH1/TGFB2/TFAP2A/PTK7/BMP7/JAG2/BMP4/ARHGAP35/PRICKLE1/TGFB1/LAMA5/DEAF1/TEAD2/SHH/SEMA4C/WNT5A/FZD1/LMO4/SIX1/DVL3/AR/CC2D2A/OSR1/WNT6	25
GO:0006024	glycosaminoglycan biosynthetic process	20/1220	108/17352	5.67538e-05	0.00495532	0.00429854	CEMIP/FMOD/ST3GAL4/HS6ST1/ST3GAL6/CSGALNACT1/ST3GAL2/ST3GAL1/HAS2/HS6ST2/TGFB1/HS3ST1/HS2ST1/CHSY1/CHST13/NDST1/CHST7/B4GAT1/PDGFB/GCNT2	20
GO:1904029	regulation of cyclin-dependent protein kinase activity	19/1220	100/17352	6.00098e-05	0.005159	0.00447523	CDKN2D/PROX1/CCNJL/HEXIM2/CCND1/CDC25A/CKS1B/PLK1/PKMYT1/PTEN/CDC6/CDK5R1/PSRC1/CCNE1/HHEX/CCNF/MAPRE3/PDGFB/PKD2	19
GO:0001655	urogenital system development	43/1220	329/17352	6.09825e-05	0.00516318	0.00447886	NRP1/FGFR1/PTCH1/EPHA4/PROM1/BDNF/TGFB2/WFS1/TFAP2A/HOXB7/FOXD1/BMP7/HYAL2/BMP4/PROX1/NKX3-1/NOTCH3/HAS2/HOXD13/FRAS1/WT1/LAMA5/CTNNBIP1/ARL3/BAX/SHH/PTEN/WNT5A/HOXD11/SMAD1/NPNT/LZTS2/MTSS1/ARG2/SIX1/AR/GDF11/OSR1/DACT2/WNT6/PDGFB/TNC/PKD2	43
GO:0006694	steroid biosynthetic process	29/1220	190/17352	6.27493e-05	0.00523348	0.00453983	DKK3/FGF19/CYP1A1/OSBPL6/SCD/PROX1/TM7SF2/ACAT2/FASN/DHCR7/ERG28/SQLE/HSD17B1/AMACR/DHCR24/LSS/ACACA/TSPOAP1/HSD3B1/SLC27A5/SREBF2/STARD3/SC5D/ELOVL6/CYB5R2/FDPS/FDFT1/STARD4/HMGCR	29
GO:0051402	neuron apoptotic process	34/1220	239/17352	6.63488e-05	0.00541924	0.00470098	FGF20/NRP1/DLX1/NSMF/CORO1A/PLA2G3/BDNF/TGFB2/WFS1/TFAP2A/STXBP1/MT3/IL10/NES/FZD9/BAX/XRCC2/GSK3A/PARP1/ISL1/FASLG/CDK5R1/CDC34/AARS1/SIX1/FYN/HIPK2/CX3CL1/POLB/CIT/POU4F1/PAK3/AGAP2/GRIN1	34
GO:1901617	organic hydroxy compound biosynthetic process	35/1220	249/17352	6.69162e-05	0.00541924	0.00470098	DKK3/FGF19/TGFB2/OSBPL6/PNMT/PSAT1/SCD/PROX1/TM7SF2/ACAT2/FASN/DHCR7/MYO5A/ERG28/NTSR1/SQLE/AMACR/DHCR24/LSS/ACACA/SLC27A5/SREBF2/PGP/WNT5A/SC5D/ELOVL6/CYB5R2/FDPS/FDFT1/LDHC/APPL1/STARD4/HMGCR/SLC7A11/SLC45A2	35
GO:0010769	regulation of cell morphogenesis involved in differentiation	41/1220	310/17352	6.86077e-05	0.00547686	0.00475096	TUBB2B/CRABP2/NRP1/NSMF/DISC1/CHN1/MAP2/SEMA3A/EPHA4/LINGO1/BDNF/DBN1/MT3/TTL/PLXND1/FSTL4/TANC2/PPP1R9A/ARHGAP35/DPYSL2/HAS2/EFNA5/RAC3/SEMA5A/LRP8/PTEN/SEMA4C/ROBO1/WNT5A/MAP2K1/ABI2/CDK5R1/NIN/MELTF/FLNA/SRCIN1/MAP1B/MEGF8/PAK3/NRCAM/GRIN1	41
GO:2000179	positive regulation of neural precursor cell proliferation	13/1220	54/17352	7.05349e-05	0.00547926	0.00475304	DRD2/DISC1/PROX1/NAP1L1/NES/RASSF10/GNAI2/FZD9/SHH/FLNA/CIP2A/CX3CL1/SMARCD3	13
GO:0006695	cholesterol biosynthetic process	15/1220	69/17352	7.15795e-05	0.00547926	0.00475304	SCD/TM7SF2/ACAT2/FASN/DHCR7/SQLE/DHCR24/LSS/ACACA/SREBF2/SC5D/ELOVL6/FDPS/FDFT1/HMGCR	15
GO:1902653	secondary alcohol biosynthetic process	15/1220	69/17352	7.15795e-05	0.00547926	0.00475304	SCD/TM7SF2/ACAT2/FASN/DHCR7/SQLE/DHCR24/LSS/ACACA/SREBF2/SC5D/ELOVL6/FDPS/FDFT1/HMGCR	15
GO:0061333	renal tubule morphogenesis	16/1220	77/17352	7.41104e-05	0.00552172	0.00478987	PTCH1/HOXB7/FOXD1/BMP4/WT1/LAMA5/CTNNBIP1/SHH/HOXD11/NPNT/LZTS2/MTSS1/SIX1/OSR1/WNT6/PKD2	16
GO:0072028	nephron morphogenesis	16/1220	77/17352	7.41104e-05	0.00552172	0.00478987	PTCH1/HOXB7/FOXD1/BMP7/BMP4/WT1/LAMA5/CTNNBIP1/SHH/HOXD11/NPNT/LZTS2/SIX1/OSR1/WNT6/PKD2	16
GO:0048745	smooth muscle tissue development	8/1220	22/17352	7.65334e-05	0.00555875	0.004822	PTCH1/BMP4/PROX1/SHH/SIX1/MYLK/OSR1/PKD2	8
GO:0072001	renal system development	39/1220	291/17352	7.6597e-05	0.00555875	0.004822	NRP1/FGFR1/PTCH1/EPHA4/PROM1/BDNF/TGFB2/WFS1/TFAP2A/HOXB7/FOXD1/BMP7/HYAL2/BMP4/PROX1/NKX3-1/NOTCH3/HAS2/FRAS1/WT1/LAMA5/CTNNBIP1/ARL3/BAX/SHH/WNT5A/HOXD11/SMAD1/NPNT/LZTS2/MTSS1/ARG2/SIX1/GDF11/OSR1/DACT2/WNT6/PDGFB/PKD2	39
GO:0001822	kidney development	38/1220	282/17352	8.37984e-05	0.00595937	0.00516952	NRP1/FGFR1/PTCH1/EPHA4/PROM1/BDNF/TGFB2/WFS1/TFAP2A/HOXB7/FOXD1/BMP7/HYAL2/BMP4/PROX1/NKX3-1/NOTCH3/HAS2/FRAS1/WT1/LAMA5/CTNNBIP1/ARL3/BAX/SHH/HOXD11/SMAD1/NPNT/LZTS2/MTSS1/ARG2/SIX1/GDF11/OSR1/DACT2/WNT6/PDGFB/PKD2	38
GO:0003279	cardiac septum development	20/1220	111/17352	8.47047e-05	0.00595937	0.00516952	NRP1/TGFB2/PTK7/BMP7/BMP4/PLXND1/HEY2/PROX1/TBX2/BMPR1A/MYH10/EGLN1/ROBO1/WNT5A/ISL1/FZD1/LMO4/MSX2/NDST1/TGFBR3	20
GO:0071559	response to transforming growth factor beta	34/1220	242/17352	8.53167e-05	0.00595937	0.00516952	PEG10/DKK3/NREP/FMOD/DLX1/TGFB2/IL17RD/HYAL2/SOX6/FAM89B/EID2/NLK/TGFB1/ZNF703/ZFHX3/ONECUT2/CBL/BMPR1A/CAV1/PARP1/WNT5A/SNX25/SOX5/SMAD1/NPNT/APPL1/FYN/HIPK2/TGFBR3L/PARD6A/TGFBR3/GCNT2/PRDM16/CD109	34
GO:0033262	regulation of nuclear cell cycle DNA replication	7/1220	17/17352	8.67052e-05	0.00598159	0.00518879	FGFR1/CDT1/DBF4/WIZ/TERF1/TERF2/CDC7	7
GO:0030900	forebrain development	48/1220	388/17352	9.37676e-05	0.00638992	0.005543	DRD2/NRP1/FGFR1/DLX1/DISC1/SEMA3A/BMP4/E2F1/PROX1/NOTCH3/SLC2A1/ARHGAP35/DCLK2/SOX2/ZDHHC16/PITX1/BAX/HSD3B1/LAMB1/BMPR1A/MYH10/SRGAP2/SHH/NRGN/WDR62/RAC3/SEMA5A/LEF1/LRP8/PTEN/SRGAP2C/ROBO1/WNT5A/ISL1/RRM1/CDK5R1/NIN/PHACTR1/NF2/FLNA/FYN/SLC7A11/LHX6/PPP1R9B/NDST1/POU4F1/OTX1/GRIN1	48
GO:0007413	axonal fasciculation	8/1220	23/17352	0.000110147	0.00723561	0.00627661	NRP1/SEMA3A/EPHA4/ARHGAP35/SEMA5A/CDK5R1/MEGF8/NRCAM	8
GO:0060445	branching involved in salivary gland morphogenesis	8/1220	23/17352	0.000110147	0.00723561	0.00627661	NRP1/FGFR1/SEMA3A/BMP7/PLXND1/LAMA5/SHH/NTN4	8
GO:0106030	neuron projection fasciculation	8/1220	23/17352	0.000110147	0.00723561	0.00627661	NRP1/SEMA3A/EPHA4/ARHGAP35/SEMA5A/CDK5R1/MEGF8/NRCAM	8
GO:0035148	tube formation	24/1220	149/17352	0.000112015	0.00723561	0.00627661	CTHRC1/PTCH1/TGFB2/PTK7/BMP7/BMP4/PROX1/ARHGAP35/PRICKLE1/TGFB1/DEAF1/TEAD2/SHH/SEMA4C/WNT5A/FZD1/LMO4/SIX1/DVL3/CC2D2A/ATOH8/OSR1/WNT6/TCAP	24
GO:0045737	positive regulation of cyclin-dependent protein serine/threonine kinase activity	9/1220	29/17352	0.000112652	0.00723561	0.00627661	PROX1/CCND1/CKS1B/CDC6/CDK5R1/PSRC1/MAPRE3/PDGFB/PKD2	9
GO:0071560	cellular response to transforming growth factor beta stimulus	33/1220	236/17352	0.000118141	0.00750198	0.00650767	PEG10/DKK3/NREP/FMOD/DLX1/TGFB2/IL17RD/HYAL2/SOX6/FAM89B/EID2/NLK/TGFB1/ZNF703/ONECUT2/CBL/BMPR1A/CAV1/PARP1/WNT5A/SNX25/SOX5/SMAD1/NPNT/APPL1/FYN/HIPK2/TGFBR3L/PARD6A/TGFBR3/GCNT2/PRDM16/CD109	33
GO:0000819	sister chromatid segregation	28/1220	188/17352	0.000128477	0.00806661	0.00699747	ESPL1/TTN/TUBG1/FEN1/NCAPD3/KIF18B/SGO1/AURKB/PLK1/SPAG5/CDT1/CDC6/KIF18A/SGO2/NCAPH/SLF2/KIF2C/CENPE/PSRC1/DSCC1/CHMP7/TUBG2/KNSTRN/CDCA5/NCAPG/HASPIN/BUB1B/KLHL22	28
GO:0048934	peripheral nervous system neuron differentiation	6/1220	13/17352	0.000133136	0.00814912	0.00706904	ONECUT2/ISL2/ISL1/POU4F1/HOXD10/HOXD9	6
GO:0048935	peripheral nervous system neuron development	6/1220	13/17352	0.000133136	0.00814912	0.00706904	ONECUT2/ISL2/ISL1/POU4F1/HOXD10/HOXD9	6
GO:0099175	regulation of postsynapse organization	19/1220	106/17352	0.000135595	0.00814912	0.00706904	EPHA4/DBN1/GRIN2B/TANC2/PPP1R9A/FZD9/EGLN1/LRP8/PTEN/WNT5A/HOMER1/ABI2/CDK5R1/ZDHHC2/FYN/SRCIN1/SLC7A11/PAK3/NRCAM	19
GO:1905330	regulation of morphogenesis of an epithelium	27/1220	179/17352	0.000135624	0.00814912	0.00706904	FGFR1/CTHRC1/ETV5/ZNRF3/HOXB7/PTK7/ROR1/BMP7/BMP4/HOXD13/PRICKLE1/PHLDB2/AP2M1/PRICKLE2/TBX2/SHH/VANGL1/PTEN/WNT5A/FZD1/AP2S1/SIX1/DVL3/RNF207/AR/NTN4/PARD6A	27
GO:0060675	ureteric bud morphogenesis	14/1220	65/17352	0.00013741	0.00816859	0.00708592	PTCH1/HOXB7/FOXD1/BMP4/WT1/LAMA5/CTNNBIP1/SHH/HOXD11/NPNT/LZTS2/SIX1/WNT6/PKD2	14
GO:0072078	nephron tubule morphogenesis	15/1220	73/17352	0.000140869	0.00828608	0.00718785	PTCH1/HOXB7/FOXD1/BMP4/WT1/LAMA5/CTNNBIP1/SHH/HOXD11/NPNT/LZTS2/SIX1/OSR1/WNT6/PKD2	15
GO:0072175	epithelial tube formation	22/1220	133/17352	0.000143266	0.0083393	0.00723402	CTHRC1/PTCH1/TGFB2/PTK7/BMP7/BMP4/PROX1/ARHGAP35/PRICKLE1/TGFB1/DEAF1/TEAD2/SEMA4C/WNT5A/FZD1/LMO4/SIX1/DVL3/CC2D2A/OSR1/WNT6/TCAP	22
GO:0060485	mesenchyme development	37/1220	280/17352	0.000154801	0.00887945	0.00770257	FGF9/NRP1/FGFR1/SEMA3A/TGFB2/IL17RD/PTK7/FOXD1/BMP7/BMP4/HEY2/HAS2/WT1/PHLDB2/TGFB1/LAMA5/ZNF703/HMGA2/TEAD2/TBX2/BMPR1A/SHH/SEMA5A/LEF1/PTEN/SEMA4C/ROBO1/WNT5A/ISL1/SIX1/MSX2/TGFBR3L/ACTG2/OSR1/TGFBR3/PKD2/GCNT2	37
GO:0051098	regulation of binding	45/1220	364/17352	0.000155724	0.00887945	0.00770257	NRP1/CTHRC1/DISC1/MAP2/EPHA4/BDNF/BMP4/PLXND1/E2F1/IL10/HEY2/NKX3-1/GZMA/HABP4/NES/TGFB1/BAG2/CTNNBIP1/LARP6/BAX/HMGA2/AURKB/PLK1/LEF1/CAV1/PARP1/UBASH3B/CDT1/WNT5A/ISL1/SNAPIN/CSF3/CSNK1E/MSX2/HIPK2/ZFP90/ACD/CDCA5/HJURP/TTBK2/MAPRE3/POU4F1/SMARCD3/TGFBR3/PDGFB	45
GO:0007051	spindle organization	27/1220	181/17352	0.000163752	0.00924055	0.00801581	MAP9/GNAI1/ESPL1/FSD1/TUBG1/TUBB/SAC3D1/SPC25/ABRAXAS1/CEP72/AURKB/PLK1/WDR62/SPAG5/CKAP5/LZTS2/FLNA/PTPA/KIF11/CENPE/PSRC1/TUBGCP4/TUBG2/KNSTRN/STARD9/AUNIP/MAPRE3	27
GO:0060411	cardiac septum morphogenesis	15/1220	74/17352	0.000165364	0.00924055	0.00801581	NRP1/TGFB2/BMP7/BMP4/HEY2/PROX1/TBX2/BMPR1A/EGLN1/ROBO1/WNT5A/ISL1/FZD1/MSX2/TGFBR3	15
GO:0035272	exocrine system development	12/1220	51/17352	0.000168294	0.00927264	0.00804365	NRP1/FGFR1/SEMA3A/TGFB2/BMP7/PLXND1/NKX3-1/TGFB1/LAMA5/SHH/NTN4/POLB	12
GO:0061351	neural precursor cell proliferation	24/1220	153/17352	0.000170429	0.00927264	0.00804365	DRD2/FGFR1/DISC1/RORA/BDNF/DBN1/ARHGEF2/PROX1/NAP1L1/NES/RASSF10/GNAI2/FZD9/SHH/LEF1/WNT5A/SOX5/ARTN/RRM1/NF2/FLNA/CIP2A/CX3CL1/SMARCD3	24
GO:0003156	regulation of animal organ formation	10/1220	37/17352	0.000171605	0.00927264	0.00804365	FGFR1/BMP7/BMP4/WT1/SHH/ROBO1/WNT5A/ISL1/SIX1/AR	10
GO:0010463	mesenchymal cell proliferation	11/1220	44/17352	0.000175595	0.00927264	0.00804365	FGF9/FGFR1/BMP7/BMP4/PRRX1/CTNNBIP1/BMPR1A/SHH/WNT5A/SIX1/OSR1	11
GO:0090092	regulation of transmembrane receptor protein serine/threonine kinase signaling pathway	33/1220	241/17352	0.000176628	0.00927264	0.00804365	PEG10/DKK3/FGF9/NREP/DLX1/INHBB/TGFB2/IL17RD/FOXD1/BMP7/BMP4/FAM89B/EID2/TGFB1/ZNF703/ONECUT2/BMPR1A/SHH/CAV1/PARP1/WNT5A/SNX25/NPNT/FZD1/MSX2/IGSF1/HIPK2/TGFBR3L/GDF11/DACT2/TGFBR3/PRDM16/CD109	33
GO:0050810	regulation of steroid biosynthetic process	17/1220	91/17352	0.000178897	0.00927264	0.00804365	DKK3/FGF19/SCD/PROX1/TM7SF2/FASN/DHCR7/SQLE/LSS/ACACA/SREBF2/SC5D/ELOVL6/FDPS/FDFT1/STARD4/HMGCR	17
GO:0060021	roof of mouth development	17/1220	91/17352	0.000178897	0.00927264	0.00804365	TGFB2/TFAP2A/BCOR/JAG2/COL11A2/PRRX1/FRAS1/TBX2/BMPR1A/SHH/LEF1/WNT5A/FZD1/GDF11/OSR1/TGFBR3/PRDM16	17
GO:0031109	microtubule polymerization or depolymerization	20/1220	117/17352	0.000179214	0.00927264	0.00804365	MAP2/ARHGEF2/TUBG1/KIF18B/SKA1/CKAP5/CAMSAP1/KIF18A/CDK5R1/NIN/NCKAP5/KIF2C/CAMSAP2/PSRC1/TUBGCP4/MAP1B/TUBG2/TTBK2/MAPRE3/MAP7D3	20
GO:0016125	sterol metabolic process	25/1220	163/17352	0.000181169	0.00928784	0.00805683	MT3/SCD/CYP1B1/TM7SF2/ACAT2/FASN/DHCR7/ERG28/SQLE/DHCR24/LSS/ACACA/VLDLR/SREBF2/STARD3/NPC2/APOC1/SC5D/ELOVL6/CYB5R2/FDPS/FDFT1/HMGCR/CUBN/DGAT2	25
GO:1903046	meiotic cell cycle process	28/1220	192/17352	0.000184972	0.00933672	0.00809924	ESPL1/TUBG1/NCAPD3/PSMC3IP/FANCA/CDC25A/SGO1/CATSPERZ/PLK1/MYBL1/WNT5A/P3H4/KIF18A/SGO2/ZNF711/MND1/TERF1/NPM2/NCAPH/MSX2/CCNE1/TUBG2/HFM1/EME2/BUB1B/TEX19/SLX4/FBXO43	28
GO:0001658	branching involved in ureteric bud morphogenesis	13/1220	59/17352	0.000185465	0.00933672	0.00809924	PTCH1/HOXB7/FOXD1/BMP4/WT1/LAMA5/CTNNBIP1/SHH/HOXD11/NPNT/SIX1/WNT6/PKD2	13
GO:0072088	nephron epithelium morphogenesis	15/1220	75/17352	0.000193468	0.00965265	0.00837329	PTCH1/HOXB7/FOXD1/BMP4/WT1/LAMA5/CTNNBIP1/SHH/HOXD11/NPNT/LZTS2/SIX1/OSR1/WNT6/PKD2	15
GO:0050678	regulation of epithelial cell proliferation	42/1220	336/17352	0.000200249	0.00990256	0.00859008	FGF9/NRP1/FGFR1/PTCH1/TGFB2/LAMC1/BMP4/IL10/MCC/PROX1/NKX3-1/ZNF580/HAS2/SOX2/TGFB1/ZNF703/CCND1/CDH13/DEAF1/BAX/LAMB1/BMPR1A/SHH/SYNJ2BP/SEMA5A/CAV1/PTEN/ROBO1/WNT5A/ISL1/MTSS1/SIX1/APELA/AR/TGFA/ATOH8/OSR1/TGFBR3/PDGFB/JAML/IL26/CD109	42
GO:0051321	meiotic cell cycle	34/1220	253/17352	0.000204035	0.0100013	0.00867572	ESPL1/TUBG1/NCAPD3/PIWIL1/PSMC3IP/FANCA/CDC25A/XRCC2/SGO1/CATSPERZ/PLK1/PKMYT1/MYBL1/WNT5A/P3H4/KIF18A/SGO2/ZNF711/MND1/TERF1/NPM2/NCAPH/TOP3A/MSX2/TUBGCP4/CCNE1/TUBG2/HFM1/EME2/BUB1B/TEX19/SLX4/FBXO43/EXO1	34
GO:2001222	regulation of neuron migration	11/1220	45/17352	0.000217799	0.0105831	0.00918046	NSMF/SEMA3A/CTNNA2/ARHGEF2/SRGAP2/SRGAP2C/PHACTR1/FLNA/CX3CL1/TNN/SOX14	11
GO:0060560	developmental growth involved in morphogenesis	32/1220	234/17352	0.000225154	0.0107753	0.00934718	CRABP2/NRP1/DISC1/MAP2/ALCAM/SEMA3A/BDNF/DBN1/PTK7/MT3/TTL/BMP4/SYT1/FSTL4/DPYSL2/HOXD13/EFNA5/TBX2/SHH/SEMA5A/SEMA4C/WNT5A/LZTS2/CDK5R1/NIN/SIX1/MAP1B/TNN/WASF1/MEGF8/NRCAM/TNC	32
GO:1902930	regulation of alcohol biosynthetic process	15/1220	76/17352	0.000225611	0.0107753	0.00934718	DKK3/SCD/TM7SF2/FASN/DHCR7/NTSR1/SQLE/LSS/ACACA/SREBF2/SC5D/ELOVL6/FDPS/FDFT1/HMGCR	15
GO:0072080	nephron tubule development	17/1220	93/17352	0.000235056	0.0111313	0.00965595	PTCH1/PROM1/HOXB7/FOXD1/BMP4/WT1/LAMA5/CTNNBIP1/SHH/HOXD11/NPNT/LZTS2/MTSS1/SIX1/OSR1/WNT6/PKD2	17
GO:0090068	positive regulation of cell cycle process	37/1220	286/17352	0.000237804	0.0111665	0.00968646	DRD2/RDX/FGFR1/CYP1A1/ESPL1/E2F1/FEN1/UBE2E2/CCND1/CDC25A/PLAGL1/BAX/HMGA2/CDK1/AURKB/SPAG5/CDT1/WNT5A/CDC6/DTL/DBF4/ZNF711/WIZ/CDK5R1/NPM2/PCBP4/MSX2/SLF2/CDCA5/TGFA/CIT/ZNF385A/POU4F1/SMARCD3/CDC7/PDGFB/PKD2	37
GO:0043524	negative regulation of neuron apoptotic process	23/1220	147/17352	0.000239795	0.0111665	0.00968646	FGF20/NRP1/DLX1/CORO1A/PLA2G3/BDNF/WFS1/STXBP1/MT3/IL10/NES/FZD9/BAX/XRCC2/ISL1/AARS1/SIX1/FYN/HIPK2/CX3CL1/POU4F1/AGAP2/GRIN1	23
GO:0060537	muscle tissue development	46/1220	382/17352	0.000242917	0.0112184	0.00973149	FGF20/CHRNA1/FGF9/FGFR1/PTCH1/CSRP2/TGFB2/POPDC3/BMP7/BMP4/HEY2/TTN/SOX6/PROX1/FHOD3/WT1/TGFB1/PITX1/CDK1/TBX2/BMPR1A/MYH10/GSK3A/EGLN1/SHH/SGCB/LEF1/CAV1/IGSF8/PTEN/WNT5A/HOMER1/ISL1/SMAD1/SIX1/HMGCR/STAC3/MYLK/OSR1/POU4F1/HOXD10/TGFBR3/TCAP/HOXD9/PKD2/KLHL41	46
GO:0061387	regulation of extent of cell growth	19/1220	111/17352	0.000252883	0.0115829	0.0100477	CRABP2/NRP1/DISC1/MAP2/SEMA3A/BDNF/DBN1/MT3/TTL/FSTL4/DPYSL2/EFNA5/SEMA5A/SEMA4C/WNT5A/CDK5R1/MAP1B/MEGF8/NRCAM	19
GO:0003151	outflow tract morphogenesis	15/1220	77/17352	0.000262265	0.0119149	0.0103357	NRP1/TGFB2/BMP7/BMP4/PLXND1/HEY2/TBX2/BMPR1A/ROBO1/WNT5A/ISL1/FZD1/SIX1/MSX2/TGFBR3	15
GO:0060993	kidney morphogenesis	17/1220	94/17352	0.000268478	0.0120615	0.0104629	PTCH1/HOXB7/FOXD1/BMP7/BMP4/FRAS1/WT1/LAMA5/CTNNBIP1/SHH/HOXD11/NPNT/LZTS2/SIX1/OSR1/WNT6/PKD2	17
GO:0010721	negative regulation of cell development	41/1220	330/17352	0.000269808	0.0120615	0.0104629	DPYSL3/DAAM2/NRP1/DLX1/MAP2/KREMEN1/SEMA3A/EPHA4/LGALS1/LINGO1/BDNF/MT3/BMP7/ARHGEF2/FSTL4/NOTCH3/EFNA5/SOX2/RAB29/RFLNA/ZNF664-RFLNA/BMPR1A/GSK3A/SRGAP2/SHH/ISL2/SEMA5A/PTEN/SRGAP2C/SEMA4C/WNT5A/TTPA/ISL1/SNAPIN/CDK5R1/MELTF/DENND5A/PTPRG/CX3CL1/GDF11/TNN	41
GO:0016358	dendrite development	33/1220	247/17352	0.000280152	0.0122269	0.0106064	NRP1/NSMF/DISC1/MAP2/SEMA3A/EPHA4/BDNF/DBN1/BMP7/CTNNA2/FSTL4/TANC2/PPP1R9A/ACSL4/FARP1/IQSEC1/VLDLR/GSK3A/SRGAP2/LRP8/PTEN/SRGAP2C/ABI2/CDK5R1/PHACTR1/FYN/SRCIN1/CAMSAP2/MAP1B/PPP1R9B/DLG4/PAK3/GRIN1	33
GO:0031589	cell-substrate adhesion	43/1220	352/17352	0.000280352	0.0122269	0.0106064	SMOC2/NRP1/PARVG/DISC1/VWA2/LGALS1/CORO1A/SKAP1/PARVB/SGCE/LAMC1/CORO2B/HAS2/EFNA5/PHLDB2/LYPD3/LAMA5/ONECUT2/CDH13/LAMB1/ITGA10/SRGAP2/RAC3/PTEN/PLEKHA2/NPNT/PPM1F/NF2/MEGF9/MELTF/FLNA/UTRN/BCR/SRCIN1/COL13A1/CX3CL1/NTN4/PTPRJ/LDB1/TNN/OTOA/HOXD3/GCNT2	43
GO:0007179	transforming growth factor beta receptor signaling pathway	27/1220	187/17352	0.000281819	0.0122269	0.0106064	PEG10/DKK3/NREP/FMOD/TGFB2/IL17RD/FAM89B/EID2/NLK/TGFB1/ZNF703/ONECUT2/CBL/BMPR1A/CAV1/PARP1/SNX25/SMAD1/NPNT/APPL1/HIPK2/TGFBR3L/PARD6A/TGFBR3/GCNT2/PRDM16/CD109	27
GO:0048839	inner ear development	28/1220	197/17352	0.000286056	0.0122269	0.0106064	FGF20/FGF9/SOBP/FGFR1/CTHRC1/EPHA4/BDNF/TGFB2/TFAP2A/PTK7/ROR1/FOXI1/JAG2/BMP4/HEY2/PROX1/PRRX1/SOX2/CCM2/SHH/MYO3B/WNT5A/SIX1/GET1/BCR/MCM2/TCAP/OTX1	28
GO:0072111	cell proliferation involved in kidney development	7/1220	20/17352	0.000286609	0.0122269	0.0106064	PTCH1/BMP7/BMP4/WT1/SHH/OSR1/PDGFB	7
GO:0060037	pharyngeal system development	8/1220	26/17352	0.000290318	0.0122269	0.0106064	PTCH1/TGFB2/BMP7/BMP4/NKX3-1/BMPR1A/ISL1/SIX1	8
GO:0060740	prostate gland epithelium morphogenesis	8/1220	26/17352	0.000290318	0.0122269	0.0106064	BMP7/BMP4/NKX3-1/HOXD13/SHH/WNT5A/AR/TNC	8
GO:0050804	modulation of chemical synaptic transmission	52/1220	451/17352	0.000291013	0.0122269	0.0106064	TUBB2B/DRD2/NSMF/DISC1/MCTP1/EPHA4/BDNF/NMU/RAB3A/GNAI1/DBN1/STXBP1/KCNMB4/RASGRF1/GRIN2B/SYT1/RAB3B/PPP1R9A/NTSR1/ABHD6/SLC4A8/GNAI2/SCTR/NPTX2/PFN2/ADORA2B/EGLN1/NRGN/SYT12/PLAT/ASIC1/LRP8/PTEN/NLGN2/DNM1/HOMER1/STXBP5L/SNAPIN/SORCS3/ZDHHC2/LAMA2/FYN/BCR/KISS1/SLC7A11/MAP1B/PPP1R9B/VPS18/CX3CL1/DLG4/SNCG/GRIN1	52
GO:0061326	renal tubule development	17/1220	95/17352	0.000305948	0.0127085	0.0110241	PTCH1/PROM1/HOXB7/FOXD1/BMP4/WT1/LAMA5/CTNNBIP1/SHH/HOXD11/NPNT/LZTS2/MTSS1/SIX1/OSR1/WNT6/PKD2	17
GO:0099177	regulation of trans-synaptic signaling	52/1220	452/17352	0.000307023	0.0127085	0.0110241	TUBB2B/DRD2/NSMF/DISC1/MCTP1/EPHA4/BDNF/NMU/RAB3A/GNAI1/DBN1/STXBP1/KCNMB4/RASGRF1/GRIN2B/SYT1/RAB3B/PPP1R9A/NTSR1/ABHD6/SLC4A8/GNAI2/SCTR/NPTX2/PFN2/ADORA2B/EGLN1/NRGN/SYT12/PLAT/ASIC1/LRP8/PTEN/NLGN2/DNM1/HOMER1/STXBP5L/SNAPIN/SORCS3/ZDHHC2/LAMA2/FYN/BCR/KISS1/SLC7A11/MAP1B/PPP1R9B/VPS18/CX3CL1/DLG4/SNCG/GRIN1	52
GO:0022604	regulation of cell morphogenesis	56/1220	497/17352	0.000311922	0.0128163	0.0111177	TUBB2B/CRABP2/RDX/NRP1/NSMF/DISC1/CHN1/MAP2/SEMA3A/EPHA4/CORO1A/LINGO1/BDNF/PARVB/DBN1/MT3/TTL/PLXND1/SYT1/FSTL4/TANC2/PPP1R9A/ARHGAP35/DPYSL2/HAS2/MYO10/ERMN/EFNA5/RHOBTB3/FMNL2/WASF3/MYH10/RAC3/SEMA5A/LRP8/PTEN/SEMA4C/ROBO1/WNT5A/MAP2K1/CAMSAP1/ABI2/CDK5R1/NIN/MELTF/FLNA/DVL3/FYN/SRCIN1/MAP1B/GNA12/DLG4/MEGF8/PAK3/NRCAM/GRIN1	56
GO:0060513	prostatic bud formation	5/1220	10/17352	0.000318431	0.0128243	0.0111245	BMP7/BMP4/SHH/WNT5A/AR	5
GO:0072203	cell proliferation involved in metanephros development	5/1220	10/17352	0.000318431	0.0128243	0.0111245	PTCH1/BMP7/WT1/SHH/OSR1	5
GO:0019218	regulation of steroid metabolic process	20/1220	122/17352	0.000319	0.0128243	0.0111245	DKK3/FGF19/RORA/SCD/PROX1/TM7SF2/FASN/DHCR7/SQLE/LSS/ACACA/SREBF2/APOC1/SC5D/ELOVL6/FDPS/FDFT1/STARD4/HMGCR/DGAT2	20
GO:0048562	embryonic organ morphogenesis	38/1220	301/17352	0.000323677	0.0129193	0.011207	FGF9/SOBP/FGFR1/CTHRC1/HOXB4/HOXB8/TFAP2A/HOXB7/PTK7/HOXB3/FOXI1/BMP7/HOXB9/BMP4/HOXB5/PCGF2/PROX1/HOXB6/PRRX1/TEAD2/TBX2/SHH/MYO3B/WNT5A/SIX1/BCR/HIPK2/RNF207/NDST1/OSR1/HOXD10/MEGF8/HOXC4/TCAP/HOXD3/HOXD9/OTX1/PKD2	38
GO:0045165	cell fate commitment	35/1220	270/17352	0.000333094	0.0130853	0.011351	NRP1/ELF5/FGFR1/DLX1/PTCH1/RORA/JAG2/BMP4/ARHGEF2/HEY2/SOX6/PROX1/EPOP/SOX12/NOTCH3/PRRX1/WT1/SOX2/PITX1/ONECUT2/TBX2/BMPR1A/SHH/IL23A/ISL2/WNT5A/SOX5/ISL1/SMAD1/LMO4/SIX1/AR/POU4F1/HOXD10/WNT6	35
GO:0010464	regulation of mesenchymal cell proliferation	9/1220	33/17352	0.000335976	0.0130853	0.011351	FGF9/FGFR1/BMP4/PRRX1/CTNNBIP1/BMPR1A/SHH/WNT5A/SIX1	9
GO:1904031	positive regulation of cyclin-dependent protein kinase activity	9/1220	33/17352	0.000335976	0.0130853	0.011351	PROX1/CCND1/CKS1B/CDC6/CDK5R1/PSRC1/MAPRE3/PDGFB/PKD2	9
GO:0043393	regulation of protein binding	29/1220	209/17352	0.000339496	0.0130853	0.011351	NRP1/CTHRC1/DISC1/MAP2/EPHA4/BDNF/BMP4/PLXND1/IL10/NKX3-1/NES/BAG2/CTNNBIP1/BAX/AURKB/PLK1/LEF1/CAV1/UBASH3B/WNT5A/SNAPIN/CSF3/CSNK1E/HIPK2/TTBK2/MAPRE3/SMARCD3/TGFBR3/PDGFB	29
GO:0021535	cell migration in hindbrain	6/1220	15/17352	0.000343561	0.0130853	0.011351	CTNNA2/LEF1/SEMA4C/FLNA/TTBK2/POU4F1	6
GO:0072075	metanephric mesenchyme development	6/1220	15/17352	0.000343561	0.0130853	0.011351	BMP7/WT1/SHH/SIX1/OSR1/PKD2	6
GO:1902895	positive regulation of pri-miRNA transcription by RNA polymerase II	10/1220	40/17352	0.000344227	0.0130853	0.011351	TGFB2/IL10/WT1/TGFB1/BMPR1A/SREBF2/SMAD1/TEAD1/ATOH8/PDGFB	10
GO:0045778	positive regulation of ossification	16/1220	88/17352	0.000378036	0.0142393	0.012352	CTHRC1/TGFB2/TFAP2A/BMP7/BMP4/TGFB1/FZD9/CTNNBIP1/BMPR1A/WNT5A/SMAD1/NPNT/ATP2B1/MSX2/ZHX3/OSR1	16
GO:0003148	outflow tract septum morphogenesis	8/1220	27/17352	0.000387326	0.0142393	0.012352	NRP1/TGFB2/BMP4/TBX2/BMPR1A/ROBO1/ISL1/MSX2	8
GO:0042481	regulation of odontogenesis	8/1220	27/17352	0.000387326	0.0142393	0.012352	TNFRSF11B/TFAP2A/BCOR/BMP4/APCDD1/SHH/WNT6/PAX9	8
GO:0061437	renal system vasculature development	8/1220	27/17352	0.000387326	0.0142393	0.012352	NRP1/BMP7/BMP4/NOTCH3/WT1/OSR1/PDGFB/PKD2	8
GO:0061440	kidney vasculature development	8/1220	27/17352	0.000387326	0.0142393	0.012352	NRP1/BMP7/BMP4/NOTCH3/WT1/OSR1/PDGFB/PKD2	8
GO:0097305	response to alcohol	31/1220	231/17352	0.000390845	0.0142748	0.0123828	DRD2/MAOB/PTCH1/ITPR2/GNAI1/GRIN2B/EIF4EBP1/EFNA5/TGFB1/ACACA/CCND1/HSD3B1/CDK1/CBL/PARP1/LRP8/PTEN/CAD/ATP2B1/CSF3/PTGER2/HMGCR/AACS/FYN/PPP1R9B/GNG2/GLRA2/POLB/TGFBR3/TNC/GRIN1	31
GO:0048754	branching morphogenesis of an epithelial tube	23/1220	152/17352	0.000393611	0.0142825	0.0123895	NRP1/PTCH1/ETV5/HOXB7/FOXD1/BMP7/BMP4/PLXND1/NKX3-1/WT1/LAMA5/CTNNBIP1/SHH/LEF1/WNT5A/HOXD11/NPNT/SIX1/MSX2/AR/WNT6/TNC/PKD2	23
GO:0060976	coronary vasculature development	11/1220	48/17352	0.000399131	0.0143893	0.0124822	NRP1/PTK7/BMP4/PLXND1/HEY2/PRICKLE1/MYH10/APELA/NDST1/MEGF8/TGFBR3	11
GO:0010976	positive regulation of neuron projection development	36/1220	284/17352	0.00042484	0.015218	0.013201	TUBB2B/DPYSL3/CRABP2/NRP1/FGFR1/AVIL/DISC1/EPHA4/PLA2G3/BDNF/DBN1/PTK7/ROR1/BMP7/PLXND1/SYT1/PPP1R9A/ARHGAP35/TENM3/EFNA5/VLDLR/SEMA5A/P3H1/LRP8/ROBO1/WNT5A/MAP2K1/FZD1/NIN/DVL3/FYN/MAP1B/CX3CL1/DLG4/MEGF8/PAK3	36
GO:0008608	attachment of spindle microtubules to kinetochore	9/1220	34/17352	0.000428702	0.0152433	0.013223	ABRAXAS1/SGO1/AURKB/SPAG5/CDT1/KNL1/KIF2C/CENPE/KNSTRN	9
GO:0021953	central nervous system neuron differentiation	27/1220	192/17352	0.000432347	0.0152433	0.013223	DRD2/NRP1/DLX1/DISC1/PTCH1/MAP2/SEMA3A/EPHA4/RORA/PROX1/ARHGAP35/DCLK2/SHH/ISL2/RAC3/PTEN/ROBO1/WNT5A/ISL1/TTLL1/FZD1/NIN/LMO4/CSNK1E/LHX6/POU4F1/HOXD10	27
GO:0048645	animal organ formation	13/1220	64/17352	0.000433731	0.0152433	0.013223	FGFR1/BMP7/BMP4/WT1/BMPR1A/SHH/ROBO1/WNT5A/MAP2K1/ISL1/SIX1/AR/SMARCD3	13
GO:0001838	embryonic epithelial tube formation	20/1220	125/17352	0.000442314	0.0154478	0.0134004	CTHRC1/PTCH1/TGFB2/PTK7/BMP7/BMP4/ARHGAP35/PRICKLE1/TGFB1/DEAF1/TEAD2/SEMA4C/WNT5A/FZD1/LMO4/SIX1/DVL3/CC2D2A/OSR1/WNT6	20
GO:0014020	primary neural tube formation	17/1220	98/17352	0.000446792	0.0155073	0.013452	CTHRC1/PTCH1/TGFB2/PTK7/BMP7/BMP4/ARHGAP35/PRICKLE1/TGFB1/DEAF1/TEAD2/SEMA4C/WNT5A/FZD1/LMO4/DVL3/CC2D2A	17
GO:0007416	synapse assembly	26/1220	183/17352	0.000466563	0.0160935	0.0139605	DRD2/BDNF/PLXND1/ADGRL1/IGFN1/PPP1R9A/EFNA5/PCDHB16/ADGRB2/FARP1/RAB29/GABRA2/PTEN/NLGN2/WNT5A/FZD1/SIX1/PCDHB3/MAP1B/LRTM1/POU4F1/SDK2/LRFN3/NRCAM/PCDHB11/GRIN1	26
GO:0050673	epithelial cell proliferation	46/1220	394/17352	0.000484333	0.016604	0.0144033	FGF9/NRP1/FGFR1/PTCH1/TGFB2/LAMC1/BMP4/IL10/MCC/PROX1/NKX3-1/ZNF580/HAS2/SOX2/TGFB1/ZNF703/CCND1/CDH13/DEAF1/BAX/LAMB1/SDR16C5/BMPR1A/SHH/SYNJ2BP/SEMA5A/CAV1/PTEN/ROBO1/WNT5A/MAP2K1/OR51E2/ISL1/MTSS1/SIX1/APELA/IGFBP3/AR/TGFA/ATOH8/OSR1/TGFBR3/PDGFB/JAML/IL26/CD109	46
GO:2000177	regulation of neural precursor cell proliferation	16/1220	90/17352	0.000490987	0.0166563	0.0144487	DRD2/DISC1/BDNF/PROX1/NAP1L1/NES/RASSF10/GNAI2/FZD9/SHH/WNT5A/NF2/FLNA/CIP2A/CX3CL1/SMARCD3	16
GO:0060415	muscle tissue morphogenesis	14/1220	73/17352	0.000491821	0.0166563	0.0144487	TGFB2/HEY2/TTN/PROX1/TGFB1/BMPR1A/EGLN1/WNT5A/ISL1/FZD1/MYLK/POU4F1/TGFBR3/TCAP	14
GO:0060070	canonical Wnt signaling pathway	40/1220	329/17352	0.000495236	0.016671	0.0144614	DKK4/DKK3/DAAM2/FGF9/CTHRC1/DISC1/FZD10/KREMEN1/ZNRF3/PTK7/NOTUM/MCC/TMEM131L/ZBED3/PRICKLE1/SOX2/TGFB1/FZD9/ZNF703/TBL1X/GSK3A/SHH/BICC1/SEMA5A/LEF1/CAV1/PTEN/WNT5A/ISL1/FRAT2/FZD1/LZTS2/PLPP3/INVS/DVL3/CSNK1E/LYPD6/TMEM64/TNN/WNT6	40
GO:0060512	prostate gland morphogenesis	8/1220	28/17352	0.000509125	0.0170359	0.0147779	BMP7/BMP4/NKX3-1/HOXD13/SHH/WNT5A/AR/TNC	8
GO:1905331	negative regulation of morphogenesis of an epithelium	6/1220	16/17352	0.00051712	0.0171417	0.0148697	BMP7/BMP4/PHLDB2/TBX2/PTEN/WNT5A	6
GO:0050768	negative regulation of neurogenesis	36/1220	287/17352	0.000518422	0.0171417	0.0148697	DPYSL3/DAAM2/NRP1/DLX1/MAP2/KREMEN1/SEMA3A/EPHA4/LGALS1/LINGO1/BDNF/MT3/BMP7/ARHGEF2/FSTL4/NOTCH3/SOX2/RAB29/BMPR1A/GSK3A/SRGAP2/SHH/ISL2/SEMA5A/PTEN/SRGAP2C/SEMA4C/WNT5A/ISL1/SNAPIN/CDK5R1/DENND5A/PTPRG/CX3CL1/GDF11/TNN	36
GO:0051291	protein heterooligomerization	7/1220	22/17352	0.000556771	0.0181144	0.0157135	GRIN2B/SYT1/RRM1/RRM2/CALHM3/PKD2/GRIN1	7
GO:0001843	neural tube closure	16/1220	91/17352	0.000557567	0.0181144	0.0157135	CTHRC1/PTCH1/TGFB2/PTK7/BMP4/ARHGAP35/PRICKLE1/TGFB1/DEAF1/TEAD2/SEMA4C/WNT5A/FZD1/LMO4/DVL3/CC2D2A	16
GO:0042475	odontogenesis of dentin-containing tooth	16/1220	91/17352	0.000557567	0.0181144	0.0157135	KLK4/DLX1/TNFRSF11B/BMP7/JAG2/BMP4/APCDD1/LAMA5/BAX/BMPR1A/SHH/LEF1/NF2/MSX2/WNT6/TNC	16
GO:0021536	diencephalon development	14/1220	74/17352	0.000567994	0.0182754	0.0158532	DRD2/NRP1/SEMA3A/BMP4/SOX2/PITX1/BAX/BMPR1A/SHH/SEMA5A/WNT5A/ISL1/POU4F1/OTX1	14
GO:0061640	cytoskeleton-dependent cytokinesis	17/1220	100/17352	0.000569063	0.0182754	0.0158532	MAP9/ESPL1/ANK3/SEPTIN1/ARL3/SEPTIN3/AURKB/CECR2/MYH10/PLK1/UNC119/CENPA/LZTS2/SEPTIN6/CHMP7/CIT/KIF20A	17
GO:1902652	secondary alcohol metabolic process	23/1220	156/17352	0.00057308	0.0182993	0.0158739	FGFR1/MT3/SCD/TM7SF2/ACAT2/FASN/DHCR7/SQLE/DHCR24/LSS/ACACA/VLDLR/SREBF2/STARD3/NPC2/APOC1/SC5D/ELOVL6/FDPS/FDFT1/HMGCR/CUBN/DGAT2	23
GO:0008038	neuron recognition	11/1220	50/17352	0.000579714	0.0184059	0.0159664	NRP1/SEMA3A/EPHA4/BDNF/ARHGAP35/SEMA5A/ROBO1/CDK5R1/TNN/MEGF8/NRCAM	11
GO:0014855	striated muscle cell proliferation	13/1220	66/17352	0.000592321	0.0187	0.0162215	FGF20/FGF9/FGFR1/TGFB2/HEY2/CDK1/TBX2/BMPR1A/SHH/PTEN/SMAD1/SIX1/TGFBR3	13
GO:0051216	cartilage development	27/1220	196/17352	0.000599743	0.0188279	0.0163324	STC1/FGF9/FGFR1/HOXB3/BMP7/HYAL2/BMP4/SOX6/CSGALNACT1/COL11A2/PRRX1/TGFB1/CHI3L1/PITX1/TRPS1/HMGA2/RFLNA/ZNF664-RFLNA/BMPR1A/WNT5A/SOX5/SMAD1/MSX2/CHSY1/OSR1/HOXC4/HOXD3	27
GO:0008203	cholesterol metabolic process	22/1220	147/17352	0.000607767	0.0189732	0.0164585	MT3/SCD/TM7SF2/ACAT2/FASN/DHCR7/SQLE/DHCR24/LSS/ACACA/VLDLR/SREBF2/STARD3/NPC2/APOC1/SC5D/ELOVL6/FDPS/FDFT1/HMGCR/CUBN/DGAT2	22
GO:0051961	negative regulation of nervous system development	38/1220	311/17352	0.000614588	0.0190796	0.0165508	DPYSL3/DAAM2/GPR161/NRP1/DLX1/MAP2/KREMEN1/SEMA3A/EPHA4/LGALS1/LINGO1/BDNF/MT3/BMP7/ARHGEF2/FSTL4/NOTCH3/SOX2/RAB29/BMPR1A/GSK3A/SRGAP2/SHH/ISL2/SEMA5A/PTEN/SRGAP2C/SEMA4C/WNT5A/TTPA/ISL1/SNAPIN/CDK5R1/DENND5A/PTPRG/CX3CL1/GDF11/TNN	38
GO:0060606	tube closure	16/1220	92/17352	0.000631726	0.0195032	0.0169183	CTHRC1/PTCH1/TGFB2/PTK7/BMP4/ARHGAP35/PRICKLE1/TGFB1/DEAF1/TEAD2/SEMA4C/WNT5A/FZD1/LMO4/DVL3/CC2D2A	16
GO:0008202	steroid metabolic process	39/1220	323/17352	0.000662249	0.0203332	0.0176383	DKK3/FGF19/FGFR1/CYP1A1/RORA/OSBPL6/MT3/SCD/CYP1B1/PROX1/TM7SF2/ACAT2/FASN/DHCR7/ERG28/SQLE/HSD17B1/AMACR/DHCR24/LSS/ACACA/TSPOAP1/HSD3B1/SLC27A5/VLDLR/SHH/SREBF2/STARD3/NPC2/APOC1/SC5D/ELOVL6/CYB5R2/FDPS/FDFT1/STARD4/HMGCR/CUBN/DGAT2	39
GO:0045995	regulation of embryonic development	20/1220	129/17352	0.000669829	0.0204536	0.0177427	GPR161/FGFR1/PTK7/BMP7/BMP4/IL10/PHLDB2/LAMA5/CDK1/TBX2/BMPR1A/SHH/WNT5A/FZD1/SIX1/DVL3/LAMA2/RNF207/AR/OSR1	20
GO:0060420	regulation of heart growth	13/1220	67/17352	0.000688399	0.0209064	0.0181355	FGF20/FGF9/FGFR1/HEY2/PROX1/DUSP6/WT1/CDK1/TBX2/BMPR1A/GSK3A/PTEN/TGFBR3	13
GO:1902893	regulation of pri-miRNA transcription by RNA polymerase II	11/1220	51/17352	0.000692855	0.020928	0.0181542	TGFB2/BMP4/IL10/WT1/TGFB1/BMPR1A/SREBF2/SMAD1/TEAD1/ATOH8/PDGFB	11
GO:0060996	dendritic spine development	17/1220	102/17352	0.000719014	0.0216013	0.0187383	DISC1/EPHA4/DBN1/FSTL4/TANC2/PPP1R9A/ACSL4/IQSEC1/SRGAP2/LRP8/PTEN/SRGAP2C/ABI2/CDK5R1/SRCIN1/DLG4/PAK3	17
GO:1901215	negative regulation of neuron death	28/1220	209/17352	0.000750264	0.0223488	0.0193867	FGF20/NRP1/DLX1/CORO1A/PLA2G3/BDNF/WFS1/STXBP1/MT3/IL10/NES/FZD9/BAX/CBL/XRCC2/ISL1/CD200/FZD1/AARS1/SIX1/CSF3/FYN/HIPK2/SLC7A11/CX3CL1/POU4F1/AGAP2/GRIN1	28
GO:0000076	DNA replication checkpoint	6/1220	17/17352	0.000751892	0.0223488	0.0193867	CLSPN/CDT1/CDC6/DNA2/TICRR/ORC1	6
GO:0007015	actin filament organization	48/1220	425/17352	0.000772718	0.0228317	0.0198056	DPYSL3/RDX/NRP1/AVIL/CCDC88A/CORO1A/DBN1/CTNNA2/FHDC1/CGNL1/ARHGEF2/TTN/PROX1/CORO2B/PPP1R9A/TPM2/ARHGAP35/MYO5A/FHOD3/ERMN/TF/HIP1/PHLDB2/TMOD2/RHOBTB3/PFN2/RFLNA/ZNF664-RFLNA/MSRB2/WASF3/SSH2/RAC3/SEMA5A/SYNPO2/ABI2/PPM1F/PHACTR1/NF2/FSCN1/CSF3/FLNA/PPP1R9B/CX3CL1/WASF1/EVL/PAK3/AIF1L/TCAP	48
GO:0030879	mammary gland development	21/1220	140/17352	0.000776311	0.0228317	0.0198056	ELF5/PTCH1/ETV5/HOXB9/BMP4/FASN/ARHGAP35/ZNF703/CCND1/DEAF1/BAX/TBX2/LEF1/CAV1/ROBO1/WNT5A/CAD/PAM/MSX2/AR/HOXD9	21
GO:0060038	cardiac muscle cell proliferation	11/1220	52/17352	0.000823756	0.0240182	0.0208348	FGF20/FGF9/FGFR1/TGFB2/HEY2/CDK1/TBX2/BMPR1A/PTEN/SMAD1/TGFBR3	11
GO:0033260	nuclear DNA replication	12/1220	60/17352	0.000825248	0.0240182	0.0208348	FGFR1/FEN1/RFC4/CDT1/DBF4/WIZ/TERF1/TERF2/DNA2/MCM2/GINS1/CDC7	12
GO:0035137	hindlimb morphogenesis	9/1220	37/17352	0.000840044	0.0241967	0.0209897	PTCH1/BMP4/PITX1/BMPR1A/SHH/MSX2/OSR1/HOXD10/HOXD9	9
GO:0060421	positive regulation of heart growth	9/1220	37/17352	0.000840044	0.0241967	0.0209897	FGF9/FGFR1/HEY2/PROX1/WT1/CDK1/TBX2/BMPR1A/TGFBR3	9
GO:0035567	non-canonical Wnt signaling pathway	22/1220	151/17352	0.000878469	0.0244955	0.0212489	DAAM2/CTHRC1/FZD10/ZNRF3/PTK7/ROR1/NLK/PRICKLE1/AP2M1/FZD9/PRICKLE2/VANGL1/LEF1/WNT5A/FZD1/AP2S1/AGO1/DVL3/CSNK1E/GNG2/PARD6A/PLCB2	22
GO:0018107	peptidyl-threonine phosphorylation	18/1220	113/17352	0.000882641	0.0244955	0.0212489	CEMIP/BMP7/NLK/TGFB1/CHI3L1/CDK1/GSK3A/PKN1/PLK1/WNT5A/MAP2K1/SBK1/CAD/CDK5R1/CAMK2D/HIPK2/CIT/HASPIN	18
GO:0016188	synaptic vesicle maturation	5/1220	12/17352	0.000888438	0.0244955	0.0212489	RAB3A/STXBP1/SNAPIN/ZDHHC2/DLG4	5
GO:0021559	trigeminal nerve development	5/1220	12/17352	0.000888438	0.0244955	0.0212489	NRP1/SEMA3A/TFAP2A/ISL1/POU4F1	5
GO:0042178	xenobiotic catabolic process	5/1220	12/17352	0.000888438	0.0244955	0.0212489	PON3/CYP1A1/ACSL1/ABCC2/CRYZ	5
GO:0060442	branching involved in prostate gland morphogenesis	5/1220	12/17352	0.000888438	0.0244955	0.0212489	BMP7/BMP4/NKX3-1/HOXD13/SHH	5
GO:0098885	modification of postsynaptic actin cytoskeleton	5/1220	12/17352	0.000888438	0.0244955	0.0212489	CTNNA2/PFN2/WASF3/MYH10/WASF1	5
GO:2000105	positive regulation of DNA-dependent DNA replication	5/1220	12/17352	0.000888438	0.0244955	0.0212489	FGFR1/CDT1/DBF4/WIZ/CDC7	5
GO:0003205	cardiac chamber development	24/1220	171/17352	0.000902352	0.0244955	0.0212489	NRP1/TGFB2/PTK7/BMP7/BMP4/PLXND1/HEY2/PROX1/TGFB1/TBX2/BMPR1A/MYH10/GSK3A/EGLN1/ROBO1/WNT5A/ISL1/FZD1/LMO4/MSX2/NDST1/POU4F1/SMARCD3/TGFBR3	24
GO:0099173	postsynapse organization	24/1220	171/17352	0.000902352	0.0244955	0.0212489	NRP1/ETV5/EPHA4/DBN1/GRIN2B/TANC2/PPP1R9A/FZD9/MYH10/EGLN1/LRP8/PTEN/NLGN2/WNT5A/HOMER1/ABI2/CDK5R1/ZDHHC2/FYN/SRCIN1/SLC7A11/DLG4/PAK3/NRCAM	24
GO:0008361	regulation of cell size	25/1220	181/17352	0.00090302	0.0244955	0.0212489	CRABP2/RDX/NRP1/DISC1/MAP2/SEMA3A/BDNF/DBN1/MT3/TTL/FSTL4/AQP4/DPYSL2/EFNA5/SCTR/SEMA5A/PTEN/SEMA4C/WNT5A/SLC12A4/CDK5R1/SLC12A1/MAP1B/MEGF8/NRCAM	25
GO:0031345	negative regulation of cell projection organization	25/1220	181/17352	0.00090302	0.0244955	0.0212489	DPYSL3/NRP1/MAP2/KREMEN1/SEMA3A/EPHA4/LGALS1/LINGO1/MT3/GRIN2B/FSTL4/PFN2/RAB29/GSK3A/SEMA5A/PTEN/SRGAP2C/SEMA4C/WNT5A/SNAPIN/CDK5R1/DENND5A/FYN/PTPRG/EVL	25
GO:0045665	negative regulation of neuron differentiation	29/1220	222/17352	0.000917229	0.0247607	0.021479	DPYSL3/NRP1/DLX1/MAP2/KREMEN1/SEMA3A/EPHA4/LGALS1/LINGO1/MT3/BMP7/FSTL4/NOTCH3/SOX2/RAB29/GSK3A/SHH/ISL2/SEMA5A/PTEN/SRGAP2C/SEMA4C/WNT5A/ISL1/SNAPIN/CDK5R1/DENND5A/PTPRG/GDF11	29
GO:0007405	neuroblast proliferation	12/1220	61/17352	0.000962725	0.025864	0.022436	DRD2/FGFR1/DISC1/BDNF/ARHGEF2/FZD9/SHH/LEF1/SOX5/ARTN/CX3CL1/SMARCD3	12
GO:0061614	pri-miRNA transcription by RNA polymerase II	11/1220	53/17352	0.000974498	0.026055	0.0226017	TGFB2/BMP4/IL10/WT1/TGFB1/BMPR1A/SREBF2/SMAD1/TEAD1/ATOH8/PDGFB	11
GO:0006022	aminoglycan metabolic process	24/1220	172/17352	0.00098046	0.0260896	0.0226317	CEMIP/FMOD/ST3GAL4/HYAL2/HS6ST1/ST3GAL6/CSGALNACT1/ST3GAL2/ST3GAL1/HAS2/HS6ST2/TGFB1/CHI3L1/HS3ST1/HS2ST1/CHSY1/B3GALNT1/CHST13/NDST1/CHST7/B4GAT1/PDGFB/GCNT2/B3GNT9	24
GO:0062009	secondary palate development	7/1220	24/17352	0.000998026	0.0263405	0.0228494	TGFB2/JAG2/COL11A2/LEF1/WNT5A/FZD1/TGFBR3	7
GO:0048638	regulation of developmental growth	39/1220	330/17352	0.000999319	0.0263405	0.0228494	CRABP2/DRD2/FGF20/FGF9/NRP1/FGFR1/DISC1/PTCH1/MAP2/SEMA3A/BDNF/DBN1/MT3/TTL/BMP4/SYT1/HEY2/FSTL4/PROX1/DUSP6/DPYSL2/EFNA5/WT1/CDK1/TBX2/BMPR1A/GSK3A/SEMA5A/PTEN/SEMA4C/WNT5A/FXN/CDK5R1/SIX1/MAP1B/AR/MEGF8/TGFBR3/NRCAM	39
GO:0043583	ear development	29/1220	224/17352	0.00105781	0.0277513	0.0240732	FGF20/FGF9/SOBP/FGFR1/CTHRC1/EPHA4/BDNF/TGFB2/TFAP2A/PTK7/ROR1/FOXI1/JAG2/BMP4/HEY2/PROX1/PRRX1/SOX2/CCM2/SHH/MYO3B/WNT5A/SIX1/GET1/BCR/MCM2/OSR1/TCAP/OTX1	29
GO:0021537	telencephalon development	32/1220	256/17352	0.00109277	0.0285345	0.0247525	DRD2/DLX1/DISC1/SEMA3A/BMP4/PROX1/SLC2A1/DCLK2/ZDHHC16/BAX/HSD3B1/LAMB1/MYH10/SRGAP2/SHH/NRGN/WDR62/LEF1/LRP8/PTEN/SRGAP2C/ROBO1/WNT5A/CDK5R1/NIN/PHACTR1/NF2/FLNA/SLC7A11/LHX6/PPP1R9B/GRIN1	32
GO:0055008	cardiac muscle tissue morphogenesis	12/1220	62/17352	0.00111873	0.0290014	0.0251576	TGFB2/HEY2/TTN/PROX1/TGFB1/BMPR1A/EGLN1/WNT5A/ISL1/POU4F1/TGFBR3/TCAP	12
GO:0001841	neural tube formation	17/1220	106/17352	0.00112214	0.0290014	0.0251576	CTHRC1/PTCH1/TGFB2/PTK7/BMP7/BMP4/ARHGAP35/PRICKLE1/TGFB1/DEAF1/TEAD2/SEMA4C/WNT5A/FZD1/LMO4/DVL3/CC2D2A	17
GO:0007019	microtubule depolymerization	10/1220	46/17352	0.00112622	0.0290014	0.0251576	ARHGEF2/KIF18B/CKAP5/CAMSAP1/KIF18A/NCKAP5/KIF2C/CAMSAP2/MAP1B/TTBK2	10
GO:0045931	positive regulation of mitotic cell cycle	22/1220	155/17352	0.0012475	0.0319773	0.0277391	RDX/SMOC2/FGFR1/CYP1A1/ESPL1/TTL/EIF4EBP1/NKX3-1/UBE2E2/CCND1/CDC25A/CDK1/AURKB/CDT1/CDC6/DTL/SLF2/CDCA5/TGFA/SMARCD3/CDC7/PDGFB	22
GO:0048644	muscle organ morphogenesis	14/1220	80/17352	0.00126721	0.0323341	0.0280486	TGFB2/HEY2/TTN/PROX1/TGFB1/BMPR1A/EGLN1/WNT5A/ISL1/FZD1/MYLK/POU4F1/TGFBR3/TCAP	14
GO:0048738	cardiac muscle tissue development	27/1220	206/17352	0.00128693	0.0326481	0.028321	FGF20/FGF9/FGFR1/TGFB2/BMP7/BMP4/HEY2/TTN/SOX6/PROX1/FHOD3/WT1/TGFB1/CDK1/TBX2/BMPR1A/MYH10/GSK3A/EGLN1/SGCB/PTEN/WNT5A/ISL1/SMAD1/POU4F1/TGFBR3/TCAP	27
GO:0048844	artery morphogenesis	12/1220	63/17352	0.00129513	0.0326481	0.028321	NRP1/TGFB2/BMP4/HEY2/PROX1/NOTCH3/PRRX1/TBX2/BMPR1A/SIX1/MYLK/PKD2	12
GO:0002053	positive regulation of mesenchymal cell proliferation	7/1220	25/17352	0.00130289	0.0326481	0.028321	FGF9/FGFR1/PRRX1/BMPR1A/SHH/WNT5A/SIX1	7
GO:0060045	positive regulation of cardiac muscle cell proliferation	7/1220	25/17352	0.00130289	0.0326481	0.028321	FGF9/FGFR1/HEY2/CDK1/TBX2/BMPR1A/TGFBR3	7
GO:0051271	negative regulation of cellular component movement	37/1220	313/17352	0.00132224	0.0329853	0.0286134	DPYSL3/DRD2/STC1/NRP1/MCTP1/SEMA3A/HYAL2/FRMD5/MCC/CYP1B1/SRGAP3/ABHD6/PHLDB2/TGFB1/PFN2/STARD13/BMPR1A/SRGAP2/SHH/SYNJ2BP/SEMA5A/PTEN/SRGAP2C/SEMA4C/ROBO1/WNT5A/CD200/OSBPL8/NF2/BCR/IGFBP3/PTPRG/CX3CL1/PTPRJ/TNN/EVL/TGFBR3	37
GO:0046949	fatty-acyl-CoA biosynthetic process	8/1220	32/17352	0.00133978	0.0331986	0.0287985	ACSL6/SCD/FASN/ACSL4/HACD1/ACSL1/ACACA/ELOVL6	8
GO:0048813	dendrite morphogenesis	21/1220	146/17352	0.00134298	0.0331986	0.0287985	NRP1/NSMF/MAP2/SEMA3A/EPHA4/DBN1/CTNNA2/TANC2/PPP1R9A/FARP1/VLDLR/LRP8/PTEN/ABI2/CDK5R1/PHACTR1/FYN/SRCIN1/DLG4/PAK3/GRIN1	21
GO:0140013	meiotic nuclear division	24/1220	176/17352	0.00135424	0.0331986	0.0287985	ESPL1/PSMC3IP/FANCA/SGO1/CATSPERZ/PLK1/MYBL1/WNT5A/P3H4/KIF18A/SGO2/ZNF711/MND1/TERF1/NPM2/NCAPH/MSX2/CCNE1/HFM1/EME2/BUB1B/TEX19/SLX4/FBXO43	24
GO:0060601	lateral sprouting from an epithelium	5/1220	13/17352	0.0013605	0.0331986	0.0287985	BMP7/BMP4/SHH/WNT5A/AR	5
GO:0071696	ectodermal placode development	5/1220	13/17352	0.0013605	0.0331986	0.0287985	DKK4/NRP1/PROX1/TBX2/SIX1	5
GO:0000281	mitotic cytokinesis	13/1220	72/17352	0.0013881	0.0337247	0.0292549	MAP9/ESPL1/ANK3/ARL3/MYH10/PLK1/UNC119/CENPA/LZTS2/SEPTIN6/CHMP7/CIT/KIF20A	13
GO:0061448	connective tissue development	32/1220	260/17352	0.00141338	0.0341534	0.0296268	STC1/FGF9/FGFR1/FOXD1/HOXB3/BMP7/HYAL2/BMP4/SOX6/CSGALNACT1/COL11A2/PRRX1/WT1/TGFB1/CHI3L1/PITX1/TRPS1/HMGA2/RFLNA/ZNF664-RFLNA/BMPR1A/WNT5A/SOX5/SMAD1/MSX2/AACS/CHSY1/OSR1/DGAT2/HOXC4/PDGFB/HOXD3	32
GO:0048880	sensory system development	44/1220	392/17352	0.00141797	0.0341534	0.0296268	DRD2/FJX1/FGF9/NRP1/DLX1/SEMA3A/PROM1/CYP1A1/BDNF/TGFB2/TFAP2A/BMP7/BMP4/IGFN1/CYP1B1/PROX1/ARHGAP35/TENM3/NDP/WT1/NES/SOX2/ZDHHC16/BAX/TBX2/MYH10/SHH/WNT5A/BFSP1/ABI2/ISL1/FASLG/RRM1/ATP2B1/NF2/HIPK2/SLC7A11/CC2D2A/GDF11/PBX3/POU4F1/SMARCD3/SDK2/WNT6	44
GO:0001570	vasculogenesis	14/1220	81/17352	0.00143487	0.0344123	0.0298513	ASB4/HEY2/HAS2/WT1/TGFB1/TEAD2/CCM2/FOXM1/SHH/CAV1/APELA/HIF1AN/TGFBR3L/TGFBR3	14
GO:0060602	branch elongation of an epithelium	6/1220	19/17352	0.00145946	0.0348525	0.0302331	BMP4/HOXD13/SHH/WNT5A/SIX1/TNC	6
GO:0003007	heart morphogenesis	31/1220	250/17352	0.00147566	0.0350894	0.0304386	NRP1/PTCH1/TGFB2/BMP7/BMP4/PLXND1/HEY2/TTN/PROX1/HAS2/TGFB1/TEAD2/TBX2/BMPR1A/GSK3A/EGLN1/SHH/ROBO1/WNT5A/GAA/ISL1/FZD1/SIX1/MSX2/RNF207/POU4F1/SMARCD3/MEGF8/TGFBR3/TCAP/PKD2	31
GO:2000826	regulation of heart morphogenesis	9/1220	40/17352	0.00152623	0.036138	0.0313482	TGFB2/BMP7/BMP4/TBX2/ROBO1/WNT5A/ISL1/SIX1/RNF207	9
GO:0003206	cardiac chamber morphogenesis	19/1220	128/17352	0.0015332	0.0361498	0.0313585	NRP1/TGFB2/BMP7/BMP4/HEY2/PROX1/TGFB1/TBX2/BMPR1A/GSK3A/EGLN1/ROBO1/WNT5A/ISL1/FZD1/MSX2/POU4F1/SMARCD3/TGFBR3	19
GO:0044272	sulfur compound biosynthetic process	25/1220	188/17352	0.00155764	0.0365718	0.0317246	FMOD/ACSL6/ST3GAL4/ST3GAL6/SCD/CSGALNACT1/ST3GAL2/FASN/ST3GAL1/GSTT2B/ACSL4/PDK3/HACD1/ACSL1/ACACA/GSTO2/ELOVL6/PDP2/PAPSS1/SLC7A11/CHSY1/CHST13/NDST1/CHST7/B4GAT1	25
GO:0060688	regulation of morphogenesis of a branching structure	11/1220	56/17352	0.00156883	0.0366803	0.0318187	FGFR1/ETV5/HOXB7/BMP7/BMP4/HOXD13/SHH/WNT5A/SIX1/AR/NTN4	11
GO:0061001	regulation of dendritic spine morphogenesis	10/1220	48/17352	0.00158997	0.0370199	0.0321133	EPHA4/DBN1/TANC2/PPP1R9A/LRP8/PTEN/ABI2/CDK5R1/SRCIN1/PAK3	10
GO:0060419	heart growth	15/1220	91/17352	0.00161986	0.0373163	0.0323704	FGF20/FGF9/FGFR1/TGFB2/HEY2/PROX1/DUSP6/WT1/CDK1/TBX2/BMPR1A/GSK3A/PTEN/SMAD1/TGFBR3	15
GO:0021954	central nervous system neuron development	14/1220	82/17352	0.00162064	0.0373163	0.0323704	DRD2/NRP1/DISC1/MAP2/SEMA3A/EPHA4/ARHGAP35/DCLK2/RAC3/PTEN/ROBO1/WNT5A/NIN/LHX6	14
GO:0010639	negative regulation of organelle organization	45/1220	406/17352	0.00162274	0.0373163	0.0323704	RDX/AVIL/MAP2/CORO1A/BCOR/ESPL1/BMP7/CTNNA2/BMP4/CGNL1/ARHGEF2/CORO2B/PPP1R9A/FHOD3/VAT1/PHLDB2/TMOD2/TET1/FZD9/PFN2/DNMT1/MLLT6/SDR16C5/AURKB/SSH2/PLK1/PARP1/CDT1/CAMSAP1/FXN/PHF23/TERF1/TERF2/SIRT4/CAMSAP2/MCM2/ACD/OTUB2/MAP1B/CCNF/TTBK2/BUB1B/KLHL22/SLX4/FBXO43	45
GO:0010948	negative regulation of cell cycle process	38/1220	328/17352	0.00165548	0.0379133	0.0328883	ESPL1/BMP7/BMP4/CDKN2D/E2F1/PCGF2/FZD9/ABRAXAS1/CCND1/PLAGL1/BAX/HMGA2/CDK1/SUZ12/AURKB/CLSPN/FOXN3/PLK1/CBX5/PTEN/CDT1/CDC6/DTL/AVEN/TERF1/TERF2/PCBP4/RRM2/RFWD3/CCNF/ZNF385A/CDC7/TICRR/ORC1/BUB1B/KLHL22/PKD2/FBXO43	38
GO:0021884	forebrain neuron development	7/1220	26/17352	0.00167594	0.0382147	0.0331498	NRP1/DISC1/SEMA3A/DCLK2/ROBO1/WNT5A/LHX6	7
GO:0050680	negative regulation of epithelial cell proliferation	19/1220	129/17352	0.00168232	0.0382147	0.0331498	PTCH1/TGFB2/BMP4/MCC/NKX3-1/SOX2/TGFB1/SYNJ2BP/CAV1/PTEN/ROBO1/WNT5A/ISL1/MTSS1/AR/ATOH8/TGFBR3/IL26/CD109	19
GO:0072009	nephron epithelium development	17/1220	110/17352	0.00170268	0.0385205	0.033415	PTCH1/PROM1/HOXB7/FOXD1/BMP4/WT1/LAMA5/CTNNBIP1/SHH/HOXD11/NPNT/LZTS2/MTSS1/SIX1/OSR1/WNT6/PKD2	17
GO:0044786	cell cycle DNA replication	12/1220	65/17352	0.00171718	0.038692	0.0335638	FGFR1/FEN1/RFC4/CDT1/DBF4/WIZ/TERF1/TERF2/DNA2/MCM2/GINS1/CDC7	12
GO:0031570	DNA integrity checkpoint	22/1220	159/17352	0.00174228	0.0390998	0.0339175	E2F1/ABRAXAS1/CCND1/PLAGL1/BAX/HMGA2/CDK1/CLSPN/FOXN3/PLK1/ETAA1/CDT1/CDC6/DTL/PCBP4/DNA2/TP53BP1/RFWD3/ZNF385A/TICRR/ORC1/EME2	22
GO:0001708	cell fate specification	16/1220	101/17352	0.0017683	0.0395251	0.0342865	NRP1/FGFR1/PTCH1/SOX6/SOX2/TBX2/BMPR1A/SHH/ISL2/WNT5A/ISL1/LMO4/SIX1/AR/POU4F1/HOXD10	16
GO:1903844	regulation of cellular response to transforming growth factor beta stimulus	18/1220	120/17352	0.00178631	0.0397685	0.0344976	PEG10/DKK3/NREP/DLX1/IL17RD/FAM89B/EID2/TGFB1/ZNF703/ONECUT2/CAV1/SNX25/NPNT/HIPK2/TGFBR3L/TGFBR3/PRDM16/CD109	18
GO:0097061	dendritic spine organization	14/1220	83/17352	0.00182599	0.0404907	0.035124	EPHA4/DBN1/GRIN2B/TANC2/PPP1R9A/LRP8/PTEN/HOMER1/ABI2/CDK5R1/FYN/SRCIN1/DLG4/PAK3	14
GO:0035337	fatty-acyl-CoA metabolic process	9/1220	41/17352	0.00183541	0.0405386	0.0351657	ACSL6/SCD/FASN/ACSL4/HACD1/ACSL1/ACACA/ELOVL6/DGAT2	9
GO:0030850	prostate gland development	10/1220	49/17352	0.00187397	0.0412273	0.035763	PTCH1/BMP7/BMP4/NKX3-1/HOXD13/SHH/PTEN/WNT5A/AR/TNC	10
GO:0014706	striated muscle tissue development	41/1220	364/17352	0.00189644	0.0413957	0.0359091	FGF20/CHRNA1/FGF9/FGFR1/TGFB2/POPDC3/BMP7/BMP4/HEY2/TTN/SOX6/PROX1/FHOD3/WT1/TGFB1/PITX1/CDK1/TBX2/BMPR1A/MYH10/GSK3A/EGLN1/SHH/SGCB/LEF1/CAV1/IGSF8/PTEN/WNT5A/HOMER1/ISL1/SMAD1/SIX1/HMGCR/STAC3/POU4F1/HOXD10/TGFBR3/TCAP/HOXD9/KLHL41	41
GO:0030111	regulation of Wnt signaling pathway	41/1220	364/17352	0.00189644	0.0413957	0.0359091	DKK4/DKK3/DAAM2/FGF9/CTHRC1/DISC1/KREMEN1/ZNRF3/PTK7/APCDD1/NOTUM/MCC/TMEM131L/NLK/ZBED3/PRICKLE1/SOX2/TGFB1/FZD9/ZNF703/CTNNBIP1/TBL1X/GSK3A/SHH/BICC1/SEMA5A/LEF1/CAV1/WNT5A/ISL1/FZD1/LZTS2/PLPP3/INVS/DVL3/CSNK1E/HHEX/LYPD6/TMEM64/TNN/NXN	41
GO:0031346	positive regulation of cell projection organization	43/1220	387/17352	0.00194071	0.0421973	0.0366045	TUBB2B/DPYSL3/CRABP2/NRP1/FGFR1/AVIL/DISC1/CCDC88A/EPHA4/PLA2G3/BDNF/DBN1/PTK7/ROR1/BMP7/PLXND1/SYT1/PPP1R9A/ARHGAP35/TENM3/EFNA5/VLDLR/ATMIN/DEF8/SEMA5A/P3H1/LRP8/ROBO1/WNT5A/MAP2K1/FZD1/NIN/MARK4/FSCN1/KCTD17/DVL3/ENTR1/FYN/MAP1B/CX3CL1/DLG4/MEGF8/PAK3	43
GO:0031290	retinal ganglion cell axon guidance	6/1220	20/17352	0.00196211	0.0422078	0.0366136	NRP1/ALCAM/EFNA5/ISL2/ISL1/NRCAM	6
GO:0097503	sialylation	6/1220	20/17352	0.00196211	0.0422078	0.0366136	ST3GAL4/ST3GAL6/ST3GAL2/ST3GAL1/ST3GAL5/ST6GALNAC3	6
GO:0072089	stem cell proliferation	18/1220	121/17352	0.00196386	0.0422078	0.0366136	DRD2/FGFR1/DISC1/ZNRF3/BDNF/ARHGEF2/NES/FZD9/HMGA2/SHH/LEF1/WNT5A/SOX5/ARTN/NF2/CCNE1/CX3CL1/SMARCD3	18
GO:0042659	regulation of cell fate specification	5/1220	14/17352	0.00199459	0.0425411	0.0369027	FGFR1/BMPR1A/WNT5A/LMO4/AR	5
GO:0055064	chloride ion homeostasis	5/1220	14/17352	0.00199459	0.0425411	0.0369027	CKB/SLC12A4/ABCC2/FASLG/SLC12A1	5
GO:0008344	adult locomotory behavior	13/1220	75/17352	0.00203843	0.0430206	0.0373187	DRD2/HOXB8/EPHA4/ADAM22/NTSR1/OPRD1/FXN/HIPK2/PBX3/HOXD10/SNCG/HOXD9/GRIN1	13
GO:0048678	response to axon injury	13/1220	75/17352	0.00203843	0.0430206	0.0373187	DPYSL3/DRD2/NREP/KREMEN1/EPHA4/LGALS1/BAX/CDK1/PTEN/MAP2K1/ISL1/MAP1B/TNC	13
GO:0031572	G2 DNA damage checkpoint	8/1220	34/17352	0.00204017	0.0430206	0.0373187	ABRAXAS1/HMGA2/CDK1/CLSPN/FOXN3/PLK1/DTL/TICRR	8
GO:0010977	negative regulation of neuron projection development	21/1220	151/17352	0.00205561	0.0431833	0.0374598	DPYSL3/NRP1/MAP2/KREMEN1/SEMA3A/EPHA4/LGALS1/LINGO1/MT3/FSTL4/RAB29/GSK3A/SEMA5A/PTEN/SRGAP2C/SEMA4C/WNT5A/SNAPIN/CDK5R1/DENND5A/PTPRG	21
GO:0031032	actomyosin structure organization	25/1220	192/17352	0.00208963	0.0435703	0.0377955	NRP1/CSRP2/CCDC88A/FHDC1/CGNL1/FRMD5/TTN/PROX1/CORO2B/PPP1R9A/EPB41L4A/OBSCN/FHOD3/PHLDB2/TMOD2/PFN2/CNN3/MYH10/PPM1F/PHACTR1/NF2/CIT/EVL/TCAP/KLHL41	25
GO:0033002	muscle cell proliferation	25/1220	192/17352	0.00208963	0.0435703	0.0377955	FGF20/FGF9/FGFR1/TGFB2/BMP4/IL10/HEY2/NOTCH3/SKP2/GNAI2/CTNNBIP1/DNMT1/CDH13/CDK1/TBX2/BMPR1A/SHH/PTEN/SMAD1/SIX1/HMGCR/IGFBP3/CX3CL1/TGFBR3/PDGFB	25
GO:0030178	negative regulation of Wnt signaling pathway	27/1220	213/17352	0.00210367	0.0437	0.037908	DKK4/DKK3/FGF9/CTHRC1/KREMEN1/ZNRF3/APCDD1/NOTUM/MCC/TMEM131L/NLK/PRICKLE1/SOX2/CTNNBIP1/GSK3A/SHH/BICC1/CAV1/WNT5A/ISL1/FZD1/LZTS2/INVS/DVL3/TMEM64/TNN/NXN	27
GO:0018210	peptidyl-threonine modification	18/1220	122/17352	0.00215602	0.0446216	0.0387075	CEMIP/BMP7/NLK/TGFB1/CHI3L1/CDK1/GSK3A/PKN1/PLK1/WNT5A/MAP2K1/SBK1/CAD/CDK5R1/CAMK2D/HIPK2/CIT/HASPIN	18
GO:0040013	negative regulation of locomotion	36/1220	311/17352	0.00219217	0.0448816	0.038933	DPYSL3/DRD2/STC1/NRP1/MCTP1/SEMA3A/HYAL2/FRMD5/MCC/CYP1B1/SRGAP3/ABHD6/PHLDB2/TGFB1/PFN2/STARD13/BMPR1A/SRGAP2/SHH/SYNJ2BP/SEMA5A/PTEN/SRGAP2C/SEMA4C/ROBO1/WNT5A/CD200/OSBPL8/NF2/BCR/IGFBP3/PTPRG/CX3CL1/PTPRJ/TNN/EVL	36
GO:0060043	regulation of cardiac muscle cell proliferation	9/1220	42/17352	0.00219267	0.0448816	0.038933	FGF20/FGF9/FGFR1/HEY2/CDK1/TBX2/BMPR1A/PTEN/TGFBR3	9
GO:0060412	ventricular septum morphogenesis	9/1220	42/17352	0.00219267	0.0448816	0.038933	TGFB2/BMP4/HEY2/PROX1/EGLN1/ROBO1/WNT5A/FZD1/TGFBR3	9
GO:0072006	nephron development	20/1220	142/17352	0.00222909	0.0454605	0.0394352	PTCH1/PROM1/HOXB7/FOXD1/BMP7/BMP4/NOTCH3/WT1/LAMA5/CTNNBIP1/SHH/HOXD11/NPNT/LZTS2/MTSS1/SIX1/OSR1/WNT6/PDGFB/PKD2	20
GO:0048663	neuron fate commitment	12/1220	67/17352	0.00224615	0.0456418	0.0395925	DLX1/JAG2/BMP4/EPOP/NOTCH3/PRRX1/SHH/ISL2/ISL1/SIX1/POU4F1/HOXD10	12
GO:0032535	regulation of cellular component size	42/1220	379/17352	0.00228521	0.0462672	0.040135	CRABP2/RDX/NRP1/AVIL/DISC1/MAP2/SEMA3A/CORO1A/BDNF/DBN1/MT3/CTNNA2/TTL/RAB3B/FSTL4/AQP4/PPP1R9A/ARHGAP35/DPYSL2/FHOD3/EFNA5/SCTR/TMOD2/AP2M1/PFN2/WASF3/SSH2/SEMA5A/PTEN/SEMA4C/WNT5A/SLC12A4/ABI2/CDK5R1/SLC12A1/CSF3/MAP1B/WASF1/EVL/MEGF8/PAK3/NRCAM	42
GO:0021915	neural tube development	22/1220	163/17352	0.00239525	0.04832	0.0419157	PHGDH/GPR161/CTHRC1/PTCH1/TGFB2/PTK7/BMP7/BMP4/PROX1/ARHGAP35/PRICKLE1/TGFB1/DEAF1/TEAD2/SHH/SEMA4C/WNT5A/FZD1/LMO4/DVL3/CC2D2A/PKD2	22
GO:0003203	endocardial cushion morphogenesis	8/1220	35/17352	0.00248422	0.0497557	0.0431611	TGFB2/BMP7/HEY2/TBX2/BMPR1A/ROBO1/ISL1/MSX2	8
GO:0045738	negative regulation of DNA repair	8/1220	35/17352	0.00248422	0.0497557	0.0431611	MAGEF1/HMGA2/TERF2/POLQ/OTUB2/TP53BP1/AUNIP/RADX	8
GO:0045445	myoblast differentiation	14/1220	86/17352	0.00257541	0.0507543	0.0440273	LGALS1/BMP4/EID2B/PRICKLE1/TGFB1/MAPK12/PITX1/TBX2/SHH/ISL1/HMGCR/HIF1AN/IGFBP3/KLHL41	14
GO:0050772	positive regulation of axonogenesis	14/1220	86/17352	0.00257541	0.0507543	0.0440273	TUBB2B/CRABP2/NRP1/DISC1/BDNF/DBN1/PLXND1/EFNA5/SEMA5A/ROBO1/MAP2K1/NIN/MAP1B/MEGF8	14
GO:2000738	positive regulation of stem cell differentiation	6/1220	21/17352	0.00258537	0.0507543	0.0440273	HOXB4/TGFB2/BMP7/BMP4/SOX6/SOX5	6
GO:0046661	male sex differentiation	22/1220	164/17352	0.00258751	0.0507543	0.0440273	FGF9/SEMA3A/COL9A3/TGFB2/NKX3-1/HOXD13/WT1/PATZ1/DHCR24/FANCA/RHOBTB3/CCND1/BAX/CBL/BMPR1A/SHH/WNT5A/KIF18A/RRM1/FLNA/AR/TEX19	22
GO:0051101	regulation of DNA binding	18/1220	124/17352	0.00258791	0.0507543	0.0440273	E2F1/HEY2/GZMA/HABP4/TGFB1/CTNNBIP1/HMGA2/LEF1/PARP1/CDT1/ISL1/MSX2/HIPK2/ZFP90/ACD/CDCA5/HJURP/POU4F1	18
GO:0007422	peripheral nervous system development	13/1220	77/17352	0.00259766	0.0507543	0.0440273	BDNF/ADAM22/ADGRB2/ONECUT2/CDK1/ISL2/ARTN/ISL1/LAMA2/NAB2/POU4F1/HOXD10/HOXD9	13
GO:0046785	microtubule polymerization	13/1220	77/17352	0.00259766	0.0507543	0.0440273	MAP2/TUBG1/CKAP5/CAMSAP1/CDK5R1/NIN/CAMSAP2/PSRC1/TUBGCP4/MAP1B/TUBG2/MAPRE3/MAP7D3	13
GO:0046928	regulation of neurotransmitter secretion	16/1220	105/17352	0.00266017	0.0517946	0.0449298	DRD2/MCTP1/RAB3A/STXBP1/KCNMB4/SYT1/PPP1R9A/SLC4A8/PFN2/ADORA2B/SYT12/ASIC1/STXBP5L/SNAPIN/VPS18/SNCG	16
GO:1902903	regulation of supramolecular fiber organization	40/1220	360/17352	0.00273408	0.0530488	0.0460177	RDX/NRP1/AVIL/MAP2/CCDC88A/CORO1A/DBN1/CTNNA2/CGNL1/ARHGEF2/PROX1/CORO2B/PPP1R9A/ARHGAP35/FHOD3/PHLDB2/TMOD2/PFN2/WASF3/SSH2/SEMA5A/SYNPO2/CKAP5/CAMSAP1/ABI2/PPM1F/CDK5R1/NIN/NF2/CSF3/FLNA/CAMSAP2/PSRC1/MAP1B/CX3CL1/TTBK2/MAPRE3/WASF1/EVL/PAK3	40
GO:0000075	cell cycle checkpoint	27/1220	217/17352	0.00274488	0.053074	0.0460396	E2F1/PROX1/TGFB1/ABRAXAS1/CCND1/PLAGL1/BAX/HMGA2/CDK1/AURKB/CLSPN/FOXN3/PLK1/ETAA1/CDT1/CDC6/DTL/PCBP4/DNA2/TP53BP1/RFWD3/ZNF385A/TICRR/ORC1/EME2/BUB1B/KLHL22	27
GO:0046890	regulation of lipid biosynthetic process	25/1220	196/17352	0.00276944	0.053239	0.0461828	DKK3/FGF19/AVIL/PLA2G3/SCD/PROX1/TM7SF2/FASN/DHCR7/SQLE/ABHD6/LSS/ACACA/SREBF2/APOC1/SC5D/ELOVL6/FDPS/FDFT1/SIRT4/STARD4/HMGCR/DGAT2/PDGFB/AGAP2	25
GO:0001325	formation of extrachromosomal circular DNA	5/1220	15/17352	0.00282011	0.053239	0.0461828	TERF1/TERF2/DNA2/SLX4/EXO1	5
GO:0042574	retinal metabolic process	5/1220	15/17352	0.00282011	0.053239	0.0461828	CYP1B1/ALDH8A1/SDR16C5/DHRS13/RDH11	5
GO:0051290	protein heterotetramerization	5/1220	15/17352	0.00282011	0.053239	0.0461828	GRIN2B/RRM1/RRM2/PKD2/GRIN1	5
GO:0090177	establishment of planar polarity involved in neural tube closure	5/1220	15/17352	0.00282011	0.053239	0.0461828	CTHRC1/PTK7/WNT5A/FZD1/DVL3	5
GO:0090656	t-circle formation	5/1220	15/17352	0.00282011	0.053239	0.0461828	TERF1/TERF2/DNA2/SLX4/EXO1	5
GO:0090737	telomere maintenance via telomere trimming	5/1220	15/17352	0.00282011	0.053239	0.0461828	TERF1/TERF2/DNA2/SLX4/EXO1	5
GO:0035051	cardiocyte differentiation	19/1220	135/17352	0.00285895	0.0537907	0.0466613	TGFB2/BMP7/BMP4/HEY2/TTN/SOX6/PROX1/FHOD3/WT1/PRICKLE1/TGFB1/CDK1/TBX2/MYH10/GSK3A/SGCB/ISL1/TGFBR3/TCAP	19
GO:0060395	SMAD protein signal transduction	13/1220	78/17352	0.00292106	0.0545915	0.047356	INHBB/TGFB2/BMP7/BMP4/FAM89B/TF/TGFB1/BMPR1A/PARP1/SMAD1/HIPK2/ATOH8/GDF11	13
GO:0060998	regulation of dendritic spine development	13/1220	78/17352	0.00292106	0.0545915	0.047356	DISC1/EPHA4/DBN1/FSTL4/TANC2/PPP1R9A/LRP8/PTEN/SRGAP2C/ABI2/CDK5R1/SRCIN1/PAK3	13
GO:0090329	regulation of DNA-dependent DNA replication	10/1220	52/17352	0.00297899	0.0554887	0.0481343	FGFR1/RFC4/CDT1/DBF4/WIZ/TERF1/TERF2/DSCC1/CDC7/TICRR	10
GO:0010092	specification of animal organ identity	8/1220	36/17352	0.00300044	0.0557026	0.0483198	FGFR1/BMP4/ROBO1/WNT5A/ISL1/SIX1/AR/SMARCD3	8
GO:0061572	actin filament bundle organization	21/1220	156/17352	0.00306545	0.0564703	0.0489857	DPYSL3/RDX/NRP1/CCDC88A/FHDC1/CGNL1/CORO2B/PPP1R9A/PHLDB2/PFN2/RFLNA/ZNF664-RFLNA/SYNPO2/PPM1F/PHACTR1/NF2/FSCN1/FLNA/CX3CL1/EVL/AIF1L	21
GO:0044275	cellular carbohydrate catabolic process	9/1220	44/17352	0.00307211	0.0564703	0.0489857	PGM1/PGAM1/PGD/GSK3A/GAA/PGM2L1/MIOX/AGL/AOAH	9
GO:0055025	positive regulation of cardiac muscle tissue development	9/1220	44/17352	0.00307211	0.0564703	0.0489857	FGF9/FGFR1/BMP4/HEY2/TGFB1/CDK1/TBX2/BMPR1A/TGFBR3	9
GO:0030516	regulation of axon extension	15/1220	97/17352	0.00308359	0.0564954	0.0490075	NRP1/DISC1/MAP2/SEMA3A/DBN1/MT3/TTL/DPYSL2/SEMA5A/SEMA4C/WNT5A/CDK5R1/MAP1B/MEGF8/NRCAM	15
GO:0048762	mesenchymal cell differentiation	27/1220	219/17352	0.00312338	0.0570375	0.0494777	NRP1/FGFR1/SEMA3A/TGFB2/IL17RD/BMP7/BMP4/HEY2/HAS2/PHLDB2/TGFB1/LAMA5/ZNF703/HMGA2/BMPR1A/SHH/SEMA5A/LEF1/PTEN/SEMA4C/WNT5A/ISL1/MSX2/TGFBR3L/OSR1/TGFBR3/GCNT2	27
GO:0007626	locomotory behavior	25/1220	198/17352	0.00317431	0.057461	0.0498452	DRD2/SOBP/GAD1/ETV5/HOXB8/EPHA4/ADAM22/MYO5A/NTSR1/OPRD1/ZFHX3/APH1B/PTEN/NLGN2/GAA/FXN/DDHD2/HIPK2/ZNF385A/PBX3/HOXD10/DLG4/SNCG/HOXD9/GRIN1	25
GO:0030278	regulation of ossification	25/1220	198/17352	0.00317431	0.057461	0.0498452	CTHRC1/PTCH1/KREMEN1/TGFB2/CALCA/TFAP2A/BCOR/BMP7/BMP4/TGFB1/FZD9/CTNNBIP1/RFLNA/ZNF664-RFLNA/BMPR1A/WNT5A/SMAD1/NPNT/ATP2B1/MSX2/CHSY1/ZHX3/OSR1/TMEM64/TNN	25
GO:0007050	cell cycle arrest	28/1220	230/17352	0.00317743	0.057461	0.0498452	TGFB2/CDKN2D/E2F1/NKX3-1/DHCR24/SOX2/TGFB1/RRAGD/MAPK12/FZD9/ZFHX3/APBB2/CCND1/PLAGL1/BAX/HMGA2/CDK1/FOXM1/CGREF1/CAB39L/MAP2K1/MAP2K6/CDK5R1/PCBP4/PPP1R9B/ZNF385A/POU4F1/PKD2	28
GO:0021872	forebrain generation of neurons	11/1220	61/17352	0.00319388	0.0575722	0.0499416	NRP1/FGFR1/DLX1/DISC1/SEMA3A/PROX1/DCLK2/LEF1/ROBO1/WNT5A/LHX6	11
GO:0050905	neuromuscular process	16/1220	107/17352	0.00322986	0.0580337	0.0503419	DRD2/CHRNA1/CTNNA2/MYH10/RAC3/PTEN/NLGN2/GAA/KCNAB2/FXN/AARS1/BCR/POU4F1/HOXD10/DLG4/GRIN1	16
GO:0060828	regulation of canonical Wnt signaling pathway	33/1220	285/17352	0.003254	0.0582801	0.0505556	DKK4/DKK3/DAAM2/FGF9/CTHRC1/KREMEN1/ZNRF3/PTK7/NOTUM/MCC/TMEM131L/ZBED3/PRICKLE1/SOX2/TGFB1/FZD9/ZNF703/TBL1X/GSK3A/SHH/BICC1/SEMA5A/CAV1/WNT5A/ISL1/FZD1/LZTS2/INVS/DVL3/CSNK1E/LYPD6/TMEM64/TNN	33
GO:0071459	protein localization to chromosome, centromeric region	6/1220	22/17352	0.0033461	0.059738	0.0518204	CDK1/AURKB/CDT1/CENPA/KNL1/HASPIN	6
GO:0035384	thioester biosynthetic process	10/1220	53/17352	0.00344515	0.0609956	0.0529113	ACSL6/SCD/FASN/ACSL4/PDK3/HACD1/ACSL1/ACACA/ELOVL6/PDP2	10
GO:0071616	acyl-CoA biosynthetic process	10/1220	53/17352	0.00344515	0.0609956	0.0529113	ACSL6/SCD/FASN/ACSL4/PDK3/HACD1/ACSL1/ACACA/ELOVL6/PDP2	10
GO:0030336	negative regulation of cell migration	31/1220	264/17352	0.00344929	0.0609956	0.0529113	DPYSL3/DRD2/STC1/MCTP1/SEMA3A/HYAL2/MCC/CYP1B1/SRGAP3/ABHD6/PHLDB2/TGFB1/PFN2/STARD13/BMPR1A/SRGAP2/SHH/SYNJ2BP/PTEN/SRGAP2C/ROBO1/CD200/OSBPL8/NF2/BCR/IGFBP3/PTPRG/CX3CL1/PTPRJ/TNN/EVL	31
GO:0030203	glycosaminoglycan metabolic process	21/1220	158/17352	0.00357212	0.0624186	0.0541456	CEMIP/FMOD/ST3GAL4/HYAL2/HS6ST1/ST3GAL6/CSGALNACT1/ST3GAL2/ST3GAL1/HAS2/HS6ST2/TGFB1/HS3ST1/HS2ST1/CHSY1/CHST13/NDST1/CHST7/B4GAT1/PDGFB/GCNT2	21
GO:0003197	endocardial cushion development	9/1220	45/17352	0.00360521	0.0624186	0.0541456	TGFB2/BMP7/BMP4/HEY2/TBX2/BMPR1A/ROBO1/ISL1/MSX2	9
GO:0060443	mammary gland morphogenesis	9/1220	45/17352	0.00360521	0.0624186	0.0541456	PTCH1/ETV5/BMP4/BAX/TBX2/CAV1/WNT5A/MSX2/AR	9
GO:0033314	mitotic DNA replication checkpoint	4/1220	10/17352	0.00362119	0.0624186	0.0541456	CLSPN/CDC6/TICRR/ORC1	4
GO:0060600	dichotomous subdivision of an epithelial terminal unit	4/1220	10/17352	0.00362119	0.0624186	0.0541456	NRP1/SEMA3A/FOXD1/PLXND1	4
GO:0070327	thyroid hormone transport	4/1220	10/17352	0.00362119	0.0624186	0.0541456	CRYM/SLCO4A1/SLC7A8/ABCC2	4
GO:0072110	glomerular mesangial cell proliferation	4/1220	10/17352	0.00362119	0.0624186	0.0541456	BMP7/BMP4/WT1/PDGFB	4
GO:1901654	response to ketone	25/1220	200/17352	0.00362807	0.0624186	0.0541456	MAOB/TGFB2/GNAI1/EIF4EBP1/NKX3-1/HOXD13/EFNA5/TGFB1/ACACA/CCND1/HSD3B1/CBL/CAV1/PARP1/CAD/ABCC2/ABCB4/ATP2B1/PTGER2/AACS/AR/PPP1R9B/GNG2/TGFBR3/TNC	25
GO:0017015	regulation of transforming growth factor beta receptor signaling pathway	17/1220	118/17352	0.003634	0.0624186	0.0541456	PEG10/DKK3/NREP/IL17RD/FAM89B/EID2/TGFB1/ZNF703/ONECUT2/CAV1/SNX25/NPNT/HIPK2/TGFBR3L/TGFBR3/PRDM16/CD109	17
GO:0060997	dendritic spine morphogenesis	11/1220	62/17352	0.00364146	0.0624186	0.0541456	EPHA4/DBN1/TANC2/PPP1R9A/LRP8/PTEN/ABI2/CDK5R1/SRCIN1/DLG4/PAK3	11
GO:1901568	fatty acid derivative metabolic process	22/1220	169/17352	0.00375548	0.0638759	0.0554098	PON3/FADS1/ACSL6/CYP1A1/PLA2G3/PTGS1/SYK/SCD/CYP1B1/EPHX1/FASN/ACSL4/HACD1/ACSL1/ALOX5AP/ACACA/SLC27A5/ELOVL6/PON2/AACS/DGAT2/PTGR2	22
GO:0001667	ameboidal-type cell migration	43/1220	401/17352	0.0037587	0.0638759	0.0554098	STC1/SMOC2/NRP1/FGFR1/SEMA3A/TGFB2/BMP7/HYAL2/BMP4/PLXND1/MCC/CYP1B1/PROX1/ZNF580/HAS2/TGFB1/LAMA5/IQSEC1/PFN2/CDH13/STARD13/MTA2/SRGAP2/SHH/SYNJ2BP/PKN1/SEMA5A/PTEN/SEMA4C/ROBO1/WNT5A/ISL1/PPM1F/PLPP3/APPL1/APELA/PTPRG/GNA12/ATOH8/EVL/MEGF8/PAK3/PDGFB	43
GO:1901570	fatty acid derivative biosynthetic process	15/1220	99/17352	0.00376424	0.0638759	0.0554098	FADS1/ACSL6/PLA2G3/PTGS1/SYK/SCD/FASN/ACSL4/HACD1/ACSL1/ALOX5AP/ACACA/SLC27A5/ELOVL6/AACS	15
GO:0070507	regulation of microtubule cytoskeleton organization	24/1220	190/17352	0.0037722	0.0638759	0.0554098	MAP2/MAP9/GNAI1/ARHGEF2/FSD1/EFNA5/PHLDB2/BICD2/SKA1/PLK1/SPAG5/CKAP5/CAMSAP1/KIF18A/CDK5R1/NIN/MARK4/KIF11/CAMSAP2/PSRC1/MAP1B/CCNF/TTBK2/MAPRE3	24
GO:0001505	regulation of neurotransmitter levels	28/1220	233/17352	0.00381856	0.06393	0.0554567	DRD2/GAD1/MAOB/MCTP1/RAB3A/STXBP1/KCNMB4/SYT1/RAB3B/SLC18A1/PPP1R9A/SYT8/SLC4A8/PFN2/TSPOAP1/GCHFR/ADORA2B/GABRA2/SYT12/ASIC1/SNPH/STXBP5L/SNAPIN/PPFIA4/CADPS2/SYNGR3/VPS18/SNCG	28
GO:0007076	mitotic chromosome condensation	5/1220	16/17352	0.00386692	0.06393	0.0554567	TTN/NCAPD3/NCAPH/CDCA5/NCAPG	5
GO:0033599	regulation of mammary gland epithelial cell proliferation	5/1220	16/17352	0.00386692	0.06393	0.0554567	ZNF703/CCND1/DEAF1/BAX/ROBO1	5
GO:0051151	negative regulation of smooth muscle cell differentiation	5/1220	16/17352	0.00386692	0.06393	0.0554567	FGF9/HEY2/DNMT1/SHH/PDGFB	5
GO:0060547	negative regulation of necrotic cell death	5/1220	16/17352	0.00386692	0.06393	0.0554567	MT3/ARHGEF2/FZD9/SLC25A4/CAV1	5
GO:0060572	morphogenesis of an epithelial bud	5/1220	16/17352	0.00386692	0.06393	0.0554567	BMP7/BMP4/SHH/WNT5A/AR	5
GO:0090185	negative regulation of kidney development	5/1220	16/17352	0.00386692	0.06393	0.0554567	BMP7/BMP4/WT1/SHH/OSR1	5
GO:2001224	positive regulation of neuron migration	5/1220	16/17352	0.00386692	0.06393	0.0554567	NSMF/SEMA3A/ARHGEF2/SRGAP2C/FLNA	5
GO:0021510	spinal cord development	16/1220	109/17352	0.00389659	0.0642305	0.0557174	DAAM2/PHGDH/PTCH1/HOXB8/SOX6/PROX1/SOX12/VLDLR/SHH/ISL2/ISL1/LMO4/GDF11/PBX3/HOXD10/PKD2	16
GO:0051588	regulation of neurotransmitter transport	17/1220	119/17352	0.00396925	0.0652358	0.0565894	DRD2/MCTP1/RAB3A/STXBP1/KCNMB4/SYT1/RAB3B/PPP1R9A/SLC4A8/PFN2/ADORA2B/SYT12/ASIC1/STXBP5L/SNAPIN/VPS18/SNCG	17
GO:0021543	pallium development	22/1220	170/17352	0.00403536	0.0654568	0.0567811	DLX1/DISC1/PROX1/SLC2A1/DCLK2/BAX/HSD3B1/LAMB1/SRGAP2/WDR62/LEF1/LRP8/PTEN/SRGAP2C/ROBO1/CDK5R1/PHACTR1/NF2/FLNA/LHX6/PPP1R9B/GRIN1	22
GO:0003401	axis elongation	7/1220	30/17352	0.00405298	0.0654568	0.0567811	PTK7/BMP4/HOXD13/SHH/WNT5A/SIX1/TNC	7
GO:0010800	positive regulation of peptidyl-threonine phosphorylation	7/1220	30/17352	0.00405298	0.0654568	0.0567811	CEMIP/BMP7/TGFB1/CHI3L1/GSK3A/PLK1/WNT5A	7
GO:0035909	aorta morphogenesis	7/1220	30/17352	0.00405298	0.0654568	0.0567811	TGFB2/HEY2/PROX1/TBX2/BMPR1A/SIX1/MYLK	7
GO:0051150	regulation of smooth muscle cell differentiation	7/1220	30/17352	0.00405298	0.0654568	0.0567811	FGF9/BMP4/HEY2/DNMT1/SHH/SMARCD3/PDGFB	7
GO:0060914	heart formation	7/1220	30/17352	0.00405298	0.0654568	0.0567811	BMP4/BMPR1A/ROBO1/WNT5A/ISL1/SIX1/SMARCD3	7
GO:0055024	regulation of cardiac muscle tissue development	13/1220	81/17352	0.00409304	0.0657238	0.0570128	FGF20/FGF9/FGFR1/BMP4/HEY2/SOX6/TGFB1/CDK1/TBX2/BMPR1A/GSK3A/PTEN/TGFBR3	13
GO:1901992	positive regulation of mitotic cell cycle phase transition	13/1220	81/17352	0.00409304	0.0657238	0.0570128	RDX/CYP1A1/ESPL1/UBE2E2/CCND1/CDC25A/CDK1/CDT1/CDC6/DTL/CDCA5/SMARCD3/CDC7	13
GO:0001578	microtubule bundle formation	15/1220	100/17352	0.004148	0.0664156	0.0576129	MAP2/PLA2G3/CCSER2/NAV1/PLK1/CAPN6/CCDC151/TTLL1/MARK4/NCKAP5/PSRC1/MAP1B/DNAL1/CC2D2A/KIF20A	15
GO:0007160	cell-matrix adhesion	27/1220	224/17352	0.00426763	0.0681358	0.0591051	NRP1/PARVG/DISC1/VWA2/SKAP1/SGCE/CORO2B/EFNA5/PHLDB2/LYPD3/ONECUT2/CDH13/ITGA10/PTEN/PLEKHA2/NPNT/PPM1F/NF2/UTRN/BCR/COL13A1/CX3CL1/PTPRJ/LDB1/TNN/OTOA/HOXD3	27
GO:2000146	negative regulation of cell motility	32/1220	279/17352	0.00429538	0.0683834	0.0593199	DPYSL3/DRD2/STC1/MCTP1/SEMA3A/HYAL2/FRMD5/MCC/CYP1B1/SRGAP3/ABHD6/PHLDB2/TGFB1/PFN2/STARD13/BMPR1A/SRGAP2/SHH/SYNJ2BP/PTEN/SRGAP2C/ROBO1/CD200/OSBPL8/NF2/BCR/IGFBP3/PTPRG/CX3CL1/PTPRJ/TNN/EVL	32
GO:0000910	cytokinesis	22/1220	171/17352	0.00433242	0.0687772	0.0596615	DRD2/MAP9/ESPL1/ANK3/FSD1/SEPTIN1/ARL3/SEPTIN3/AURKB/CECR2/MYH10/PLK1/UNC119/CDC6/CENPA/LZTS2/SEPTIN6/ENTR1/AHCTF1/CHMP7/CIT/KIF20A	22
GO:0106027	neuron projection organization	14/1220	91/17352	0.00437494	0.0692554	0.0600763	EPHA4/DBN1/GRIN2B/TANC2/PPP1R9A/LRP8/PTEN/HOMER1/ABI2/CDK5R1/FYN/SRCIN1/DLG4/PAK3	14
GO:0001654	eye development	41/1220	382/17352	0.00451444	0.0712618	0.0618168	DRD2/FJX1/FGF9/NRP1/DLX1/PROM1/CYP1A1/BDNF/TGFB2/TFAP2A/BMP7/BMP4/IGFN1/CYP1B1/PROX1/ARHGAP35/TENM3/NDP/WT1/NES/SOX2/ZDHHC16/BAX/TBX2/MYH10/SHH/WNT5A/BFSP1/ABI2/FASLG/RRM1/ATP2B1/NF2/HIPK2/SLC7A11/CC2D2A/GDF11/PBX3/SMARCD3/SDK2/WNT6	41
GO:0090183	regulation of kidney development	10/1220	55/17352	0.00455024	0.0716246	0.0621315	PROM1/HOXB7/FOXD1/BMP7/BMP4/WT1/SHH/SIX1/OSR1/PDGFB	10
GO:0050909	sensory perception of taste	11/1220	64/17352	0.00468652	0.0735626	0.0638127	CA6/GNAT3/TRPM5/GNG13/REEP2/LEF1/ASIC1/CST4/CALHM3/CALHM1/PLCB2	11
GO:0051304	chromosome separation	14/1220	92/17352	0.00483489	0.0756789	0.0656484	ESPL1/NCAPD3/AURKB/PLK1/CDT1/CDC6/NCAPH/TOP3A/CENPE/HFM1/EME2/BUB1B/KLHL22/SLX4	14
GO:0010453	regulation of cell fate commitment	7/1220	31/17352	0.00492303	0.0766292	0.0664728	FGFR1/BMP4/BMPR1A/IL23A/WNT5A/LMO4/AR	7
GO:0044818	mitotic G2/M transition checkpoint	7/1220	31/17352	0.00492303	0.0766292	0.0664728	HMGA2/CDK1/CLSPN/FOXN3/CDC6/TICRR/ORC1	7
GO:0006270	DNA replication initiation	8/1220	39/17352	0.00505928	0.0785313	0.0681228	MCM10/CDT1/CDC6/CDC34/MCM2/CCNE1/TICRR/ORC1	8
GO:0016202	regulation of striated muscle tissue development	18/1220	132/17352	0.00510245	0.0787654	0.0683259	FGF20/FGF9/FGFR1/BMP4/HEY2/SOX6/TGFB1/CDK1/TBX2/BMPR1A/GSK3A/SHH/LEF1/PTEN/SIX1/HMGCR/TGFBR3/KLHL41	18
GO:1901990	regulation of mitotic cell cycle phase transition	43/1220	408/17352	0.00511872	0.0787654	0.0683259	RDX/CYP1A1/ESPL1/CDKN2D/E2F1/TUBA1A/TUBG1/TUBB/UBE2E2/CCND1/CDC25A/PLAGL1/BAX/HMGA2/CDK1/CEP72/AURKB/CLSPN/FOXN3/PLK1/PTEN/CDT1/CKAP5/CDC6/CEP78/DTL/AVEN/NPM2/PCBP4/APPL1/CSNK1E/CENPE/RFWD3/PPP1R9B/CDCA5/ZNF385A/SMARCD3/CDC7/TICRR/ORC1/BUB1B/KLHL22/PKD2	43
GO:0045471	response to ethanol	17/1220	122/17352	0.00513075	0.0787654	0.0683259	DRD2/MAOB/ITPR2/GRIN2B/EIF4EBP1/CCND1/CDK1/CBL/PTEN/CSF3/HMGCR/AACS/FYN/GLRA2/POLB/TNC/GRIN1	17
GO:0090101	negative regulation of transmembrane receptor protein serine/threonine kinase signaling pathway	17/1220	122/17352	0.00513075	0.0787654	0.0683259	PEG10/DLX1/IL17RD/FAM89B/EID2/TGFB1/ONECUT2/CAV1/WNT5A/SNX25/FZD1/IGSF1/HIPK2/DACT2/TGFBR3/PRDM16/CD109	17
GO:0003128	heart field specification	5/1220	17/17352	0.00516485	0.0788556	0.0684041	BMP4/ROBO1/WNT5A/ISL1/SMARCD3	5
GO:0042249	establishment of planar polarity of embryonic epithelium	5/1220	17/17352	0.00516485	0.0788556	0.0684041	CTHRC1/PTK7/WNT5A/FZD1/DVL3	5
GO:0051145	smooth muscle cell differentiation	10/1220	56/17352	0.00519837	0.0791513	0.0686606	FGF9/BMP4/HEY2/DNMT1/SHH/SGCB/NPNT/SIX1/SMARCD3/PDGFB	10
GO:0061097	regulation of protein tyrosine kinase activity	14/1220	93/17352	0.0053331	0.0792332	0.0687317	EPHA4/BDNF/HYAL2/CBL/CAV1/LRP8/UNC119/FYN/DOK7/SRCIN1/SH3BP5/TGFA/DLG4/PDGFB	14
GO:0007269	neurotransmitter secretion	22/1220	174/17352	0.00533473	0.0792332	0.0687317	DRD2/GAD1/MCTP1/RAB3A/STXBP1/KCNMB4/SYT1/PPP1R9A/SYT8/SLC4A8/PFN2/TSPOAP1/ADORA2B/SYT12/ASIC1/SNPH/STXBP5L/SNAPIN/PPFIA4/CADPS2/VPS18/SNCG	22
GO:0099643	signal release from synapse	22/1220	174/17352	0.00533473	0.0792332	0.0687317	DRD2/GAD1/MCTP1/RAB3A/STXBP1/KCNMB4/SYT1/PPP1R9A/SYT8/SLC4A8/PFN2/TSPOAP1/ADORA2B/SYT12/ASIC1/SNPH/STXBP5L/SNAPIN/PPFIA4/CADPS2/VPS18/SNCG	22
GO:0001759	organ induction	6/1220	24/17352	0.00534946	0.0792332	0.0687317	FGFR1/BMP4/ROBO1/WNT5A/SIX1/AR	6
GO:0003272	endocardial cushion formation	6/1220	24/17352	0.00534946	0.0792332	0.0687317	TGFB2/BMP7/HEY2/BMPR1A/ROBO1/MSX2	6
GO:0045724	positive regulation of cilium assembly	6/1220	24/17352	0.00534946	0.0792332	0.0687317	CCDC88A/ARHGAP35/ATMIN/MARK4/KCTD17/ENTR1	6
GO:0099563	modification of synaptic structure	6/1220	24/17352	0.00534946	0.0792332	0.0687317	EPHA4/CTNNA2/PFN2/WASF3/MYH10/WASF1	6
GO:0003139	secondary heart field specification	4/1220	11/17352	0.00537615	0.0792332	0.0687317	BMP4/WNT5A/ISL1/SMARCD3	4
GO:0021892	cerebral cortex GABAergic interneuron differentiation	4/1220	11/17352	0.00537615	0.0792332	0.0687317	DRD2/DLX1/RAC3/LHX6	4
GO:0033148	positive regulation of intracellular estrogen receptor signaling pathway	4/1220	11/17352	0.00537615	0.0792332	0.0687317	SRARP/SKP2/PARP1/AR	4
GO:0090657	telomeric loop disassembly	4/1220	11/17352	0.00537615	0.0792332	0.0687317	RECQL4/TERF1/TERF2/SLX4	4
GO:1903800	positive regulation of production of miRNAs involved in gene silencing by miRNA	4/1220	11/17352	0.00537615	0.0792332	0.0687317	BMP4/TGFB1/MAP2K1/MYCN	4
GO:0150063	visual system development	41/1220	386/17352	0.00539893	0.0792332	0.0687317	DRD2/FJX1/FGF9/NRP1/DLX1/PROM1/CYP1A1/BDNF/TGFB2/TFAP2A/BMP7/BMP4/IGFN1/CYP1B1/PROX1/ARHGAP35/TENM3/NDP/WT1/NES/SOX2/ZDHHC16/BAX/TBX2/MYH10/SHH/WNT5A/BFSP1/ABI2/FASLG/RRM1/ATP2B1/NF2/HIPK2/SLC7A11/CC2D2A/GDF11/PBX3/SMARCD3/SDK2/WNT6	41
GO:0006836	neurotransmitter transport	27/1220	228/17352	0.0054198	0.0792332	0.0687317	DRD2/GAD1/MCTP1/RAB3A/STXBP1/KCNMB4/SYT1/RAB3B/SLC18A1/SLC6A6/PPP1R9A/SYT8/SLC4A8/PFN2/TSPOAP1/ADORA2B/GABRA2/SYT12/ASIC1/SNPH/STXBP5L/SNAPIN/PPFIA4/CADPS2/SYNGR3/VPS18/SNCG	27
GO:0001837	epithelial to mesenchymal transition	19/1220	143/17352	0.00543063	0.0792332	0.0687317	FGFR1/TGFB2/IL17RD/BMP7/BMP4/HEY2/HAS2/PHLDB2/TGFB1/ZNF703/HMGA2/LEF1/PTEN/WNT5A/ISL1/MSX2/TGFBR3L/TGFBR3/GCNT2	19
GO:1902850	microtubule cytoskeleton organization involved in mitosis	19/1220	143/17352	0.00543063	0.0792332	0.0687317	MAP9/GNAI1/ESPL1/ARHGEF2/FSD1/TUBG1/SPC25/ABRAXAS1/AURKB/PLK1/WDR62/CKAP5/CENPA/FLNA/PTPA/KIF11/CENPE/PSRC1/TUBG2	19
GO:0051783	regulation of nuclear division	23/1220	185/17352	0.00547949	0.0795418	0.0689993	MAP9/ESPL1/BMP7/BMP4/AURKB/PLK1/PKMYT1/CDT1/WNT5A/CDC6/ZNF711/NPM2/MSX2/SLF2/KIF11/CENPE/PPP1R9B/CDCA5/TGFA/BUB1B/PDGFB/KLHL22/FBXO43	23
GO:0042472	inner ear morphogenesis	15/1220	103/17352	0.00549447	0.0795418	0.0689993	FGF9/SOBP/FGFR1/CTHRC1/TFAP2A/PTK7/FOXI1/PROX1/PRRX1/MYO3B/WNT5A/SIX1/BCR/TCAP/OTX1	15
GO:0051983	regulation of chromosome segregation	15/1220	103/17352	0.00549447	0.0795418	0.0689993	ESPL1/TTL/FEN1/AURKB/PLK1/SPAG5/CDT1/CDC6/SLF2/KIF2C/CENPE/KNSTRN/CDCA5/BUB1B/KLHL22	15
GO:0098693	regulation of synaptic vesicle cycle	16/1220	113/17352	0.00556937	0.0800782	0.0694646	DRD2/RAB3A/STXBP1/SYT1/RAB3B/SLC4A8/PFN2/ADORA2B/PTEN/NLGN2/DNM1/STXBP5L/SNAPIN/CDK5R1/VPS18/RAPGEF4	16
GO:1903510	mucopolysaccharide metabolic process	16/1220	113/17352	0.00556937	0.0800782	0.0694646	CEMIP/FMOD/ST3GAL4/HYAL2/ST3GAL6/CSGALNACT1/ST3GAL2/ST3GAL1/HAS2/TGFB1/CHSY1/CHST13/NDST1/CHST7/B4GAT1/PDGFB	16
GO:0048675	axon extension	17/1220	123/17352	0.00557452	0.0800782	0.0694646	NRP1/DISC1/MAP2/ALCAM/SEMA3A/BDNF/DBN1/MT3/TTL/DPYSL2/SEMA5A/SEMA4C/WNT5A/CDK5R1/MAP1B/MEGF8/NRCAM	17
GO:0046622	positive regulation of organ growth	9/1220	48/17352	0.00564795	0.0805122	0.0698411	FGF9/FGFR1/HEY2/PROX1/WT1/CDK1/TBX2/BMPR1A/TGFBR3	9
GO:0070169	positive regulation of biomineral tissue development	9/1220	48/17352	0.00564795	0.0805122	0.0698411	TFAP2A/BMP7/BMP4/TGFB1/FZD9/BMPR1A/ATP2B1/OSR1/WNT6	9
GO:0110151	positive regulation of biomineralization	9/1220	48/17352	0.00564795	0.0805122	0.0698411	TFAP2A/BMP7/BMP4/TGFB1/FZD9/BMPR1A/ATP2B1/OSR1/WNT6	9
GO:0003073	regulation of systemic arterial blood pressure	14/1220	94/17352	0.00587181	0.0832254	0.0721947	DRD2/AOPEP/NMU/CALCA/RASL10B/CORO2B/NTSR1/KLK3/GSK3A/NCALD/OR51E2/AR/KLK2/PDGFB	14
GO:0007062	sister chromatid cohesion	10/1220	57/17352	0.00591659	0.0832254	0.0721947	ESPL1/FEN1/SGO1/PLK1/SGO2/SLF2/DSCC1/CDCA5/HASPIN/BUB1B	10
GO:0019748	secondary metabolic process	10/1220	57/17352	0.00591659	0.0832254	0.0721947	PON3/CYP1A1/CYP1B1/MYO5A/WNT5A/ABCC2/PAM/APPL1/SLC7A11/SLC45A2	10
GO:0007093	mitotic cell cycle checkpoint	21/1220	165/17352	0.00592712	0.0832254	0.0721947	E2F1/TGFB1/CCND1/PLAGL1/BAX/HMGA2/CDK1/AURKB/CLSPN/FOXN3/PLK1/CDT1/CDC6/PCBP4/RFWD3/ZNF385A/TICRR/ORC1/EME2/BUB1B/KLHL22	21
GO:0030501	positive regulation of bone mineralization	8/1220	40/17352	0.00594254	0.0832254	0.0721947	TFAP2A/BMP7/BMP4/TGFB1/FZD9/BMPR1A/ATP2B1/OSR1	8
GO:0045740	positive regulation of DNA replication	8/1220	40/17352	0.00594254	0.0832254	0.0721947	FGFR1/CDK1/CDT1/DBF4/WIZ/NPM2/DNA2/CDC7	8
GO:0090184	positive regulation of kidney development	8/1220	40/17352	0.00594254	0.0832254	0.0721947	PROM1/HOXB7/FOXD1/BMP4/WT1/SHH/SIX1/PDGFB	8
GO:0034502	protein localization to chromosome	13/1220	85/17352	0.00621704	0.0866355	0.0751528	CDK1/AURKB/PLK1/CDT1/CENPA/TERF1/KNL1/TERF2/SLF2/ACD/CHMP7/CDCA5/HASPIN	13
GO:0110110	positive regulation of animal organ morphogenesis	13/1220	85/17352	0.00621704	0.0866355	0.0751528	FGFR1/TGFB2/TFAP2A/HOXB7/BMP7/BMP4/WT1/BAX/ROBO1/WNT5A/SIX1/AR/WNT6	13
GO:0099504	synaptic vesicle cycle	24/1220	198/17352	0.00633679	0.0880409	0.076372	DRD2/SNAP91/RAB3A/STXBP1/SYT1/RAB3B/SLC18A1/SYT8/SLC4A8/PFN2/ADORA2B/SYT12/PTEN/NLGN2/DNM1/SNPH/STXBP5L/DENND1A/SNAPIN/CDK5R1/CADPS2/VPS18/SNCG/RAPGEF4	24
GO:0051100	negative regulation of binding	21/1220	166/17352	0.0063494	0.0880409	0.076372	DISC1/MAP2/E2F1/IL10/HEY2/NKX3-1/GZMA/HABP4/NES/BAG2/CTNNBIP1/BAX/HMGA2/AURKB/LEF1/CAV1/CSNK1E/MSX2/ZFP90/TTBK2/PDGFB	21
GO:1901861	regulation of muscle tissue development	18/1220	135/17352	0.00645336	0.0888699	0.0770912	FGF20/FGF9/FGFR1/BMP4/HEY2/SOX6/TGFB1/CDK1/TBX2/BMPR1A/GSK3A/SHH/LEF1/PTEN/SIX1/HMGCR/TGFBR3/KLHL41	18
GO:0034103	regulation of tissue remodeling	12/1220	76/17352	0.00650166	0.0888699	0.0770912	TNFRSF11B/CALCA/SYK/TF/TGFB1/BAX/SIGLEC15/DEF8/IL23A/UBASH3B/BCR/TMEM64	12
GO:0007098	centrosome cycle	17/1220	125/17352	0.00655579	0.0888699	0.0770912	MAP9/PCLAF/SAC3D1/CDK1/CEP72/XRCC2/SGO1/PLK1/WDR62/CKAP5/NIN/MARK4/KIF11/CCNF/PARD6A/PARD6G/PKD2	17
GO:0030902	hindbrain development	20/1220	156/17352	0.00657965	0.0888699	0.0770912	RORA/HOXB3/BMP7/CTNNA2/PROX1/CKB/MYH10/SHH/LEF1/SEMA4C/MAP2K1/SMAD1/TTLL1/CDK5R1/AARS1/FLNA/TTBK2/POU4F1/OTX1/GRIN1	20
GO:0051261	protein depolymerization	16/1220	115/17352	0.00660134	0.0888699	0.0770912	RDX/AVIL/ARHGEF2/NES/TMOD2/KIF18B/SEMA5A/CKAP5/CAMSAP1/KIF18A/NCKAP5/KIF2C/CAMSAP2/MAP1B/PPP1R9B/TTBK2	16
GO:0090287	regulation of cellular response to growth factor stimulus	31/1220	276/17352	0.00661319	0.0888699	0.0770912	PEG10/DKK3/SMOC2/FGF9/NREP/FGFR1/DLX1/IL17RD/FOXD1/MT3/BMP4/FAM89B/EID2/TGFB1/ZNF703/ONECUT2/CAV1/ROBO1/WNT5A/SNX25/NPNT/FZD1/MSX2/SPRY4/HIPK2/HHEX/TGFBR3L/WASF1/TGFBR3/PRDM16/CD109	31
GO:0010842	retina layer formation	6/1220	25/17352	0.00662733	0.0888699	0.0770912	FJX1/PROM1/TFAP2A/IGFN1/HIPK2/SDK2	6
GO:0035336	long-chain fatty-acyl-CoA metabolic process	6/1220	25/17352	0.00662733	0.0888699	0.0770912	ACSL6/ACSL4/HACD1/ACSL1/ELOVL6/DGAT2	6
GO:0060571	morphogenesis of an epithelial fold	6/1220	25/17352	0.00662733	0.0888699	0.0770912	BMP7/BMP4/HOXD13/SHH/WNT5A/AR	6
GO:0072012	glomerulus vasculature development	6/1220	25/17352	0.00662733	0.0888699	0.0770912	BMP7/BMP4/NOTCH3/WT1/OSR1/PDGFB	6
GO:0033866	nucleoside bisphosphate biosynthetic process	11/1220	67/17352	0.006685	0.0888699	0.0770912	ACSL6/SCD/FASN/ACSL4/PDK3/HACD1/ACSL1/ACACA/ELOVL6/PDP2/PAPSS1	11
GO:0034030	ribonucleoside bisphosphate biosynthetic process	11/1220	67/17352	0.006685	0.0888699	0.0770912	ACSL6/SCD/FASN/ACSL4/PDK3/HACD1/ACSL1/ACACA/ELOVL6/PDP2/PAPSS1	11
GO:0034033	purine nucleoside bisphosphate biosynthetic process	11/1220	67/17352	0.006685	0.0888699	0.0770912	ACSL6/SCD/FASN/ACSL4/PDK3/HACD1/ACSL1/ACACA/ELOVL6/PDP2/PAPSS1	11
GO:0045844	positive regulation of striated muscle tissue development	11/1220	67/17352	0.006685	0.0888699	0.0770912	FGF9/FGFR1/BMP4/HEY2/TGFB1/CDK1/TBX2/BMPR1A/SHH/HMGCR/TGFBR3	11
GO:0048636	positive regulation of muscle organ development	11/1220	67/17352	0.006685	0.0888699	0.0770912	FGF9/FGFR1/BMP4/HEY2/TGFB1/CDK1/TBX2/BMPR1A/SHH/HMGCR/TGFBR3	11
GO:0032970	regulation of actin filament-based process	41/1220	391/17352	0.00670703	0.0888699	0.0770912	RDX/STC1/NRP1/AVIL/FZD10/CCDC88A/CORO1A/DBN1/CTNNA2/CGNL1/PROX1/CORO2B/PPP1R9A/ARHGAP35/FHOD3/EFNA5/PHLDB2/TMOD2/RHOBTB3/PFN2/WASF3/SSH2/SIGLEC15/RAC3/SEMA5A/CAV1/SYNPO2/ABI2/PPM1F/CDK5R1/PAM/NF2/FSCN1/CSF3/FLNA/CAMK2D/RNF207/CX3CL1/WASF1/EVL/PAK3	41
GO:0034501	protein localization to kinetochore	5/1220	18/17352	0.00674317	0.0888699	0.0770912	CDK1/AURKB/CDT1/KNL1/HASPIN	5
GO:0048339	paraxial mesoderm development	5/1220	18/17352	0.00674317	0.0888699	0.0770912	FGFR1/TEAD2/BMPR1A/LEF1/WNT5A	5
GO:0072189	ureter development	5/1220	18/17352	0.00674317	0.0888699	0.0770912	BMP4/SHH/LZTS2/SIX1/OSR1	5
GO:0099010	modification of postsynaptic structure	5/1220	18/17352	0.00674317	0.0888699	0.0770912	CTNNA2/PFN2/WASF3/MYH10/WASF1	5
GO:1905276	regulation of epithelial tube formation	5/1220	18/17352	0.00674317	0.0888699	0.0770912	PTK7/WNT5A/FZD1/SIX1/DVL3	5
GO:0016051	carbohydrate biosynthetic process	25/1220	210/17352	0.00679603	0.0893558	0.0775126	ST3GAL4/ENO2/CSGALNACT1/ST3GAL2/SLC2A1/ALDOC/NTSR1/HAS2/PGM1/TGFB1/PGAM1/SLC35B4/PGD/GSK3A/PGP/SOGA1/HS2ST1/PGM2L1/AGL/B3GALNT1/CHST13/NDST1/DGAT2/PDGFB/B3GNT9	25
GO:0090090	negative regulation of canonical Wnt signaling pathway	22/1220	178/17352	0.00696217	0.0911274	0.0790494	DKK4/DKK3/CTHRC1/KREMEN1/ZNRF3/NOTUM/MCC/TMEM131L/PRICKLE1/SOX2/GSK3A/SHH/BICC1/CAV1/WNT5A/ISL1/FZD1/LZTS2/INVS/DVL3/TMEM64/TNN	22
GO:0048634	regulation of muscle organ development	18/1220	136/17352	0.00696338	0.0911274	0.0790494	FGF20/FGF9/FGFR1/BMP4/HEY2/SOX6/TGFB1/CDK1/TBX2/BMPR1A/GSK3A/SHH/LEF1/PTEN/SIX1/HMGCR/TGFBR3/KLHL41	18
GO:0010770	positive regulation of cell morphogenesis involved in differentiation	20/1220	157/17352	0.00705687	0.0913678	0.079258	TUBB2B/CRABP2/NRP1/DISC1/EPHA4/BDNF/DBN1/PLXND1/HAS2/EFNA5/RAC3/SEMA5A/LRP8/ROBO1/MAP2K1/NIN/FLNA/MAP1B/MEGF8/PAK3	20
GO:0009954	proximal/distal pattern formation	7/1220	33/17352	0.0070747	0.0913678	0.079258	DLX1/HOXB9/SP8/CHSY1/OSR1/HOXD10/HOXD9	7
GO:0010039	response to iron ion	7/1220	33/17352	0.0070747	0.0913678	0.079258	DRD2/CYP1A1/TFAP2A/TF/CCND1/CPOX/FXN	7
GO:0055023	positive regulation of cardiac muscle tissue growth	7/1220	33/17352	0.0070747	0.0913678	0.079258	FGF9/FGFR1/HEY2/CDK1/TBX2/BMPR1A/TGFBR3	7
GO:2000780	negative regulation of double-strand break repair	7/1220	33/17352	0.0070747	0.0913678	0.079258	MAGEF1/HMGA2/POLQ/OTUB2/TP53BP1/AUNIP/RADX	7
GO:0046620	regulation of organ growth	14/1220	96/17352	0.00707986	0.0913678	0.079258	FGF20/FGF9/FGFR1/HEY2/PROX1/DUSP6/WT1/CDK1/TBX2/BMPR1A/GSK3A/PTEN/FXN/TGFBR3	14
GO:0034446	substrate adhesion-dependent cell spreading	15/1220	106/17352	0.00717372	0.0923658	0.0801237	NRP1/PARVG/PARVB/LAMC1/HAS2/EFNA5/LAMA5/LAMB1/SRGAP2/RAC3/MEGF9/MELTF/FLNA/SRCIN1/NTN4	15
GO:1901863	positive regulation of muscle tissue development	11/1220	68/17352	0.00748171	0.0961099	0.0833715	FGF9/FGFR1/BMP4/HEY2/TGFB1/CDK1/TBX2/BMPR1A/SHH/HMGCR/TGFBR3	11
GO:0048013	ephrin receptor signaling pathway	13/1220	87/17352	0.00756654	0.0967741	0.0839477	CHN1/EPHA4/GRIN2B/EFNA5/AP2M1/APH1B/EFNA4/DNM1/AP2S1/CDK5R1/FYN/PAK3/GRIN1	13
GO:0062012	regulation of small molecule metabolic process	45/1220	441/17352	0.00758096	0.0967741	0.0839477	DKK3/FGF19/PLA2G3/RORA/SCD/PROX1/TM7SF2/FASN/DHCR7/NTSR1/SQLE/HAS2/PDK3/OAZ2/TGFB1/PFKFB4/PGAM1/LSS/ACACA/SLC35B4/ADORA2B/GSK3A/SREBF2/NUP188/CD320/CAV1/PARP1/PGP/SOGA1/APOC1/SC5D/ELOVL6/FDPS/FDFT1/FOXK2/PDP2/NUP210/SIRT4/STARD4/HMGCR/SLC7A11/IGFBP3/CBFA2T3/DGAT2/PDGFB	45
GO:0055015	ventricular cardiac muscle cell development	4/1220	12/17352	0.00762001	0.0967741	0.0839477	HEY2/PROX1/CDK1/MYH10	4
GO:0060788	ectodermal placode formation	4/1220	12/17352	0.00762001	0.0967741	0.0839477	DKK4/PROX1/TBX2/SIX1	4
GO:0071697	ectodermal placode morphogenesis	4/1220	12/17352	0.00762001	0.0967741	0.0839477	DKK4/PROX1/TBX2/SIX1	4
GO:0007052	mitotic spindle organization	16/1220	117/17352	0.00778209	0.0986084	0.0855389	MAP9/GNAI1/FSD1/TUBG1/SPC25/ABRAXAS1/AURKB/PLK1/WDR62/CKAP5/FLNA/PTPA/KIF11/CENPE/PSRC1/TUBG2	16
GO:0044774	mitotic DNA integrity checkpoint	15/1220	107/17352	0.00781674	0.0988234	0.0857254	E2F1/CCND1/PLAGL1/BAX/HMGA2/CDK1/CLSPN/FOXN3/CDC6/PCBP4/RFWD3/ZNF385A/TICRR/ORC1/EME2	15
GO:0120032	regulation of plasma membrane bounded cell projection assembly	22/1220	180/17352	0.00791678	0.0998622	0.0866265	DPYSL3/RDX/NRP1/AVIL/CCDC88A/DYNLT2B/PPP1R9A/ARHGAP35/MYO10/PFN2/FXR2/ATMIN/DEF8/CAV1/SRGAP2C/CCDC151/MARK4/FSCN1/KCTD17/ENTR1/EVL/KLHL41	22
GO:0009636	response to toxic substance	28/1220	246/17352	0.00799654	0.100473	0.0871565	DRD2/PON3/MAOB/CYP1A1/MT3/BMP7/PTGS1/CYP1B1/EPHX1/PPP1R9A/PRXL2A/OPRD1/ALOX5AP/BAX/CDK1/SLC7A8/PRDX2/CPOX/RDH11/GSTO2/TTPA/ABCC2/PON2/SLC7A11/MAP1B/MT1A/FANCC/NXN	28
GO:0000271	polysaccharide biosynthetic process	12/1220	78/17352	0.00800446	0.100473	0.0871565	CSGALNACT1/HAS2/PGM1/TGFB1/GSK3A/HS2ST1/PGM2L1/AGL/B3GALNT1/NDST1/PDGFB/B3GNT9	12
GO:0050679	positive regulation of epithelial cell proliferation	23/1220	191/17352	0.00801916	0.100473	0.0871565	FGF9/NRP1/FGFR1/LAMC1/BMP4/IL10/PROX1/ZNF580/HAS2/ZNF703/CCND1/CDH13/LAMB1/BMPR1A/SHH/SEMA5A/WNT5A/APELA/AR/TGFA/OSR1/PDGFB/JAML	23
GO:0015012	heparan sulfate proteoglycan biosynthetic process	6/1220	26/17352	0.00811275	0.100967	0.0875846	HS6ST1/CSGALNACT1/HS6ST2/HS2ST1/NDST1/EXTL3	6
GO:0030318	melanocyte differentiation	6/1220	26/17352	0.00811275	0.100967	0.0875846	HPS4/MYO5A/USP13/OR51E2/HPS6/MREG	6
GO:0140058	neuron projection arborization	6/1220	26/17352	0.00811275	0.100967	0.0875846	NRP1/SEMA3A/WNT5A/PHACTR1/DVL3/DLG4	6
GO:0032956	regulation of actin cytoskeleton organization	37/1220	349/17352	0.00816372	0.101375	0.087939	RDX/NRP1/AVIL/FZD10/CCDC88A/CORO1A/DBN1/CTNNA2/CGNL1/PROX1/CORO2B/PPP1R9A/ARHGAP35/FHOD3/EFNA5/PHLDB2/TMOD2/RHOBTB3/PFN2/WASF3/SSH2/SIGLEC15/RAC3/SEMA5A/SYNPO2/ABI2/PPM1F/CDK5R1/PAM/NF2/FSCN1/CSF3/FLNA/CX3CL1/WASF1/EVL/PAK3	37
GO:1901987	regulation of cell cycle phase transition	45/1220	443/17352	0.00819858	0.101582	0.0881187	RDX/CYP1A1/ESPL1/CDKN2D/E2F1/TUBA1A/TUBG1/TUBB/UBE2E2/ABRAXAS1/CCND1/CDC25A/PLAGL1/BAX/HMGA2/CDK1/CEP72/AURKB/CLSPN/FOXN3/PLK1/PTEN/CDT1/CKAP5/CDC6/CEP78/DTL/DBF4/AVEN/NPM2/PCBP4/APPL1/CSNK1E/CENPE/RFWD3/PPP1R9B/CDCA5/ZNF385A/SMARCD3/CDC7/TICRR/ORC1/BUB1B/KLHL22/PKD2	45
GO:0090596	sensory organ morphogenesis	30/1220	269/17352	0.00822508	0.101685	0.0882079	FJX1/FGF9/SOBP/FGFR1/CTHRC1/PROM1/BDNF/TFAP2A/PTK7/FOXI1/BMP7/BMP4/IGFN1/PROX1/TENM3/PRRX1/BAX/TBX2/MYO3B/WNT5A/ABI2/FASLG/SIX1/BCR/HIPK2/GDF11/OSR1/SDK2/TCAP/OTX1	30
GO:0003231	cardiac ventricle development	17/1220	128/17352	0.00828526	0.102203	0.0886572	TGFB2/PTK7/BMP4/HEY2/PROX1/TGFB1/BMPR1A/GSK3A/EGLN1/ROBO1/WNT5A/ISL1/FZD1/LMO4/POU4F1/SMARCD3/TGFBR3	17
GO:0070542	response to fatty acid	13/1220	88/17352	0.00832284	0.102215	0.0886678	E2F1/SCD/PDK3/ACSL1/ACACA/OR51E2/PTGER2/AACS/PPP1R9B/GNG2/DGAT2/TGFBR3/TNC	13
GO:0097306	cellular response to alcohol	13/1220	88/17352	0.00832284	0.102215	0.0886678	PTCH1/ITPR2/GNAI1/EFNA5/ACACA/LRP8/PTEN/ATP2B1/PTGER2/AACS/GNG2/GLRA2/TNC	13
GO:0110111	negative regulation of animal organ morphogenesis	7/1220	34/17352	0.00837995	0.102691	0.0890805	TNFRSF11B/TGFB2/BCOR/BMP7/BMP4/TBX2/WNT5A	7
GO:0021879	forebrain neuron differentiation	9/1220	51/17352	0.00848585	0.103309	0.0896166	NRP1/DLX1/DISC1/SEMA3A/PROX1/DCLK2/ROBO1/WNT5A/LHX6	9
GO:0031113	regulation of microtubule polymerization	9/1220	51/17352	0.00848585	0.103309	0.0896166	MAP2/CKAP5/CAMSAP1/CDK5R1/NIN/CAMSAP2/PSRC1/MAP1B/MAPRE3	9
GO:0090102	cochlea development	9/1220	51/17352	0.00848585	0.103309	0.0896166	SOBP/CTHRC1/EPHA4/PTK7/HEY2/MYO3B/WNT5A/SIX1/MCM2	9
GO:0006940	regulation of smooth muscle contraction	10/1220	60/17352	0.00854132	0.103309	0.0896167	CHRM3/NMU/CALCA/DOCK4/ADRA2C/ADORA2B/CAV1/NPNT/ATP2B1/KCNB2	10
GO:0055021	regulation of cardiac muscle tissue growth	10/1220	60/17352	0.00854132	0.103309	0.0896167	FGF20/FGF9/FGFR1/HEY2/CDK1/TBX2/BMPR1A/GSK3A/PTEN/TGFBR3	10
GO:0061098	positive regulation of protein tyrosine kinase activity	10/1220	60/17352	0.00854132	0.103309	0.0896167	EPHA4/BDNF/LRP8/UNC119/FYN/DOK7/SRCIN1/TGFA/DLG4/PDGFB	10
GO:0003215	cardiac right ventricle morphogenesis	5/1220	19/17352	0.00863021	0.103711	0.0899652	TGFB2/HEY2/BMPR1A/ISL1/SMARCD3	5
GO:0035338	long-chain fatty-acyl-CoA biosynthetic process	5/1220	19/17352	0.00863021	0.103711	0.0899652	ACSL6/ACSL4/HACD1/ACSL1/ELOVL6	5
GO:0055003	cardiac myofibril assembly	5/1220	19/17352	0.00863021	0.103711	0.0899652	TTN/PROX1/FHOD3/MYH10/TCAP	5
GO:0007088	regulation of mitotic nuclear division	20/1220	160/17352	0.00866006	0.103846	0.0900826	MAP9/ESPL1/BMP7/BMP4/AURKB/PLK1/PKMYT1/CDT1/CDC6/NPM2/SLF2/KIF11/CENPE/PPP1R9B/CDCA5/TGFA/BUB1B/PDGFB/KLHL22/FBXO43	20
GO:0061458	reproductive system development	45/1220	445/17352	0.0088578	0.10599	0.0919422	STC1/FGF9/PTCH1/INHBB/SEMA3A/COL9A3/TGFB2/BMP7/HS6ST1/BMP4/IL10/HEY2/NKX3-1/HOXD13/NDP/WT1/PATZ1/DHCR24/FANCA/RHOBTB3/CCND1/BAX/CBL/EGLN1/SHH/LEF1/NRIP1/PTEN/WNT5A/MAP2K1/TTPA/KIF18A/FANCG/RRM1/PCYT1B/FLNA/APELA/AR/PPP1R9B/CCNF/OSR1/PDGFB/TEX19/TNC/PKD2	45
GO:0060491	regulation of cell projection assembly	22/1220	182/17352	0.00897544	0.107168	0.0929643	DPYSL3/RDX/NRP1/AVIL/CCDC88A/DYNLT2B/PPP1R9A/ARHGAP35/MYO10/PFN2/FXR2/ATMIN/DEF8/CAV1/SRGAP2C/CCDC151/MARK4/FSCN1/KCTD17/ENTR1/EVL/KLHL41	22
GO:0071902	positive regulation of protein serine/threonine kinase activity	36/1220	340/17352	0.00915691	0.109102	0.0946416	CEMIP/FGFR1/TPD52L1/FZD10/EPHA4/BMP4/SYK/PROX1/DUSP6/TF/ACSL1/TGFB1/CCND1/ADORA2B/HMGA2/CDK1/CKS1B/PRDX2/PKN1/ETAA1/ROBO1/WNT5A/CAB39L/MAP2K1/CDC6/MAP2K6/DBF4/CDK5R1/DVL3/PSRC1/TGFA/MAPRE3/MAP3K9/PAK3/PDGFB/PKD2	36
GO:0021761	limbic system development	15/1220	109/17352	0.00924023	0.109418	0.0949156	DRD2/NRP1/FGFR1/DLX1/SEMA3A/PROX1/DCLK2/BAX/HSD3B1/LEF1/LRP8/PTEN/CDK5R1/NF2/PPP1R9B	15
GO:0032231	regulation of actin filament bundle assembly	14/1220	99/17352	0.00925429	0.109418	0.0949156	RDX/NRP1/CCDC88A/CGNL1/CORO2B/PPP1R9A/PHLDB2/PFN2/SYNPO2/PPM1F/NF2/FLNA/CX3CL1/EVL	14
GO:0050771	negative regulation of axonogenesis	11/1220	70/17352	0.00929534	0.109418	0.0949156	NRP1/MAP2/SEMA3A/LINGO1/MT3/FSTL4/SEMA5A/PTEN/SEMA4C/WNT5A/CDK5R1	11
GO:0061180	mammary gland epithelium development	11/1220	70/17352	0.00929534	0.109418	0.0949156	ELF5/PTCH1/ETV5/ZNF703/CCND1/DEAF1/BAX/ROBO1/WNT5A/MSX2/AR	11
GO:0030517	negative regulation of axon extension	8/1220	43/17352	0.00930091	0.109418	0.0949156	NRP1/MAP2/SEMA3A/MT3/SEMA5A/SEMA4C/WNT5A/CDK5R1	8
GO:0045124	regulation of bone resorption	8/1220	43/17352	0.00930091	0.109418	0.0949156	TNFRSF11B/CALCA/SYK/TF/SIGLEC15/DEF8/UBASH3B/TMEM64	8
GO:0032355	response to estradiol	18/1220	140/17352	0.00933949	0.109641	0.0951091	PTCH1/ARNT2/STXBP1/BMP7/IL10/TGFB1/ZNF703/CCND1/NRIP1/PTEN/ABCC2/KIF18A/PAM/MSX2/ENDOG/MAP1B/PPP1R9B/POU4F1	18
GO:0000086	G2/M transition of mitotic cell cycle	28/1220	249/17352	0.00936624	0.109724	0.0951816	TPD52L1/TUBA1A/TUBG1/PHLDA1/TUBB/SKP2/NES/CCND1/CDC25A/HMGA2/CDK1/CEP72/AURKB/FOXM1/CLSPN/FOXN3/PLK1/PKMYT1/CKAP5/CDC6/CEP78/DTL/AVEN/CSNK1E/SMARCD3/CDC7/TICRR/ORC1	28
GO:0042733	embryonic digit morphogenesis	10/1220	61/17352	0.00958984	0.111875	0.0970469	BMP4/HOXD13/BAX/TBX2/BMPR1A/SHH/WNT5A/MSX2/GNA12/OSR1	10
GO:0051310	metaphase plate congression	10/1220	61/17352	0.00958984	0.111875	0.0970469	TTL/AURKB/SPAG5/CDT1/KIF18A/KIF2C/CENPE/PSRC1/CHMP7/CDCA5	10
GO:0009311	oligosaccharide metabolic process	9/1220	52/17352	0.00963845	0.112208	0.0973356	ST3GAL4/ST3GAL6/ST3GAL2/SLC2A1/MANBA/GAA/ST6GALNAC3/B3GALNT1/NEU3	9
GO:0006735	NADH regeneration	6/1220	27/17352	0.00982297	0.112604	0.0976797	ENO2/ALDOC/PGAM1/PKM/PGM2L1/FOXK2	6
GO:0010939	regulation of necrotic cell death	6/1220	27/17352	0.00982297	0.112604	0.0976797	MT3/ARHGEF2/SLC6A6/FZD9/SLC25A4/CAV1	6
GO:0010971	positive regulation of G2/M transition of mitotic cell cycle	6/1220	27/17352	0.00982297	0.112604	0.0976797	CCND1/CDC25A/CDK1/DTL/SMARCD3/CDC7	6
GO:0018126	protein hydroxylation	6/1220	27/17352	0.00982297	0.112604	0.0976797	P3H3/P4HA1/EGLN1/P3H1/P3H4/HIF1AN	6
GO:0033598	mammary gland epithelial cell proliferation	6/1220	27/17352	0.00982297	0.112604	0.0976797	ZNF703/CCND1/DEAF1/BAX/ROBO1/WNT5A	6
GO:0061621	canonical glycolysis	6/1220	27/17352	0.00982297	0.112604	0.0976797	ENO2/ALDOC/PGAM1/PKM/PGM2L1/FOXK2	6
GO:0061718	glucose catabolic process to pyruvate	6/1220	27/17352	0.00982297	0.112604	0.0976797	ENO2/ALDOC/PGAM1/PKM/PGM2L1/FOXK2	6
GO:0014046	dopamine secretion	7/1220	35/17352	0.00985388	0.112604	0.0976797	DRD2/FGF20/RAB3A/SYT1/SYT8/SYT12/SNCG	7
GO:0014059	regulation of dopamine secretion	7/1220	35/17352	0.00985388	0.112604	0.0976797	DRD2/FGF20/RAB3A/SYT1/SYT8/SYT12/SNCG	7
GO:0008584	male gonad development	18/1220	141/17352	0.0100248	0.114093	0.0989712	FGF9/SEMA3A/COL9A3/TGFB2/NKX3-1/WT1/PATZ1/FANCA/RHOBTB3/CCND1/BAX/CBL/WNT5A/KIF18A/RRM1/FLNA/AR/TEX19	18
GO:0005976	polysaccharide metabolic process	15/1220	110/17352	0.010025	0.114093	0.0989712	CSGALNACT1/HAS2/PGM1/TGFB1/GSK3A/HS2ST1/GAA/PGM2L1/AGL/B3GALNT1/NDST1/AOAH/CHST7/PDGFB/B3GNT9	15
GO:0051258	protein polymerization	32/1220	296/17352	0.0101076	0.114566	0.0993818	RDX/AVIL/MAP2/CORO1A/DBN1/CTNNA2/TUBG1/PPP1R9A/FHOD3/TMOD2/UBE2S/PFN2/MSRB2/WASF3/SSH2/CKAP5/CAMSAP1/DNM1/ABI2/CDK5R1/NIN/CSF3/CAMSAP2/PSRC1/TUBGCP4/MAP1B/TUBG2/MAPRE3/MAP7D3/WASF1/EVL/PAK3	32
GO:0090130	tissue migration	32/1220	296/17352	0.0101076	0.114566	0.0993818	STC1/SMOC2/NRP1/FGFR1/SEMA3A/TGFB2/BMP4/PLXND1/MCC/CYP1B1/PROX1/ZNF580/HAS2/TGFB1/IQSEC1/PFN2/CDH13/STARD13/SYNJ2BP/PKN1/SEMA5A/PTEN/ROBO1/WNT5A/PPM1F/PLPP3/APELA/PTPRG/ATOH8/ACTG2/EVL/PDGFB	32
GO:0051785	positive regulation of nuclear division	11/1220	71/17352	0.0103206	0.116021	0.100643	ESPL1/AURKB/CDT1/WNT5A/ZNF711/NPM2/MSX2/SLF2/CDCA5/TGFA/PDGFB	11
GO:1902117	positive regulation of organelle assembly	11/1220	71/17352	0.0103206	0.116021	0.100643	CCDC88A/PROX1/ARHGAP35/PIP4K2B/ATMIN/SPAG5/MARK4/FSCN1/RAB3GAP2/KCTD17/ENTR1	11
GO:0051017	actin filament bundle assembly	19/1220	152/17352	0.0103265	0.116021	0.100643	DPYSL3/RDX/NRP1/CCDC88A/FHDC1/CGNL1/CORO2B/PPP1R9A/PHLDB2/PFN2/SYNPO2/PPM1F/PHACTR1/NF2/FSCN1/FLNA/CX3CL1/EVL/AIF1L	19
GO:0000082	G1/S transition of mitotic cell cycle	28/1220	251/17352	0.0103818	0.116021	0.100643	RDX/CYP1A1/EIF4EBP1/CDKN2D/E2F1/MCM10/UBE2E2/SKP2/CCND1/CDC25A/PLAGL1/BAX/CDK1/PTEN/CDT1/CDC6/DBF4/CDC34/PCBP4/RRM2/APPL1/MCM2/CCNE1/RFWD3/ZNF385A/CDC7/ORC1/PKD2	28
GO:0007183	SMAD protein complex assembly	4/1220	13/17352	0.010402	0.116021	0.100643	EID2/TGFB1/PARP1/SMAD1	4
GO:0033145	positive regulation of intracellular steroid hormone receptor signaling pathway	4/1220	13/17352	0.010402	0.116021	0.100643	SRARP/SKP2/PARP1/AR	4
GO:0090179	planar cell polarity pathway involved in neural tube closure	4/1220	13/17352	0.010402	0.116021	0.100643	PTK7/WNT5A/FZD1/DVL3	4
GO:1901722	regulation of cell proliferation involved in kidney development	4/1220	13/17352	0.010402	0.116021	0.100643	BMP7/BMP4/WT1/PDGFB	4
GO:0032874	positive regulation of stress-activated MAPK cascade	20/1220	163/17352	0.0105454	0.117386	0.101827	FGF19/TNFRSF19/TPD52L1/FZD10/SEMA3A/EPHA4/TGFB2/SH3RF3/SYK/TF/PKN1/SEMA4C/WNT5A/MFHAS1/DVL3/TRAF5/HMGCR/HIPK2/MAP3K9/IL26	20
GO:0043010	camera-type eye development	35/1220	332/17352	0.0107332	0.118984	0.103214	DRD2/FJX1/NRP1/DLX1/PROM1/CYP1A1/TGFB2/TFAP2A/BMP7/BMP4/IGFN1/CYP1B1/PROX1/ARHGAP35/TENM3/NDP/WT1/NES/BAX/TBX2/MYH10/SHH/WNT5A/BFSP1/ABI2/RRM1/ATP2B1/NF2/HIPK2/SLC7A11/CC2D2A/GDF11/SMARCD3/SDK2/WNT6	35
GO:0046546	development of primary male sexual characteristics	18/1220	142/17352	0.0107497	0.118984	0.103214	FGF9/SEMA3A/COL9A3/TGFB2/NKX3-1/WT1/PATZ1/FANCA/RHOBTB3/CCND1/BAX/CBL/WNT5A/KIF18A/RRM1/FLNA/AR/TEX19	18
GO:1903845	negative regulation of cellular response to transforming growth factor beta stimulus	12/1220	81/17352	0.0107529	0.118984	0.103214	PEG10/DLX1/IL17RD/FAM89B/EID2/TGFB1/ONECUT2/CAV1/SNX25/TGFBR3/PRDM16/CD109	12
GO:0007350	blastoderm segmentation	5/1220	20/17352	0.0108529	0.119487	0.103651	NRP1/SEMA3A/WT1/HOXD8/WNT5A	5
GO:0036120	cellular response to platelet-derived growth factor stimulus	5/1220	20/17352	0.0108529	0.119487	0.103651	RDX/HAS2/CBL/MTSS2/FYN	5
GO:0008347	glial cell migration	9/1220	53/17352	0.0109053	0.119487	0.103651	DISC1/EPHA4/TGFB2/APCDD1/LAMB1/SRGAP2/SRGAP2C/CDK5R1/CX3CL1	9
GO:0043392	negative regulation of DNA binding	9/1220	53/17352	0.0109053	0.119487	0.103651	E2F1/HEY2/GZMA/HABP4/CTNNBIP1/HMGA2/LEF1/MSX2/ZFP90	9
GO:0048168	regulation of neuronal synaptic plasticity	9/1220	53/17352	0.0109053	0.119487	0.103651	DRD2/NSMF/MCTP1/RAB3A/DBN1/RASGRF1/ZDHHC2/DLG4/GRIN1	9
GO:0001656	metanephros development	13/1220	91/17352	0.0109526	0.119771	0.103897	PTCH1/FOXD1/BMP7/BMP4/NKX3-1/FRAS1/WT1/SHH/SIX1/GDF11/OSR1/PDGFB/PKD2	13
GO:0030198	extracellular matrix organization	40/1220	392/17352	0.0113369	0.123731	0.107332	SMOC2/KLK4/FMOD/TNFRSF11B/SLC39A8/PRSS2/COL9A3/TGFB2/QSOX1/LAMC1/CYP1B1/A2M/CSGALNACT1/COL11A2/HAS2/COL7A1/WT1/P4HA1/PHLDB2/TGFB1/LAMA5/APBB2/LAMB1/ITGA10/ITGAE/CAV1/ADAMTS19/P3H4/NPNT/NOXO1/SH3PXD2A/FSCN1/MELTF/LAMA2/LOXL1/COL13A1/NTN4/KLK2/PDGFB/TNC	40
GO:0031128	developmental induction	7/1220	36/17352	0.0115082	0.125356	0.108741	FGFR1/BMP4/ROBO1/WNT5A/SIX1/HIPK2/AR	7
GO:0006275	regulation of DNA replication	15/1220	112/17352	0.0117516	0.127233	0.110369	FGFR1/CCDC88A/CDK1/RFC4/CDT1/CDC6/DBF4/WIZ/TERF1/TERF2/NPM2/DNA2/DSCC1/CDC7/TICRR	15
GO:0018146	keratan sulfate biosynthetic process	6/1220	28/17352	0.0117748	0.127233	0.110369	FMOD/ST3GAL4/ST3GAL6/ST3GAL2/ST3GAL1/B4GAT1	6
GO:0048596	embryonic camera-type eye morphogenesis	6/1220	28/17352	0.0117748	0.127233	0.110369	TFAP2A/BMP7/PROX1/TBX2/WNT5A/HIPK2	6
GO:0061620	glycolytic process through glucose-6-phosphate	6/1220	28/17352	0.0117748	0.127233	0.110369	ENO2/ALDOC/PGAM1/PKM/PGM2L1/FOXK2	6
GO:0043062	extracellular structure organization	40/1220	393/17352	0.0117943	0.127233	0.110369	SMOC2/KLK4/FMOD/TNFRSF11B/SLC39A8/PRSS2/COL9A3/TGFB2/QSOX1/LAMC1/CYP1B1/A2M/CSGALNACT1/COL11A2/HAS2/COL7A1/WT1/P4HA1/PHLDB2/TGFB1/LAMA5/APBB2/LAMB1/ITGA10/ITGAE/CAV1/ADAMTS19/P3H4/NPNT/NOXO1/SH3PXD2A/FSCN1/MELTF/LAMA2/LOXL1/COL13A1/NTN4/KLK2/PDGFB/TNC	40
GO:0043254	regulation of protein-containing complex assembly	44/1220	441/17352	0.0119488	0.128404	0.111385	RDX/AVIL/MAP2/CORO1A/SKAP1/RAB3A/DBN1/STXBP1/CTNNA2/EIF4EBP1/SYK/ARHGEF2/PPP1R9A/FHOD3/TGFB1/TMOD2/OPRD1/CTNNBIP1/PFN2/BAX/WASF3/SSH2/PARP1/CDT1/CKAP5/CAMSAP1/ABI2/ISL1/CDK5R1/NIN/TERF1/LMO4/FSCN1/CSF3/SLF2/CAMSAP2/PSRC1/MAP1B/VPS18/HJURP/MAPRE3/WASF1/EVL/PAK3	44
GO:0048608	reproductive structure development	44/1220	441/17352	0.0119488	0.128404	0.111385	STC1/FGF9/PTCH1/INHBB/SEMA3A/COL9A3/TGFB2/BMP7/HS6ST1/BMP4/IL10/HEY2/NKX3-1/HOXD13/NDP/WT1/PATZ1/DHCR24/FANCA/RHOBTB3/CCND1/BAX/CBL/EGLN1/SHH/LEF1/NRIP1/PTEN/WNT5A/MAP2K1/TTPA/KIF18A/FANCG/RRM1/PCYT1B/FLNA/APELA/AR/CCNF/OSR1/PDGFB/TEX19/TNC/PKD2	44
GO:0070304	positive regulation of stress-activated protein kinase signaling cascade	20/1220	165/17352	0.0119753	0.128442	0.111418	FGF19/TNFRSF19/TPD52L1/FZD10/SEMA3A/EPHA4/TGFB2/SH3RF3/SYK/TF/PKN1/SEMA4C/WNT5A/MFHAS1/DVL3/TRAF5/HMGCR/HIPK2/MAP3K9/IL26	20
GO:0030308	negative regulation of cell growth	22/1220	187/17352	0.0121299	0.12985	0.11264	NRP1/MAP2/SEMA3A/TGFB2/MT3/HYAL2/CDKN2D/FSTL4/WT1/TGFB1/APBB2/GSK3A/SEMA5A/GNG4/SEMA4C/WNT5A/DCBLD2/SH3BP4/CDK5R1/PSRC1/PPP1R9B/PTPRJ	22
GO:0014047	glutamate secretion	8/1220	45/17352	0.0122159	0.130521	0.113221	BDNF/RAB3A/STXBP1/SYT1/NTSR1/TSPOAP1/PPFIA4/GLS2	8
GO:0042471	ear morphogenesis	16/1220	123/17352	0.0123646	0.131607	0.114164	FGF9/SOBP/FGFR1/CTHRC1/TFAP2A/PTK7/FOXI1/PROX1/PRRX1/MYO3B/WNT5A/SIX1/BCR/OSR1/TCAP/OTX1	16
GO:0061982	meiosis I cell cycle process	16/1220	123/17352	0.0123646	0.131607	0.114164	ESPL1/PSMC3IP/CDC25A/SGO1/PLK1/MYBL1/P3H4/SGO2/ZNF711/MND1/TERF1/CCNE1/HFM1/EME2/TEX19/SLX4	16
GO:0050773	regulation of dendrite development	19/1220	155/17352	0.0125803	0.133648	0.115934	NSMF/DISC1/EPHA4/DBN1/BMP7/FSTL4/TANC2/PPP1R9A/VLDLR/GSK3A/LRP8/PTEN/SRGAP2C/ABI2/CDK5R1/SRCIN1/CAMSAP2/PAK3/GRIN1	19
GO:0003281	ventricular septum development	11/1220	73/17352	0.0126291	0.133658	0.115943	TGFB2/PTK7/BMP4/HEY2/PROX1/EGLN1/ROBO1/WNT5A/FZD1/LMO4/TGFBR3	11
GO:1903524	positive regulation of blood circulation	11/1220	73/17352	0.0126291	0.133658	0.115943	CHRM3/TGFB2/NMU/HEY2/ADRA2C/GSK3A/CAV1/OR51E2/PTGER2/APELA/RNF207	11
GO:0055017	cardiac muscle tissue growth	12/1220	83/17352	0.0129553	0.136851	0.118713	FGF20/FGF9/FGFR1/TGFB2/HEY2/CDK1/TBX2/BMPR1A/GSK3A/PTEN/SMAD1/TGFBR3	12
GO:0090132	epithelium migration	31/1220	290/17352	0.0130424	0.137512	0.119286	STC1/SMOC2/NRP1/FGFR1/SEMA3A/TGFB2/BMP4/PLXND1/MCC/CYP1B1/PROX1/ZNF580/HAS2/TGFB1/IQSEC1/PFN2/CDH13/STARD13/SYNJ2BP/PKN1/SEMA5A/PTEN/ROBO1/WNT5A/PPM1F/PLPP3/APELA/PTPRG/ATOH8/EVL/PDGFB	31
GO:0006469	negative regulation of protein kinase activity	26/1220	233/17352	0.0131213	0.138082	0.119781	BMP7/HYAL2/BMP4/CDKN2D/TESC/DUSP6/HEXIM2/TRIB2/CBL/DUSP14/PKN1/PLK1/CAV1/UBASH3B/PTEN/DBNDD1/PPM1F/NF2/SPRY4/HMGCR/SRCIN1/HHEX/SH3BP5/PTPRJ/CAMK2N2/INKA2	26
GO:2001251	negative regulation of chromosome organization	18/1220	145/17352	0.013177	0.138408	0.120063	BCOR/ESPL1/TET1/DNMT1/MLLT6/SDR16C5/AURKB/PLK1/PARP1/CDT1/TERF1/TERF2/MCM2/ACD/OTUB2/BUB1B/KLHL22/SLX4	18
GO:0048846	axon extension involved in axon guidance	7/1220	37/17352	0.0133542	0.139022	0.120596	NRP1/ALCAM/SEMA3A/SEMA5A/SEMA4C/WNT5A/MEGF8	7
GO:1902284	neuron projection extension involved in neuron projection guidance	7/1220	37/17352	0.0133542	0.139022	0.120596	NRP1/ALCAM/SEMA3A/SEMA5A/SEMA4C/WNT5A/MEGF8	7
GO:0051494	negative regulation of cytoskeleton organization	19/1220	156/17352	0.0134125	0.139022	0.120596	RDX/AVIL/MAP2/CORO1A/CTNNA2/CGNL1/ARHGEF2/CORO2B/PPP1R9A/FHOD3/PHLDB2/TMOD2/PFN2/SSH2/CAMSAP1/CAMSAP2/MAP1B/CCNF/TTBK2	19
GO:0006833	water transport	5/1220	21/17352	0.0134365	0.139022	0.120596	SLC14A1/SLC5A1/HYAL2/AQP4/HAS2	5
GO:0030878	thyroid gland development	5/1220	21/17352	0.0134365	0.139022	0.120596	HOXB3/SHH/MAP2K1/SIX1/HOXD3	5
GO:0036119	response to platelet-derived growth factor	5/1220	21/17352	0.0134365	0.139022	0.120596	RDX/HAS2/CBL/MTSS2/FYN	5
GO:0061162	establishment of monopolar cell polarity	5/1220	21/17352	0.0134365	0.139022	0.120596	PTK7/SYNE4/WNT5A/FSCN1/MAP1B	5
GO:0010810	regulation of cell-substrate adhesion	24/1220	211/17352	0.0134494	0.139022	0.120596	SMOC2/NRP1/DISC1/LGALS1/SKAP1/CORO2B/HAS2/EFNA5/PHLDB2/ONECUT2/CDH13/RAC3/PTEN/PLEKHA2/NPNT/PPM1F/NF2/MELTF/FLNA/UTRN/CX3CL1/PTPRJ/LDB1/GCNT2	24
GO:0035265	organ growth	20/1220	167/17352	0.0135555	0.139022	0.120596	STC1/FGF20/FGF9/FGFR1/TGFB2/HEY2/PROX1/DUSP6/WT1/CDK1/TBX2/BMPR1A/GSK3A/SHH/PTEN/SMAD1/FXN/MSX2/AR/TGFBR3	20
GO:0045926	negative regulation of growth	27/1220	245/17352	0.0135738	0.139022	0.120596	NRP1/PTCH1/MAP2/SEMA3A/TGFB2/MT3/HYAL2/BMP4/CDKN2D/FSTL4/WT1/TGFB1/APBB2/GSK3A/SEMA5A/GNG4/PTEN/SEMA4C/WNT5A/DCBLD2/FXN/SH3BP4/CDK5R1/PSRC1/PPP1R9B/MT1A/PTPRJ	27
GO:0044839	cell cycle G2/M phase transition	29/1220	268/17352	0.013678	0.139022	0.120596	TPD52L1/TUBA1A/TUBG1/PHLDA1/TUBB/SKP2/NES/ABRAXAS1/CCND1/CDC25A/HMGA2/CDK1/CEP72/AURKB/FOXM1/CLSPN/FOXN3/PLK1/PKMYT1/CKAP5/CDC6/CEP78/DTL/AVEN/CSNK1E/SMARCD3/CDC7/TICRR/ORC1	29
GO:0014854	response to inactivity	4/1220	14/17352	0.013765	0.139022	0.120596	DRD2/IL10/PKM/UTRN	4
GO:0030213	hyaluronan biosynthetic process	4/1220	14/17352	0.013765	0.139022	0.120596	CEMIP/HAS2/TGFB1/PDGFB	4
GO:0035810	positive regulation of urine volume	4/1220	14/17352	0.013765	0.139022	0.120596	DRD2/HYAL2/HAS2/GNAI2	4
GO:0045836	positive regulation of meiotic nuclear division	4/1220	14/17352	0.013765	0.139022	0.120596	WNT5A/ZNF711/NPM2/MSX2	4
GO:0060546	negative regulation of necroptotic process	4/1220	14/17352	0.013765	0.139022	0.120596	ARHGEF2/FZD9/SLC25A4/CAV1	4
GO:0062099	negative regulation of programmed necrotic cell death	4/1220	14/17352	0.013765	0.139022	0.120596	ARHGEF2/FZD9/SLC25A4/CAV1	4
GO:0090178	regulation of establishment of planar polarity involved in neural tube closure	4/1220	14/17352	0.013765	0.139022	0.120596	PTK7/WNT5A/FZD1/DVL3	4
GO:0090192	regulation of glomerulus development	4/1220	14/17352	0.013765	0.139022	0.120596	BMP7/BMP4/WT1/PDGFB	4
GO:0097154	GABAergic neuron differentiation	4/1220	14/17352	0.013765	0.139022	0.120596	DRD2/DLX1/RAC3/LHX6	4
GO:1905063	regulation of vascular associated smooth muscle cell differentiation	4/1220	14/17352	0.013765	0.139022	0.120596	FGF9/HEY2/DNMT1/PDGFB	4
GO:0001954	positive regulation of cell-matrix adhesion	9/1220	55/17352	0.0138077	0.139022	0.120596	NRP1/DISC1/SKAP1/CDH13/PLEKHA2/PPM1F/UTRN/CX3CL1/PTPRJ	9
GO:0031102	neuron projection regeneration	9/1220	55/17352	0.0138077	0.139022	0.120596	NREP/KREMEN1/EPHA4/PRRX1/PTEN/MAP2K1/ISL1/MAP1B/TNC	9
GO:0048066	developmental pigmentation	8/1220	46/17352	0.0139017	0.139717	0.121199	HPS4/MYO5A/USP13/BAX/OR51E2/HPS6/MREG/SLC45A2	8
GO:0021602	cranial nerve morphogenesis	6/1220	29/17352	0.0139845	0.140045	0.121484	NRP1/SEMA3A/TFAP2A/HOXB3/SIX1/HOXD3	6
GO:0061615	glycolytic process through fructose-6-phosphate	6/1220	29/17352	0.0139845	0.140045	0.121484	ENO2/ALDOC/PGAM1/PKM/PGM2L1/FOXK2	6
GO:0032091	negative regulation of protein binding	14/1220	104/17352	0.0140104	0.140054	0.121492	DISC1/MAP2/IL10/NKX3-1/NES/BAG2/CTNNBIP1/BAX/AURKB/LEF1/CAV1/CSNK1E/TTBK2/PDGFB	14
GO:0015844	monoamine transport	12/1220	84/17352	0.0141781	0.141051	0.122356	DRD2/FGF20/MAOB/RAB3A/SYT1/RAB3B/SYK/SLC18A1/ADRA2C/SYT8/SYT12/SNCG	12
GO:0070167	regulation of biomineral tissue development	13/1220	94/17352	0.0141859	0.141051	0.122356	TFAP2A/BCOR/BMP7/BMP4/HEY2/TGFB1/FZD9/RFLNA/ZNF664-RFLNA/BMPR1A/ATP2B1/OSR1/WNT6	13
GO:0110149	regulation of biomineralization	13/1220	94/17352	0.0141859	0.141051	0.122356	TFAP2A/BCOR/BMP7/BMP4/HEY2/TGFB1/FZD9/RFLNA/ZNF664-RFLNA/BMPR1A/ATP2B1/OSR1/WNT6	13
GO:0003014	renal system process	16/1220	125/17352	0.0142903	0.141586	0.12282	DRD2/STC1/WFS1/HYAL2/BMP4/AQP4/CORO2B/HAS2/GNAI2/MLLT6/PKN1/OR51E2/BCR/TMEM63C/PDGFB/MCAM	16
GO:0035270	endocrine system development	16/1220	125/17352	0.0142903	0.141586	0.12282	DRD2/DKK3/HOXB3/BMP4/WT1/SOX2/PITX1/ONECUT2/BMPR1A/GSK3A/SHH/WNT5A/MAP2K1/ISL1/SIX1/HOXD3	16
GO:0048167	regulation of synaptic plasticity	22/1220	190/17352	0.0144124	0.142543	0.12365	DRD2/NSMF/MCTP1/EPHA4/BDNF/RAB3A/DBN1/STXBP1/RASGRF1/GRIN2B/PPP1R9A/ABHD6/SCTR/NRGN/SYT12/PTEN/SORCS3/ZDHHC2/MAP1B/CX3CL1/DLG4/GRIN1	22
GO:0046394	carboxylic acid biosynthetic process	36/1220	351/17352	0.0145822	0.143967	0.124885	FGF19/PHGDH/CEMIP/GAD1/FADS1/FADS2/RIMKLA/CYP1A1/PLA2G3/OSBPL6/PSAT1/PTGS1/SYK/SCD/PROX1/FASN/MYO5A/ALDH8A1/HAS2/AMACR/HACD1/TGFB1/ALOX5AP/ACACA/PKM/SLC27A5/SHMT2/APOC1/ELOVL6/CAD/LDHC/NAT8L/STARD4/GLS2/PDGFB/KYAT1	36
GO:0051348	negative regulation of transferase activity	30/1220	281/17352	0.0146532	0.144271	0.125149	BMP7/HYAL2/BMP4/CDKN2D/TESC/DUSP6/HEXIM2/TRIB2/BAG2/CBL/GSK3A/DUSP14/PKN1/PLK1/CAV1/UBASH3B/PTEN/DBNDD1/PPM1F/TERF1/NF2/SPRY4/HMGCR/SRCIN1/HHEX/SH3BP5/PTPRJ/CAMK2N2/INKA2/MYCNOS	30
GO:0045927	positive regulation of growth	28/1220	258/17352	0.0146646	0.144271	0.125149	CRABP2/DRD2/FGF9/NRP1/FGFR1/DISC1/PRSS2/BDNF/TGFB2/WFS1/DBN1/SYT1/HEY2/PROX1/EFNA5/WT1/CDK1/TBX2/BMPR1A/SEMA5A/LEF1/FXN/PPM1F/MAP1B/MEGF8/TGFBR3/EXTL3/KLHL22	28
GO:0031023	microtubule organizing center organization	17/1220	136/17352	0.0147225	0.14452	0.125366	MAP9/PCLAF/SAC3D1/CDK1/CEP72/XRCC2/SGO1/PLK1/WDR62/CKAP5/NIN/MARK4/KIF11/CCNF/PARD6A/PARD6G/PKD2	17
GO:0010632	regulation of epithelial cell migration	25/1220	224/17352	0.0147596	0.14452	0.125366	STC1/SMOC2/NRP1/FGFR1/SEMA3A/TGFB2/BMP4/MCC/PROX1/ZNF580/HAS2/TGFB1/IQSEC1/PFN2/STARD13/SYNJ2BP/SEMA5A/PTEN/WNT5A/PPM1F/PLPP3/PTPRG/ATOH8/EVL/PDGFB	25
GO:0021987	cerebral cortex development	15/1220	115/17352	0.0147675	0.14452	0.125366	DISC1/SLC2A1/BAX/LAMB1/SRGAP2/WDR62/LRP8/SRGAP2C/ROBO1/CDK5R1/PHACTR1/FLNA/LHX6/PPP1R9B/GRIN1	15
GO:0001558	regulation of cell growth	41/1220	411/17352	0.0148894	0.145458	0.126179	CRABP2/NRP1/DISC1/MAP2/SEMA3A/PRSS2/BDNF/TGFB2/DBN1/MT3/HYAL2/TTL/CDKN2D/SYT1/FSTL4/DPYSL2/EFNA5/WT1/TGFB1/APBB2/TMEM97/GSK3A/SEMA5A/LEF1/GNG4/SEMA4C/WNT5A/DCBLD2/FXN/SH3BP4/CDK5R1/CAMK2D/PSRC1/MAP1B/IGFBP3/PPP1R9B/PTPRJ/MEGF8/NRCAM/EXTL3/KLHL22	41
GO:0016053	organic acid biosynthetic process	36/1220	352/17352	0.0151832	0.148069	0.128444	FGF19/PHGDH/CEMIP/GAD1/FADS1/FADS2/RIMKLA/CYP1A1/PLA2G3/OSBPL6/PSAT1/PTGS1/SYK/SCD/PROX1/FASN/MYO5A/ALDH8A1/HAS2/AMACR/HACD1/TGFB1/ALOX5AP/ACACA/PKM/SLC27A5/SHMT2/APOC1/ELOVL6/CAD/LDHC/NAT8L/STARD4/GLS2/PDGFB/KYAT1	36
GO:0007584	response to nutrient	20/1220	169/17352	0.0152963	0.148912	0.129176	STC1/TNFRSF11B/CYP1A1/BMP7/CDKN2D/ACSL4/ACSL1/GNAI2/CCND1/PKM/PTEN/TTPA/ATP2B1/ADSL/HMGCR/AACS/ALDH3A1/AGL/MAP1B/TNC	20
GO:0006066	alcohol metabolic process	38/1220	376/17352	0.015354	0.149215	0.129438	DKK3/FGFR1/ALDH1A1/CYP1A1/MT3/SCD/CYP1B1/TM7SF2/ACAT2/FASN/DHCR7/NTSR1/SQLE/DHCR24/LSS/ACACA/VLDLR/SDR16C5/SREBF2/DHRS13/PGP/STARD3/PTEN/RDH11/NPC2/APOC1/SC5D/ELOVL6/FDPS/FDFT1/INPP5B/PLPP3/RDH14/HMGCR/MIOX/CUBN/DGAT2/PLCB2	38
GO:0071392	cellular response to estradiol stimulus	7/1220	38/17352	0.0154032	0.149433	0.129627	IL10/ZNF703/NRIP1/KIF18A/MSX2/PPP1R9B/POU4F1	7
GO:0001755	neural crest cell migration	9/1220	56/17352	0.0154563	0.149687	0.129848	NRP1/SEMA3A/BMP7/BMP4/LAMA5/SHH/SEMA5A/SEMA4C/ISL1	9
GO:0031110	regulation of microtubule polymerization or depolymerization	12/1220	85/17352	0.0154868	0.149723	0.129879	MAP2/ARHGEF2/SKA1/CKAP5/CAMSAP1/CDK5R1/NIN/CAMSAP2/PSRC1/MAP1B/TTBK2/MAPRE3	12
GO:0048588	developmental cell growth	25/1220	225/17352	0.0155347	0.14978	0.129928	CRABP2/NRP1/DISC1/MAP2/ALCAM/SEMA3A/BDNF/DBN1/MT3/TTL/SYT1/FSTL4/DPYSL2/EFNA5/GSK3A/SEMA5A/SEMA4C/WNT5A/CDK5R1/NIN/MAP1B/TNN/WASF1/MEGF8/NRCAM	25
GO:0018209	peptidyl-serine modification	34/1220	329/17352	0.0155463	0.14978	0.129928	BDNF/SYK/DCLK2/PDK3/NLK/TGFB1/MAPK12/OPRD1/PFN2/BAX/HMGA2/CDK1/AURKB/GSK3A/CLSPN/PKN1/PLK1/CAV1/PARP1/PTEN/WNT5A/SBK1/STK38L/CAMK4/PPM1F/CDK5R1/CSF3/CSNK1E/CAMK2D/HIPK2/TTBK2/POGLUT2/CDC7/PDGFB	34
GO:0030534	adult behavior	17/1220	137/17352	0.0157449	0.150712	0.130737	DRD2/HOXB8/EPHA4/ADAM22/NTSR1/OPRD1/PTEN/HOMER1/FXN/HIPK2/SLC7A11/ZFHX2/PBX3/HOXD10/SNCG/HOXD9/GRIN1	17
GO:0007080	mitotic metaphase plate congression	8/1220	47/17352	0.0157508	0.150712	0.130737	AURKB/CDT1/KIF18A/KIF2C/CENPE/PSRC1/CHMP7/CDCA5	8
GO:0010718	positive regulation of epithelial to mesenchymal transition	8/1220	47/17352	0.0157508	0.150712	0.130737	TGFB2/BMP7/BMP4/TGFB1/ZNF703/LEF1/ISL1/GCNT2	8
GO:0042572	retinol metabolic process	8/1220	47/17352	0.0157508	0.150712	0.130737	ALDH1A1/CYP1A1/CYP1B1/SDR16C5/DHRS13/RDH11/RDH14/DGAT2	8
GO:0018105	peptidyl-serine phosphorylation	32/1220	306/17352	0.0158391	0.151297	0.131244	BDNF/SYK/DCLK2/PDK3/NLK/TGFB1/MAPK12/OPRD1/PFN2/BAX/HMGA2/CDK1/AURKB/GSK3A/CLSPN/PKN1/PLK1/CAV1/PTEN/WNT5A/SBK1/STK38L/CAMK4/PPM1F/CDK5R1/CSF3/CSNK1E/CAMK2D/HIPK2/TTBK2/CDC7/PDGFB	32
GO:1902904	negative regulation of supramolecular fiber organization	18/1220	148/17352	0.0160163	0.152729	0.132486	RDX/AVIL/MAP2/CORO1A/CTNNA2/CGNL1/ARHGEF2/CORO2B/PPP1R9A/FHOD3/PHLDB2/TMOD2/PFN2/SSH2/CAMSAP1/CAMSAP2/MAP1B/TTBK2	18
GO:0050918	positive chemotaxis	10/1220	66/17352	0.0163674	0.154843	0.13432	NRP1/CORO1A/BMP4/CDH13/SEMA5A/WNT5A/ARTN/CX3CL1/PTPRJ/PDGFB	10
GO:0048640	negative regulation of developmental growth	14/1220	106/17352	0.016369	0.154843	0.13432	NRP1/PTCH1/MAP2/SEMA3A/MT3/BMP4/FSTL4/GSK3A/SEMA5A/PTEN/SEMA4C/WNT5A/FXN/CDK5R1	14
GO:0021516	dorsal spinal cord development	5/1220	22/17352	0.0164043	0.154843	0.13432	DAAM2/HOXB8/PROX1/LMO4/PBX3	5
GO:0035809	regulation of urine volume	5/1220	22/17352	0.0164043	0.154843	0.13432	DRD2/HYAL2/HAS2/GNAI2/MLLT6	5
GO:0042438	melanin biosynthetic process	5/1220	22/17352	0.0164043	0.154843	0.13432	MYO5A/WNT5A/APPL1/SLC7A11/SLC45A2	5
GO:0061339	establishment or maintenance of monopolar cell polarity	5/1220	22/17352	0.0164043	0.154843	0.13432	PTK7/SYNE4/WNT5A/FSCN1/MAP1B	5
GO:0034110	regulation of homotypic cell-cell adhesion	6/1220	30/17352	0.0164673	0.154915	0.134382	RDX/LGALS1/ANK3/SYK/ZNF703/UBASH3B	6
GO:1902751	positive regulation of cell cycle G2/M phase transition	6/1220	30/17352	0.0164673	0.154915	0.134382	CCND1/CDC25A/CDK1/DTL/SMARCD3/CDC7	6
GO:0030500	regulation of bone mineralization	11/1220	76/17352	0.0168007	0.157785	0.136872	TFAP2A/BCOR/BMP7/BMP4/TGFB1/FZD9/RFLNA/ZNF664-RFLNA/BMPR1A/ATP2B1/OSR1	11
GO:0034637	cellular carbohydrate biosynthetic process	12/1220	86/17352	0.0168848	0.158309	0.137327	CSGALNACT1/SLC2A1/HAS2/PGM1/GSK3A/PGP/HS2ST1/PGM2L1/AGL/B3GALNT1/NDST1/B3GNT9	12
GO:0000077	DNA damage checkpoint	18/1220	149/17352	0.0170618	0.159701	0.138534	E2F1/ABRAXAS1/CCND1/PLAGL1/BAX/HMGA2/CDK1/CLSPN/FOXN3/PLK1/ETAA1/DTL/PCBP4/TP53BP1/RFWD3/ZNF385A/TICRR/EME2	18
GO:0032271	regulation of protein polymerization	25/1220	227/17352	0.0171818	0.159809	0.138628	RDX/AVIL/MAP2/CORO1A/DBN1/CTNNA2/PPP1R9A/FHOD3/TMOD2/PFN2/WASF3/SSH2/CKAP5/CAMSAP1/ABI2/CDK5R1/NIN/CSF3/CAMSAP2/PSRC1/MAP1B/MAPRE3/WASF1/EVL/PAK3	25
GO:0048639	positive regulation of developmental growth	20/1220	171/17352	0.0172081	0.159809	0.138628	CRABP2/DRD2/FGF9/NRP1/FGFR1/DISC1/BDNF/DBN1/SYT1/HEY2/PROX1/EFNA5/WT1/CDK1/TBX2/BMPR1A/SEMA5A/MAP1B/MEGF8/TGFBR3	20
GO:1990138	neuron projection extension	20/1220	171/17352	0.0172081	0.159809	0.138628	NRP1/DISC1/MAP2/ALCAM/SEMA3A/BDNF/DBN1/MT3/TTL/SYT1/DPYSL2/SEMA5A/SEMA4C/WNT5A/CDK5R1/MAP1B/TNN/WASF1/MEGF8/NRCAM	20
GO:0002011	morphogenesis of an epithelial sheet	9/1220	57/17352	0.017245	0.159809	0.138628	HOXB4/BMP7/ARHGAP35/PHLDB2/PTEN/WNT5A/FLNA/MSX2/MEGF8	9
GO:0044380	protein localization to cytoskeleton	9/1220	57/17352	0.017245	0.159809	0.138628	DISC1/CEP72/SPAG5/MARK4/PPP1R9B/PARD6A/TTBK2/MAPRE3/MID2	9
GO:0046148	pigment biosynthetic process	9/1220	57/17352	0.017245	0.159809	0.138628	SRRD/MYO5A/SHMT2/CPOX/WNT5A/FXN/APPL1/SLC7A11/SLC45A2	9
GO:1901342	regulation of vasculature development	34/1220	332/17352	0.0175835	0.161212	0.139845	ASB4/SMOC2/FGF9/NRP1/TGFB2/BMP7/BMP4/PLXND1/IL10/ISM1/HEY2/CYP1B1/WT1/ADGRB2/CHI3L1/KLK3/DNMT1/PKM/HMGA2/STARD13/EGLN1/SYNJ2BP/SEMA5A/WNT5A/ISL1/SMAD1/FASLG/AGO1/APELA/HIPK2/HIF1AN/HHEX/CX3CL1/PDGFB	34
GO:0031076	embryonic camera-type eye development	7/1220	39/17352	0.017666	0.161212	0.139845	TFAP2A/BMP7/PROX1/NES/TBX2/WNT5A/HIPK2	7
GO:0016114	terpenoid biosynthetic process	4/1220	15/17352	0.0177449	0.161212	0.139845	CYP1A1/ALDH8A1/LSS/FDPS	4
GO:0045986	negative regulation of smooth muscle contraction	4/1220	15/17352	0.0177449	0.161212	0.139845	CALCA/DOCK4/ADRA2C/ADORA2B	4
GO:0048368	lateral mesoderm development	4/1220	15/17352	0.0177449	0.161212	0.139845	FGFR1/TEAD2/BMPR1A/SHH	4
GO:0051315	attachment of mitotic spindle microtubules to kinetochore	4/1220	15/17352	0.0177449	0.161212	0.139845	AURKB/CDT1/KIF2C/CENPE	4
GO:0055057	neuroblast division	4/1220	15/17352	0.0177449	0.161212	0.139845	FGFR1/ARHGEF2/LEF1/SOX5	4
GO:0060134	prepulse inhibition	4/1220	15/17352	0.0177449	0.161212	0.139845	DRD2/CTNNA2/PTEN/GRIN1	4
GO:0060391	positive regulation of SMAD protein signal transduction	4/1220	15/17352	0.0177449	0.161212	0.139845	BMP4/TGFB1/BMPR1A/PARP1	4
GO:0072044	collecting duct development	4/1220	15/17352	0.0177449	0.161212	0.139845	PTCH1/BMP4/SHH/DACT2	4
GO:0072109	glomerular mesangium development	4/1220	15/17352	0.0177449	0.161212	0.139845	BMP7/BMP4/WT1/PDGFB	4
GO:0031103	axon regeneration	8/1220	48/17352	0.0177714	0.161212	0.139845	NREP/KREMEN1/EPHA4/PTEN/MAP2K1/ISL1/MAP1B/TNC	8
GO:0055010	ventricular cardiac muscle tissue morphogenesis	8/1220	48/17352	0.0177714	0.161212	0.139845	TGFB2/HEY2/PROX1/TGFB1/BMPR1A/ISL1/POU4F1/TGFBR3	8
GO:0019216	regulation of lipid metabolic process	41/1220	416/17352	0.0178753	0.161892	0.140435	DKK3/FGF19/TNFAIP8L3/FADS1/AVIL/CYP1A1/PLA2G3/RORA/SCD/PROX1/TM7SF2/FASN/DHCR7/SQLE/ABHD6/PDK3/ACSL1/C1QTNF2/TGFB1/RGL1/SOCS7/LSS/ACACA/TBL1X/SREBF2/CAV1/NPC2/APOC1/SC5D/ELOVL6/FDPS/FDFT1/ABCB4/PDP2/SIRT4/STARD4/HMGCR/SMARCD3/DGAT2/PDGFB/AGAP2	41
GO:0010522	regulation of calcium ion transport into cytosol	13/1220	97/17352	0.0181039	0.163396	0.141739	CEMIP/CORO1A/MYO5A/NTSR1/BAX/TMEM38A/CAV1/UBASH3B/CAMK2D/FYN/CX3CL1/PKD2/GRIN1	13
GO:1901989	positive regulation of cell cycle phase transition	13/1220	97/17352	0.0181039	0.163396	0.141739	RDX/CYP1A1/ESPL1/UBE2E2/CCND1/CDC25A/CDK1/CDT1/CDC6/DTL/CDCA5/SMARCD3/CDC7	13
GO:0015850	organic hydroxy compound transport	27/1220	251/17352	0.0181291	0.163396	0.141739	DRD2/FGF20/MAOB/PTCH1/OSBPL6/RAB3A/SLC5A1/SYT1/RAB3B/SYK/EEPD1/SLC18A1/ADRA2C/SYT8/SLC27A5/SHH/SYT12/SREBF2/CAV1/STARD3/NPC2/APOC1/ABCC2/ABCB4/OSBPL8/STARD4/SNCG	27
GO:0007127	meiosis I	15/1220	118/17352	0.0183493	0.165012	0.143142	ESPL1/PSMC3IP/SGO1/PLK1/MYBL1/P3H4/SGO2/ZNF711/MND1/TERF1/CCNE1/HFM1/EME2/TEX19/SLX4	15
GO:0048661	positive regulation of smooth muscle cell proliferation	12/1220	87/17352	0.0183757	0.165012	0.143142	FGF9/BMP4/IL10/NOTCH3/SKP2/GNAI2/DNMT1/CDH13/BMPR1A/HMGCR/CX3CL1/PDGFB	12
GO:0055006	cardiac cell development	11/1220	77/17352	0.018397	0.165012	0.143142	BMP4/HEY2/TTN/PROX1/FHOD3/CDK1/MYH10/GSK3A/SGCB/TGFBR3/TCAP	11
GO:0007498	mesoderm development	16/1220	129/17352	0.0188342	0.168393	0.146074	FGFR1/BMX/BMP7/BMP4/HMGA2/TEAD2/BMPR1A/SHH/LEF1/WNT5A/SMAD1/NF2/APELA/GDF11/OSR1/POU4F1	16
GO:1901343	negative regulation of vasculature development	16/1220	129/17352	0.0188342	0.168393	0.146074	FGF9/TGFB2/BMP7/BMP4/ISM1/HEY2/WT1/ADGRB2/KLK3/DNMT1/STARD13/SYNJ2BP/FASLG/AGO1/HHEX/PDGFB	16
GO:0002062	chondrocyte differentiation	14/1220	108/17352	0.0190195	0.169507	0.14704	FGF9/FGFR1/BMP4/SOX6/TGFB1/TRPS1/HMGA2/RFLNA/ZNF664-RFLNA/BMPR1A/SOX5/MSX2/CHSY1/OSR1	14
GO:0090100	positive regulation of transmembrane receptor protein serine/threonine kinase signaling pathway	14/1220	108/17352	0.0190195	0.169507	0.14704	FGF9/INHBB/TGFB2/FOXD1/BMP7/BMP4/TGFB1/BMPR1A/PARP1/NPNT/MSX2/HIPK2/GDF11/TGFBR3	14
GO:0010631	epithelial cell migration	30/1220	287/17352	0.0191256	0.170182	0.147626	STC1/SMOC2/NRP1/FGFR1/SEMA3A/TGFB2/BMP4/PLXND1/MCC/CYP1B1/PROX1/ZNF580/HAS2/TGFB1/IQSEC1/PFN2/CDH13/STARD13/SYNJ2BP/PKN1/SEMA5A/PTEN/ROBO1/WNT5A/PPM1F/PLPP3/PTPRG/ATOH8/EVL/PDGFB	30
GO:0021799	cerebral cortex radially oriented cell migration	6/1220	31/17352	0.019238	0.170638	0.148021	DISC1/LAMB1/SRGAP2/SRGAP2C/CDK5R1/LHX6	6
GO:0061311	cell surface receptor signaling pathway involved in heart development	6/1220	31/17352	0.019238	0.170638	0.148021	BMP4/HEY2/TGFB1/BMPR1A/WNT5A/MSX2	6
GO:0010771	negative regulation of cell morphogenesis involved in differentiation	13/1220	98/17352	0.0195761	0.173362	0.150384	NRP1/MAP2/SEMA3A/LINGO1/MT3/FSTL4/EFNA5/SEMA5A/PTEN/SEMA4C/WNT5A/CDK5R1/MELTF	13
GO:0071466	cellular response to xenobiotic stimulus	15/1220	119/17352	0.0196796	0.173493	0.150499	PON3/ARNT2/CYP1A1/RORA/PTGS1/E2F1/CYP1B1/EPHX1/CYB5B/ACSL1/GSTO2/ABCC2/CRYZ/ALDH3A1/GRIN1	15
GO:0002052	positive regulation of neuroblast proliferation	5/1220	23/17352	0.0197773	0.173493	0.150499	DRD2/DISC1/SHH/CX3CL1/SMARCD3	5
GO:0006582	melanin metabolic process	5/1220	23/17352	0.0197773	0.173493	0.150499	MYO5A/WNT5A/APPL1/SLC7A11/SLC45A2	5
GO:0007095	mitotic G2 DNA damage checkpoint	5/1220	23/17352	0.0197773	0.173493	0.150499	HMGA2/CDK1/CLSPN/FOXN3/TICRR	5
GO:0007274	neuromuscular synaptic transmission	5/1220	23/17352	0.0197773	0.173493	0.150499	CHRNA1/ETV5/RAB3A/STXBP1/STAC3	5
GO:0030539	male genitalia development	5/1220	23/17352	0.0197773	0.173493	0.150499	HOXD13/WT1/DHCR24/SHH/AR	5
GO:0033673	negative regulation of kinase activity	27/1220	253/17352	0.019891	0.174217	0.151127	BMP7/HYAL2/BMP4/CDKN2D/TESC/DUSP6/HEXIM2/TRIB2/CBL/DUSP14/PKN1/PLK1/CAV1/UBASH3B/PTEN/DBNDD1/PPM1F/NF2/SPRY4/HMGCR/SRCIN1/HHEX/SH3BP5/PTPRJ/CAMK2N2/INKA2/MYCNOS	27
GO:0015872	dopamine transport	8/1220	49/17352	0.0199713	0.174275	0.151176	DRD2/FGF20/RAB3A/SYT1/RAB3B/SYT8/SYT12/SNCG	8
GO:1905207	regulation of cardiocyte differentiation	8/1220	49/17352	0.0199713	0.174275	0.151176	TGFB2/BMP7/BMP4/HEY2/SOX6/PRICKLE1/TGFB1/GSK3A	8
GO:0010389	regulation of G2/M transition of mitotic cell cycle	22/1220	196/17352	0.0199911	0.174275	0.151176	TUBA1A/TUBG1/TUBB/CCND1/CDC25A/HMGA2/CDK1/CEP72/AURKB/CLSPN/FOXN3/PLK1/CKAP5/CDC6/CEP78/DTL/AVEN/CSNK1E/SMARCD3/CDC7/TICRR/ORC1	22
GO:0006734	NADH metabolic process	7/1220	40/17352	0.0201528	0.175138	0.151925	ENO2/ALDOC/PGAM1/PKM/PGM2L1/FOXK2/NUDT13	7
GO:0071526	semaphorin-plexin signaling pathway	7/1220	40/17352	0.0201528	0.175138	0.151925	NCAM1/NRP1/SEMA3A/PLXND1/SEMA5A/SEMA4C/FLNA	7
GO:0099003	vesicle-mediated transport in synapse	24/1220	219/17352	0.0203297	0.176401	0.153021	DRD2/SNAP91/RAB3A/STXBP1/SYT1/RAB3B/SLC18A1/SYT8/SLC4A8/PFN2/ADORA2B/SYT12/PTEN/NLGN2/DNM1/SNPH/STXBP5L/DENND1A/SNAPIN/CDK5R1/CADPS2/VPS18/SNCG/RAPGEF4	24
GO:0034329	cell junction assembly	42/1220	432/17352	0.0205067	0.177661	0.154114	DRD2/NRP1/CLDN11/BDNF/CLDN2/LAMC1/PLXND1/ADGRL1/IGFN1/CORO2B/PPP1R9A/EFNA5/PCDHB16/PHLDB2/ADGRB2/FARP1/ZNF703/RAB29/GABRA2/CAV1/PTEN/NLGN2/WNT5A/FZD1/PPM1F/FSCN1/SIX1/FLNA/PCDHB3/BCR/MAP1B/LRTM1/PTPRJ/PARD6A/LDB1/POU4F1/SDK2/LRFN3/NRCAM/PCDHB11/PARD6G/GRIN1	42
GO:0050890	cognition	31/1220	301/17352	0.0210507	0.181798	0.157702	TUSC3/DRD2/SOBP/GPR155/ST3GAL4/BDNF/RASGRF1/GRIN2B/NTSR1/FEN1/TMOD2/FZD9/NPTX2/DEAF1/VLDLR/NRGN/SLC1A4/ASIC1/PTEN/CAMK4/SORCS3/DDHD2/CIC/HMGCR/FYN/SLC7A11/PPP1R9B/SHC3/ZNF385A/DLG4/GRIN1	31
GO:0001952	regulation of cell-matrix adhesion	15/1220	120/17352	0.0210818	0.181798	0.157702	NRP1/DISC1/SKAP1/EFNA5/PHLDB2/ONECUT2/CDH13/PTEN/PLEKHA2/PPM1F/NF2/UTRN/CX3CL1/PTPRJ/LDB1	15
GO:0051928	positive regulation of calcium ion transport	15/1220	120/17352	0.0210818	0.181798	0.157702	STC1/CEMIP/WFS1/NTSR1/BAX/CAV1/HOMER1/ATP2B1/STAC3/CX3CL1/STIMATE/MYLK/PDGFB/PKD2/GRIN1	15
GO:0006801	superoxide metabolic process	10/1220	69/17352	0.0218469	0.18658	0.161851	PON3/MT3/BMP7/SYK/GNAI2/TGFB1/PRDX2/NOXO1/SH3PXD2A/FANCC	10
GO:0010633	negative regulation of epithelial cell migration	10/1220	69/17352	0.0218469	0.18658	0.161851	STC1/SEMA3A/MCC/TGFB1/PFN2/STARD13/SYNJ2BP/PTEN/PTPRG/EVL	10
GO:0030512	negative regulation of transforming growth factor beta receptor signaling pathway	11/1220	79/17352	0.0219235	0.18658	0.161851	PEG10/IL17RD/FAM89B/EID2/TGFB1/ONECUT2/CAV1/SNX25/TGFBR3/PRDM16/CD109	11
GO:0050000	chromosome localization	11/1220	79/17352	0.0219235	0.18658	0.161851	TTL/AURKB/SPAG5/CDT1/KIF18A/TERF1/KIF2C/CENPE/PSRC1/CHMP7/CDCA5	11
GO:0051303	establishment of chromosome localization	11/1220	79/17352	0.0219235	0.18658	0.161851	TTL/AURKB/SPAG5/CDT1/KIF18A/TERF1/KIF2C/CENPE/PSRC1/CHMP7/CDCA5	11
GO:0001676	long-chain fatty acid metabolic process	14/1220	110/17352	0.0219825	0.18658	0.161851	FADS1/ACSL6/FADS2/CYP1A1/PNPLA3/PTGS1/CYP1B1/EPHX1/MYO5A/ACSL4/ACSL1/SLC27A5/ELOVL6/PAM	14
GO:0001503	ossification	39/1220	398/17352	0.0222561	0.18658	0.161851	STC1/FGF9/CTHRC1/PTCH1/KREMEN1/TGFB2/CALCA/TFAP2A/BCOR/BMP7/BMP4/CLEC11A/CSGALNACT1/FASN/SOX2/TGFB1/FZD9/CTNNBIP1/RFLNA/ZNF664-RFLNA/BMPR1A/SHH/LEF1/WNT5A/SMAD1/NPNT/FZD1/ATP2B1/RDH14/MSX2/NAB2/IGFBP3/CHSY1/COL13A1/ZHX3/OSR1/TMEM64/TNN/TNC	39
GO:0030201	heparan sulfate proteoglycan metabolic process	6/1220	32/17352	0.0223099	0.18658	0.161851	HS6ST1/CSGALNACT1/HS6ST2/HS2ST1/NDST1/EXTL3	6
GO:0032148	activation of protein kinase B activity	6/1220	32/17352	0.0223099	0.18658	0.161851	CCDC88A/MT3/ADRA2C/WNT5A/OSBPL8/PDGFB	6
GO:0034105	positive regulation of tissue remodeling	6/1220	32/17352	0.0223099	0.18658	0.161851	SYK/TF/BAX/DEF8/IL23A/TMEM64	6
GO:0034694	response to prostaglandin	6/1220	32/17352	0.0223099	0.18658	0.161851	ACACA/PTGER2/PPP1R9B/GNG2/TGFBR3/TNC	6
GO:0048841	regulation of axon extension involved in axon guidance	6/1220	32/17352	0.0223099	0.18658	0.161851	NRP1/SEMA3A/SEMA5A/SEMA4C/WNT5A/MEGF8	6
GO:0007528	neuromuscular junction development	8/1220	50/17352	0.022358	0.18658	0.161851	CHRNA1/ETV5/ANK3/FZD9/SIX1/UTRN/DOK7/TNC	8
GO:0046850	regulation of bone remodeling	8/1220	50/17352	0.022358	0.18658	0.161851	TNFRSF11B/CALCA/SYK/TF/SIGLEC15/DEF8/UBASH3B/TMEM64	8
GO:0019372	lipoxygenase pathway	4/1220	16/17352	0.0223709	0.18658	0.161851	PON3/PLA2G3/ALOX5AP/PON2	4
GO:0019511	peptidyl-proline hydroxylation	4/1220	16/17352	0.0223709	0.18658	0.161851	P3H3/P4HA1/EGLN1/P3H1	4
GO:0033008	positive regulation of mast cell activation involved in immune response	4/1220	16/17352	0.0223709	0.18658	0.161851	PLA2G3/STXBP1/SYK/ADORA2B	4
GO:0034116	positive regulation of heterotypic cell-cell adhesion	4/1220	16/17352	0.0223709	0.18658	0.161851	SKAP1/BMP7/IL10/GCNT2	4
GO:0043306	positive regulation of mast cell degranulation	4/1220	16/17352	0.0223709	0.18658	0.161851	PLA2G3/STXBP1/SYK/ADORA2B	4
GO:0048820	hair follicle maturation	4/1220	16/17352	0.0223709	0.18658	0.161851	TGFB2/MYO5A/WNT5A/MSX2	4
GO:0071599	otic vesicle development	4/1220	16/17352	0.0223709	0.18658	0.161851	PROX1/SIX1/GET1/TCAP	4
GO:0072176	nephric duct development	4/1220	16/17352	0.0223709	0.18658	0.161851	EPHA4/BMP4/OSR1/PKD2	4
GO:0044773	mitotic DNA damage checkpoint	13/1220	100/17352	0.0227876	0.189772	0.16462	E2F1/CCND1/PLAGL1/BAX/HMGA2/CDK1/CLSPN/FOXN3/PCBP4/RFWD3/ZNF385A/TICRR/EME2	13
GO:0035136	forelimb morphogenesis	7/1220	41/17352	0.0228734	0.190203	0.164994	CRABP2/TFAP2A/SHH/MSX2/OSR1/HOXD10/HOXD9	7
GO:0051222	positive regulation of protein transport	35/1220	351/17352	0.0232045	0.192309	0.166821	DRD2/CEMIP/TGFB2/NMU/HPS4/HYAL2/ANK3/E2F1/SYK/IL10/TTN/ACSL4/OAZ2/TGFB1/GZMB/RAB29/VSNL1/CDK1/MYH10/GSK3A/SHH/SREBF2/RIPOR1/NLGN2/TM7SF3/OR51E2/ISL1/CDK5R1/ZDHHC2/FLNA/AACS/FYN/MIEF1/PARD6A/IL26	35
GO:0043270	positive regulation of ion transport	29/1220	280/17352	0.0234004	0.192309	0.166821	DRD2/STC1/CEMIP/PLA2G3/WFS1/STXBP1/PIRT/SYT1/ANK3/RAB3B/TESC/NTSR1/KCNH2/MLLT6/BAX/CAV1/MAP2K6/HOMER1/ABCB4/ATP2B1/FLNA/RNF207/STAC3/CX3CL1/STIMATE/MYLK/PDGFB/PKD2/GRIN1	29
GO:0016311	dephosphorylation	46/1220	485/17352	0.0234988	0.192309	0.166821	STYXL2/DRD2/PPP2R2C/MGAT5/PON3/NSMF/TGFB2/RCAN2/CSRNP3/DUSP6/PALD1/NT5DC2/PHLPP1/GNAI2/TGFB1/CDCA2/PFKFB4/FARP1/CDC25A/SSH2/DUSP14/PKMYT1/PGP/UBASH3B/PTEN/PIP4P2/MFHAS1/INPP5B/NT5C3B/NPNT/PPM1L/PPM1F/PDP2/PLPP3/KNL1/PHACTR1/PTPA/IGFBP3/PPM1H/PTPRG/PPP1R9B/PTPN13/POLB/PTPN14/PTPRJ/SBF1	46
GO:0045669	positive regulation of osteoblast differentiation	9/1220	60/17352	0.0235132	0.192309	0.166821	CTHRC1/BMP7/BMP4/CTNNBIP1/BMPR1A/SMAD1/NPNT/MSX2/ZHX3	9
GO:0021801	cerebral cortex radial glia guided migration	5/1220	24/17352	0.023574	0.192309	0.166821	DISC1/LAMB1/SRGAP2/SRGAP2C/CDK5R1	5
GO:0022030	telencephalon glial cell migration	5/1220	24/17352	0.023574	0.192309	0.166821	DISC1/LAMB1/SRGAP2/SRGAP2C/CDK5R1	5
GO:0034505	tooth mineralization	5/1220	24/17352	0.023574	0.192309	0.166821	TFAP2A/BCOR/MSX2/WNT6/TSPEAR	5
GO:0034695	response to prostaglandin E	5/1220	24/17352	0.023574	0.192309	0.166821	ACACA/PTGER2/PPP1R9B/GNG2/TGFBR3	5
GO:0044247	cellular polysaccharide catabolic process	5/1220	24/17352	0.023574	0.192309	0.166821	PGM1/GAA/PGM2L1/AGL/AOAH	5
GO:0044550	secondary metabolite biosynthetic process	5/1220	24/17352	0.023574	0.192309	0.166821	MYO5A/WNT5A/APPL1/SLC7A11/SLC45A2	5
GO:0051446	positive regulation of meiotic cell cycle	5/1220	24/17352	0.023574	0.192309	0.166821	CDC25A/WNT5A/ZNF711/NPM2/MSX2	5
GO:0090103	cochlea morphogenesis	5/1220	24/17352	0.023574	0.192309	0.166821	CTHRC1/PTK7/MYO3B/WNT5A/SIX1	5
GO:1905809	negative regulation of synapse organization	5/1220	24/17352	0.023574	0.192309	0.166821	GRIN2B/FZD9/PTEN/WNT5A/FYN	5
GO:0001707	mesoderm formation	10/1220	70/17352	0.0239388	0.195	0.169155	FGFR1/BMP7/BMP4/HMGA2/BMPR1A/LEF1/WNT5A/SMAD1/NF2/APELA	10
GO:0001704	formation of primary germ layer	15/1220	122/17352	0.024111	0.196083	0.170095	ELF5/FGFR1/BMP7/BMP4/COL7A1/SOX2/HMGA2/LAMB1/BMPR1A/LEF1/WNT5A/SMAD1/NF2/APELA/ATOH8	15
GO:0110053	regulation of actin filament organization	28/1220	269/17352	0.024142	0.196083	0.170095	RDX/NRP1/AVIL/CCDC88A/CORO1A/DBN1/CTNNA2/CGNL1/CORO2B/PPP1R9A/ARHGAP35/FHOD3/PHLDB2/TMOD2/PFN2/WASF3/SSH2/SEMA5A/SYNPO2/ABI2/PPM1F/NF2/CSF3/FLNA/CX3CL1/WASF1/EVL/PAK3	28
GO:0051897	positive regulation of protein kinase B signaling	19/1220	166/17352	0.02433	0.197324	0.171171	FGF20/FGF19/FGF9/TNFAIP8L3/FGFR1/HIP1/TGFB1/CHI3L1/SEMA5A/MFHAS1/OSBPL8/CSF3/FYN/CX3CL1/TGFA/PTPRJ/PDGFB/IL26/GCNT2	19
GO:0006720	isoprenoid metabolic process	17/1220	144/17352	0.0245224	0.198589	0.172268	CRABP2/ALDH1A1/CYP1A1/RLBP1/CYP1B1/ALDH8A1/LSS/SDR16C5/DHRS13/LRP8/RDH11/NPC2/FDPS/FDFT1/RDH14/HMGCR/DGAT2	17
GO:0051054	positive regulation of DNA metabolic process	22/1220	200/17352	0.0245571	0.198589	0.172268	SMOC2/PARM1/PRRX1/WT1/TGFB1/ABRAXAS1/BAX/RFC4/AURKB/FOXM1/PARP1/ZNF711/NPM2/ENDOG/SLF2/ACD/DSCC1/TP53BP1/FAM168A/PAK3/PDGFB/SLX4	22
GO:0006470	protein dephosphorylation	32/1220	317/17352	0.0248918	0.200516	0.17394	STYXL2/DRD2/PPP2R2C/MGAT5/NSMF/RCAN2/DUSP6/PALD1/PHLPP1/GNAI2/TGFB1/CDCA2/CDC25A/SSH2/DUSP14/PGP/UBASH3B/PTEN/MFHAS1/PPM1L/PPM1F/PDP2/PHACTR1/PTPA/IGFBP3/PPM1H/PTPRG/PPP1R9B/PTPN13/PTPN14/PTPRJ/SBF1	32
GO:0021545	cranial nerve development	8/1220	51/17352	0.0249389	0.200516	0.17394	NRP1/SEMA3A/TFAP2A/HOXB3/ISL1/SIX1/POU4F1/HOXD3	8
GO:0050885	neuromuscular process controlling balance	8/1220	51/17352	0.0249389	0.200516	0.17394	MYH10/RAC3/NLGN2/GAA/AARS1/BCR/POU4F1/DLG4	8
GO:0070265	necrotic cell death	8/1220	51/17352	0.0249389	0.200516	0.17394	MT3/ARHGEF2/SLC6A6/FZD9/SLC25A4/BAX/CAV1/FASLG	8
GO:0030901	midbrain development	12/1220	91/17352	0.0253374	0.203427	0.176465	FGF9/FGFR1/MAOB/CKB/SHH/WNT5A/SMAD1/FZD1/CSNK1E/SYNGR3/NDST1/OTX1	12
GO:0010762	regulation of fibroblast migration	6/1220	33/17352	0.0256955	0.204539	0.177429	HYAL2/TGFB1/MTA2/APPL1/GNA12/PAK3	6
GO:0035115	embryonic forelimb morphogenesis	6/1220	33/17352	0.0256955	0.204539	0.177429	CRABP2/TFAP2A/SHH/MSX2/OSR1/HOXD9	6
GO:0042339	keratan sulfate metabolic process	6/1220	33/17352	0.0256955	0.204539	0.177429	FMOD/ST3GAL4/ST3GAL6/ST3GAL2/ST3GAL1/B4GAT1	6
GO:0051984	positive regulation of chromosome segregation	6/1220	33/17352	0.0256955	0.204539	0.177429	ESPL1/FEN1/AURKB/CDT1/CDC6/SLF2	6
GO:0090504	epiboly	6/1220	33/17352	0.0256955	0.204539	0.177429	ARHGAP35/PHLDB2/PTEN/FLNA/MSX2/MEGF8	6
GO:1902692	regulation of neuroblast proliferation	6/1220	33/17352	0.0256955	0.204539	0.177429	DRD2/DISC1/BDNF/SHH/CX3CL1/SMARCD3	6
GO:0021795	cerebral cortex cell migration	7/1220	42/17352	0.0258372	0.204956	0.177791	DISC1/LAMB1/SRGAP2/SRGAP2C/ROBO1/CDK5R1/LHX6	7
GO:0021983	pituitary gland development	7/1220	42/17352	0.0258372	0.204956	0.177791	DRD2/BMP4/SOX2/PITX1/BMPR1A/WNT5A/ISL1	7
GO:0051896	regulation of protein kinase B signaling	24/1220	224/17352	0.0258597	0.204956	0.177791	DRD2/FGF20/FGF19/FGF9/TNFAIP8L3/FGFR1/HYAL2/SESN3/PHLPP1/HIP1/TGFB1/CHI3L1/SEMA5A/PTEN/MFHAS1/OSBPL8/CSF3/FYN/CX3CL1/TGFA/PTPRJ/PDGFB/IL26/GCNT2	24
GO:0046847	filopodium assembly	9/1220	61/17352	0.0259231	0.204956	0.177791	DPYSL3/NRP1/PPP1R9A/MYO10/FXR2/SRGAP2/SRGAP2C/FSCN1/PPP1R9B	9
GO:0046165	alcohol biosynthetic process	18/1220	156/17352	0.0259312	0.204956	0.177791	DKK3/SCD/TM7SF2/ACAT2/FASN/DHCR7/NTSR1/SQLE/DHCR24/LSS/ACACA/SREBF2/PGP/SC5D/ELOVL6/FDPS/FDFT1/HMGCR	18
GO:0034754	cellular hormone metabolic process	16/1220	134/17352	0.0259782	0.205037	0.177861	CRABP2/DKK3/ALDH1A1/CYP1A1/CYP1B1/ALDH8A1/HSD17B1/TSPOAP1/HSD3B1/SDR16C5/SHH/DHRS13/STARD3/RDH11/RDH14/DGAT2	16
GO:0015800	acidic amino acid transport	10/1220	71/17352	0.0261713	0.20598	0.178679	BDNF/RAB3A/STXBP1/SYT1/SLC6A6/NTSR1/TSPOAP1/PPFIA4/SLC7A11/GLS2	10
GO:0033692	cellular polysaccharide biosynthetic process	10/1220	71/17352	0.0261713	0.20598	0.178679	CSGALNACT1/HAS2/PGM1/GSK3A/HS2ST1/PGM2L1/AGL/B3GALNT1/NDST1/B3GNT9	10
GO:0044843	cell cycle G1/S phase transition	28/1220	271/17352	0.0262881	0.206607	0.179223	RDX/CYP1A1/EIF4EBP1/CDKN2D/E2F1/MCM10/UBE2E2/SKP2/CCND1/CDC25A/PLAGL1/BAX/CDK1/PTEN/CDT1/CDC6/DBF4/CDC34/PCBP4/RRM2/APPL1/MCM2/CCNE1/RFWD3/ZNF385A/CDC7/ORC1/PKD2	28
GO:1902749	regulation of cell cycle G2/M phase transition	23/1220	213/17352	0.0265058	0.208026	0.180454	TUBA1A/TUBG1/TUBB/ABRAXAS1/CCND1/CDC25A/HMGA2/CDK1/CEP72/AURKB/CLSPN/FOXN3/PLK1/CKAP5/CDC6/CEP78/DTL/AVEN/CSNK1E/SMARCD3/CDC7/TICRR/ORC1	23
GO:1904951	positive regulation of establishment of protein localization	36/1220	367/17352	0.0268419	0.210368	0.182486	DRD2/CEMIP/TGFB2/NMU/HPS4/HYAL2/ANK3/E2F1/SYK/IL10/TTN/CORO2B/ACSL4/OAZ2/TGFB1/GZMB/RAB29/VSNL1/CDK1/MYH10/GSK3A/SHH/SREBF2/RIPOR1/NLGN2/TM7SF3/OR51E2/ISL1/CDK5R1/ZDHHC2/FLNA/AACS/FYN/MIEF1/PARD6A/IL26	36
GO:0016049	cell growth	45/1220	477/17352	0.0269149	0.210645	0.182726	CRABP2/NRP1/DISC1/MAP2/ALCAM/SEMA3A/PRSS2/BDNF/TGFB2/DBN1/MT3/HYAL2/TTL/CDKN2D/SYT1/FSTL4/DPYSL2/EFNA5/WT1/TGFB1/APBB2/TMEM97/GSK3A/SEMA5A/LEF1/GNG4/SEMA4C/WNT5A/DCBLD2/FXN/SH3BP4/CDK5R1/NIN/CAMK2D/PSRC1/MAP1B/IGFBP3/PPP1R9B/PTPRJ/TNN/WASF1/MEGF8/NRCAM/EXTL3/KLHL22	45
GO:0051495	positive regulation of cytoskeleton organization	24/1220	225/17352	0.0270925	0.211196	0.183204	NRP1/CCDC88A/CORO1A/CTNNA2/PROX1/NES/PFN2/WASF3/SEMA5A/SPAG5/SYNPO2/CKAP5/ABI2/PPM1F/CDK5R1/NIN/NF2/CSF3/FLNA/PSRC1/MAP1B/CX3CL1/WASF1/EVL	24
GO:0060541	respiratory system development	22/1220	202/17352	0.0271208	0.211196	0.183204	FGF9/FGFR1/RAB3A/PTK7/HS6ST1/EIF4EBP1/BMP4/PROX1/DHCR7/WT1/CHI3L1/LAMA5/MAN1A2/BMPR1A/SHH/LEF1/WNT5A/MAP2K1/CIC/SIX1/SLC7A11/TNC	22
GO:0045132	meiotic chromosome segregation	12/1220	92/17352	0.0273441	0.211196	0.183204	ESPL1/SGO1/PLK1/P3H4/SGO2/TERF1/NCAPH/CCNE1/HFM1/EME2/BUB1B/SLX4	12
GO:0006721	terpenoid metabolic process	15/1220	124/17352	0.0274547	0.211196	0.183204	CRABP2/ALDH1A1/CYP1A1/RLBP1/CYP1B1/ALDH8A1/LSS/SDR16C5/DHRS13/LRP8/RDH11/FDPS/FDFT1/RDH14/DGAT2	15
GO:0003184	pulmonary valve morphogenesis	4/1220	17/17352	0.0276651	0.211196	0.183204	TGFB2/BMP4/HEY2/ROBO1	4
GO:0009312	oligosaccharide biosynthetic process	4/1220	17/17352	0.0276651	0.211196	0.183204	ST3GAL4/ST3GAL2/SLC2A1/B3GALNT1	4
GO:0021783	preganglionic parasympathetic fiber development	4/1220	17/17352	0.0276651	0.211196	0.183204	NRP1/SEMA3A/TFAP2A/SIX1	4
GO:0048532	anatomical structure arrangement	4/1220	17/17352	0.0276651	0.211196	0.183204	NRP1/SEMA3A/TFAP2A/BMPR1A	4
GO:0055012	ventricular cardiac muscle cell differentiation	4/1220	17/17352	0.0276651	0.211196	0.183204	HEY2/PROX1/CDK1/MYH10	4
GO:0097094	craniofacial suture morphogenesis	4/1220	17/17352	0.0276651	0.211196	0.183204	BMP4/FOXN3/MSX2/MEGF8	4
GO:0042063	gliogenesis	30/1220	296/17352	0.0277883	0.211196	0.183204	DAAM2/PHGDH/DLX1/DISC1/ETV5/EPHA4/TGFB2/MT3/ROR1/APCDD1/E2F1/SOX6/ADAM22/SOX2/TGFB1/CDK1/LAMB1/WASF3/SUZ12/SRGAP2/SHH/LEF1/PTEN/SRGAP2C/MAP2K1/CDK5R1/NF2/LAMA2/NAB2/CX3CL1	30
GO:0001783	B cell apoptotic process	5/1220	25/17352	0.0278107	0.211196	0.183204	IL10/BAX/AURKB/PKN1/PTEN	5
GO:0035886	vascular associated smooth muscle cell differentiation	5/1220	25/17352	0.0278107	0.211196	0.183204	FGF9/HEY2/DNMT1/SGCB/PDGFB	5
GO:0045992	negative regulation of embryonic development	5/1220	25/17352	0.0278107	0.211196	0.183204	GPR161/BMP7/BMP4/TBX2/WNT5A	5
GO:0051307	meiotic chromosome separation	5/1220	25/17352	0.0278107	0.211196	0.183204	ESPL1/NCAPH/HFM1/EME2/SLX4	5
GO:1900120	regulation of receptor binding	5/1220	25/17352	0.0278107	0.211196	0.183204	NRP1/BDNF/IL10/NKX3-1/LEF1	5
GO:0051052	regulation of DNA metabolic process	35/1220	356/17352	0.0279012	0.211196	0.183204	SMOC2/PARM1/IL10/GZMA/MAGEF1/PRRX1/WT1/TGFB1/ABRAXAS1/BAX/HMGA2/RFC4/AURKB/FOXM1/GSK3A/PARP1/CDT1/ZNF711/TERF1/TERF2/NPM2/POLQ/ENDOG/SLF2/ACD/OTUB2/DSCC1/TP53BP1/AUNIP/FAM168A/PAK3/TICRR/RADX/PDGFB/SLX4	35
GO:0009101	glycoprotein biosynthetic process	33/1220	332/17352	0.0279743	0.211196	0.183204	TUSC3/MGAT5/SLC39A8/ST3GAL4/MT3/HS6ST1/ST3GAL6/MAN1A1/GXYLT2/PHLDA1/CSGALNACT1/ST3GAL2/ST3GAL1/ST3GAL5/GALNT18/HS6ST2/TET1/MAN1A2/FUT11/LARGE2/HS2ST1/ST6GALNAC3/CHSY1/B3GALNT1/DOLK/CHST13/NDST1/CHST7/POGLUT2/B4GAT1/EXTL3/GCNT2/B3GNT9	33
GO:0043491	protein kinase B signaling	26/1220	249/17352	0.027991	0.211196	0.183204	DRD2/FGF20/FGF19/FGF9/TNFAIP8L3/FGFR1/MT3/HYAL2/NKX3-1/SESN3/PHLPP1/HIP1/TGFB1/CHI3L1/SEMA5A/PTEN/MFHAS1/OSBPL8/CSF3/FYN/CX3CL1/TGFA/PTPRJ/PDGFB/IL26/GCNT2	26
GO:0033045	regulation of sister chromatid segregation	11/1220	82/17352	0.0281071	0.211196	0.183204	ESPL1/FEN1/AURKB/PLK1/CDT1/CDC6/SLF2/CENPE/CDCA5/BUB1B/KLHL22	11
GO:0050821	protein stabilization	20/1220	180/17352	0.0282114	0.211196	0.183204	EPHA4/HPS4/WFS1/STXBP1/MT3/TESC/NLK/ZBED3/HIP1/BAG2/USP13/PFN2/TBL1X/P3H1/PTEN/WIZ/PLPP3/NAPG/FLNA/DVL3	20
GO:1902905	positive regulation of supramolecular fiber organization	22/1220	203/17352	0.0284767	0.211196	0.183204	NRP1/CCDC88A/CORO1A/CTNNA2/PROX1/PFN2/WASF3/SEMA5A/SYNPO2/CKAP5/ABI2/PPM1F/CDK5R1/NIN/NF2/CSF3/FLNA/PSRC1/MAP1B/CX3CL1/WASF1/EVL	22
GO:0010812	negative regulation of cell-substrate adhesion	9/1220	62/17352	0.0285024	0.211196	0.183204	LGALS1/CORO2B/EFNA5/PHLDB2/PTEN/NF2/MELTF/CX3CL1/GCNT2	9
GO:0032233	positive regulation of actin filament bundle assembly	9/1220	62/17352	0.0285024	0.211196	0.183204	NRP1/CCDC88A/PFN2/SYNPO2/PPM1F/NF2/FLNA/CX3CL1/EVL	9
GO:0003208	cardiac ventricle morphogenesis	10/1220	72/17352	0.0285489	0.211196	0.183204	TGFB2/HEY2/PROX1/TGFB1/BMPR1A/GSK3A/ISL1/POU4F1/SMARCD3/TGFBR3	10
GO:0003407	neural retina development	10/1220	72/17352	0.0285489	0.211196	0.183204	FJX1/DLX1/PROM1/TGFB2/TFAP2A/IGFN1/ATP2B1/HIPK2/SMARCD3/SDK2	10
GO:0048332	mesoderm morphogenesis	10/1220	72/17352	0.0285489	0.211196	0.183204	FGFR1/BMP7/BMP4/HMGA2/BMPR1A/LEF1/WNT5A/SMAD1/NF2/APELA	10
GO:0055013	cardiac muscle cell development	10/1220	72/17352	0.0285489	0.211196	0.183204	BMP4/HEY2/TTN/PROX1/FHOD3/CDK1/MYH10/GSK3A/SGCB/TCAP	10
GO:0003129	heart induction	3/1220	10/17352	0.028629	0.211196	0.183204	BMP4/ROBO1/WNT5A	3
GO:0003149	membranous septum morphogenesis	3/1220	10/17352	0.028629	0.211196	0.183204	TGFB2/BMP4/FZD1	3
GO:0021932	hindbrain radial glia guided cell migration	3/1220	10/17352	0.028629	0.211196	0.183204	CTNNA2/LEF1/FLNA	3
GO:0033083	regulation of immature T cell proliferation	3/1220	10/17352	0.028629	0.211196	0.183204	BMP4/TMEM131L/SHH	3
GO:0035907	dorsal aorta development	3/1220	10/17352	0.028629	0.211196	0.183204	HEY2/NKX3-1/BMPR1A	3
GO:0048340	paraxial mesoderm morphogenesis	3/1220	10/17352	0.028629	0.211196	0.183204	BMPR1A/LEF1/WNT5A	3
GO:0048739	cardiac muscle fiber development	3/1220	10/17352	0.028629	0.211196	0.183204	BMP4/TTN/TCAP	3
GO:0060768	regulation of epithelial cell proliferation involved in prostate gland development	3/1220	10/17352	0.028629	0.211196	0.183204	NKX3-1/SHH/AR	3
GO:0070170	regulation of tooth mineralization	3/1220	10/17352	0.028629	0.211196	0.183204	TFAP2A/BCOR/WNT6	3
GO:0071233	cellular response to leucine	3/1220	10/17352	0.028629	0.211196	0.183204	SESN3/RRAGD/KLHL22	3
GO:0098722	asymmetric stem cell division	3/1220	10/17352	0.028629	0.211196	0.183204	ETV5/ARHGEF2/SOX5	3
GO:1904338	regulation of dopaminergic neuron differentiation	3/1220	10/17352	0.028629	0.211196	0.183204	FGF20/SHH/CSNK1E	3
GO:1904526	regulation of microtubule binding	3/1220	10/17352	0.028629	0.211196	0.183204	MAP2/TTBK2/MAPRE3	3
GO:1904779	regulation of protein localization to centrosome	3/1220	10/17352	0.028629	0.211196	0.183204	CEP72/MARK4/PARD6A	3
GO:2000601	positive regulation of Arp2/3 complex-mediated actin nucleation	3/1220	10/17352	0.028629	0.211196	0.183204	WASF3/ABI2/WASF1	3
GO:0051302	regulation of cell division	19/1220	169/17352	0.0286573	0.211196	0.183204	DRD2/FGF9/PTCH1/TGFB2/MAP9/FSD1/NKX3-1/TGFB1/KIF18B/AURKB/SHH/PLK1/CDC6/ENTR1/AHCTF1/TGFA/CIT/KIF20A/PDGFB	19
GO:0010959	regulation of metal ion transport	37/1220	381/17352	0.028686	0.211196	0.183204	DRD2/STC1/CEMIP/HOMER3/CORO1A/WFS1/ANK3/TESC/MYO5A/NTSR1/TF/NETO2/GNAI2/KCNH2/OPRD1/MLLT6/BAX/TMEM38A/CAV1/UBASH3B/PTEN/HOMER1/KCNAB2/ATP2B1/FLNA/CAMK2D/UTRN/FYN/RNF207/STAC3/CX3CL1/STIMATE/MYLK/OSR1/PDGFB/PKD2/GRIN1	37
GO:0006805	xenobiotic metabolic process	14/1220	114/17352	0.0289272	0.212216	0.184089	PON3/ARNT2/CYP1A1/RORA/PTGS1/CYP1B1/EPHX1/CYB5B/ACSL1/GSTO2/ABCC2/CRYZ/ALDH3A1/GRIN1	14
GO:0017145	stem cell division	7/1220	43/17352	0.0290525	0.212216	0.184089	FGFR1/HOXB4/ETV5/TGFB2/ARHGEF2/LEF1/SOX5	7
GO:0034080	CENP-A containing nucleosome assembly	7/1220	43/17352	0.0290525	0.212216	0.184089	CENPP/H4C3/CENPO/CENPA/CENPN/KNL1/HJURP	7
GO:0045214	sarcomere organization	7/1220	43/17352	0.0290525	0.212216	0.184089	CSRP2/TTN/PROX1/OBSCN/FHOD3/TCAP/KLHL41	7
GO:0061641	CENP-A containing chromatin organization	7/1220	43/17352	0.0290525	0.212216	0.184089	CENPP/H4C3/CENPO/CENPA/CENPN/KNL1/HJURP	7
GO:2000648	positive regulation of stem cell proliferation	7/1220	43/17352	0.0290525	0.212216	0.184089	DRD2/DISC1/HMGA2/SHH/CCNE1/CX3CL1/SMARCD3	7
GO:0048593	camera-type eye morphogenesis	15/1220	125/17352	0.0292498	0.212575	0.1844	FJX1/PROM1/TFAP2A/BMP7/BMP4/IGFN1/PROX1/TENM3/BAX/TBX2/WNT5A/ABI2/HIPK2/GDF11/SDK2	15
GO:0046330	positive regulation of JNK cascade	16/1220	136/17352	0.0293419	0.212575	0.1844	FGF19/TNFRSF19/TPD52L1/FZD10/SEMA3A/EPHA4/SH3RF3/SYK/TF/PKN1/WNT5A/MFHAS1/DVL3/TRAF5/HIPK2/MAP3K9	16
GO:0097553	calcium ion transmembrane import into cytosol	16/1220	136/17352	0.0293419	0.212575	0.1844	DRD2/CEMIP/CORO1A/ITPR2/GRIN2B/MYO5A/NTSR1/BAX/TMEM38A/UBASH3B/FASLG/CAMK2D/FYN/CX3CL1/PKD2/GRIN1	16
GO:0000083	regulation of transcription involved in G1/S transition of mitotic cell cycle	6/1220	34/17352	0.0294059	0.212575	0.1844	E2F1/CDT1/CDC6/RRM2/CCNE1/ORC1	6
GO:0046685	response to arsenic-containing substance	6/1220	34/17352	0.0294059	0.212575	0.1844	TNFRSF11B/CYP1A1/PTEN/CPOX/GSTO2/ABCC2	6
GO:0060795	cell fate commitment involved in formation of primary germ layer	6/1220	34/17352	0.0294059	0.212575	0.1844	ELF5/FGFR1/BMP4/SOX2/BMPR1A/SMAD1	6
GO:0061384	heart trabecula morphogenesis	6/1220	34/17352	0.0294059	0.212575	0.1844	TGFB2/BMP7/HEY2/BMPR1A/EGLN1/TGFBR3	6
GO:1904707	positive regulation of vascular associated smooth muscle cell proliferation	6/1220	34/17352	0.0294059	0.212575	0.1844	FGF9/IL10/GNAI2/DNMT1/BMPR1A/PDGFB	6
GO:0051656	establishment of organelle localization	41/1220	431/17352	0.029809	0.21521	0.186686	DYNC1I1/MAP2/PLA2G3/SNAP91/RAB3A/STXBP1/ESPL1/TTL/SYK/ARHGEF2/TANC2/MYO5A/COL7A1/AP3M2/F5/BICD2/ADORA2B/CBL/AURKB/MYH10/PLK1/RIPOR1/STARD3/SPAG5/CDT1/CEP19/DNM1/KIF18A/CENPA/SNAPIN/TERF1/KIF2C/CENPE/PSRC1/MAP1B/CHMP7/CDCA5/TGFA/WASF1/MREG/FYCO1	41
GO:0044262	cellular carbohydrate metabolic process	29/1220	286/17352	0.0299547	0.215983	0.187357	RORA/CSGALNACT1/SLC2A1/NTSR1/HAS2/PGM1/PDK3/PFKFB4/PGAM1/SLC35B4/PGD/GSK3A/PGP/PTEN/SOGA1/HS2ST1/GAA/PGM2L1/INPP5B/FOXK2/MIOX/AGL/IGFBP3/B3GALNT1/NDST1/AOAH/CBFA2T3/DGAT2/B3GNT9	29
GO:1903532	positive regulation of secretion by cell	31/1220	310/17352	0.030137	0.216818	0.188081	DRD2/FGFR1/INHBB/PLA2G3/TGFB2/NMU/RAB3A/STXBP1/SYT1/SYK/IL10/RASL10B/TTN/NKX3-1/NTSR1/ACSL4/SLC4A8/TGFB1/VSNL1/ADORA2B/MYH10/NLGN2/TM7SF3/OR51E2/MAP2K6/ISL1/CADPS2/AACS/KISS1/PARD6A/IL26	31
GO:0032886	regulation of microtubule-based process	25/1220	239/17352	0.0301481	0.216818	0.188081	MAP2/DYNLT2B/MAP9/GNAI1/ARHGEF2/FSD1/EFNA5/PHLDB2/BICD2/SKA1/PLK1/SPAG5/CKAP5/CAMSAP1/KIF18A/CDK5R1/NIN/MARK4/KIF11/CAMSAP2/PSRC1/MAP1B/CCNF/TTBK2/MAPRE3	25
GO:1903034	regulation of response to wounding	19/1220	170/17352	0.030221	0.217063	0.188294	SMOC2/KREMEN1/EPHA4/RAB3A/SYK/IL10/VKORC1/PHLDB2/PRDX2/PLAT/CAV1/UBASH3B/PTEN/MAP2K1/PLPP3/HMGCR/MYLK/PDGFB/CD109	19
GO:0071156	regulation of cell cycle arrest	13/1220	104/17352	0.0303598	0.21778	0.188915	E2F1/FZD9/CCND1/PLAGL1/BAX/HMGA2/CDK1/FOXM1/CDK5R1/PCBP4/ZNF385A/POU4F1/PKD2	13
GO:2000243	positive regulation of reproductive process	11/1220	83/17352	0.0304219	0.217946	0.189059	INHBB/SEMA3A/WT1/CDC25A/SHH/WNT5A/ZNF711/NPM2/MSX2/APELA/AR	11
GO:0006336	DNA replication-independent nucleosome assembly	8/1220	53/17352	0.0307102	0.218889	0.189877	CENPP/H4C3/CENPO/CENPA/CENPN/KNL1/ASF1B/HJURP	8
GO:0030199	collagen fibril organization	8/1220	53/17352	0.0307102	0.218889	0.189877	FMOD/TGFB2/CYP1B1/COL11A2/P4HA1/P3H4/LOXL1/COL13A1	8
GO:0032374	regulation of cholesterol transport	8/1220	53/17352	0.0307102	0.218889	0.189877	PTCH1/OSBPL6/EEPD1/SHH/SREBF2/CAV1/APOC1/ABCB4	8
GO:0072698	protein localization to microtubule cytoskeleton	8/1220	53/17352	0.0307102	0.218889	0.189877	DISC1/CEP72/SPAG5/MARK4/PARD6A/TTBK2/MAPRE3/MID2	8
GO:0050805	negative regulation of synaptic transmission	10/1220	73/17352	0.0310758	0.221213	0.191893	DRD2/BDNF/GNAI1/STXBP1/PPP1R9A/ABHD6/GNAI2/ASIC1/PTEN/SORCS3	10
GO:0009410	response to xenobiotic stimulus	15/1220	126/17352	0.03113	0.221316	0.191983	PON3/ARNT2/CYP1A1/RORA/PTGS1/E2F1/CYP1B1/EPHX1/CYB5B/ACSL1/GSTO2/ABCC2/CRYZ/ALDH3A1/GRIN1	15
GO:2000377	regulation of reactive oxygen species metabolic process	20/1220	182/17352	0.0312524	0.221651	0.192273	PON3/TFAP2A/MT3/BMP7/SYK/IL10/CYP1B1/PDK3/GNAI2/TGFB1/FOXM1/PRDX2/CAV1/NOXO1/ARG2/FYN/BCR/PDGFB/PKD2/GRIN1	20
GO:0006081	cellular aldehyde metabolic process	9/1220	63/17352	0.0312564	0.221651	0.192273	DKK3/ALDH1A1/CYP1B1/ALDH8A1/SDR16C5/DHRS13/RDH11/ALDH3A1/ALDH4A1	9
GO:0060349	bone morphogenesis	12/1220	94/17352	0.0316996	0.224224	0.194506	SP5/STC1/TFAP2A/BMP4/CSGALNACT1/HAS2/FOXN3/MSX2/NAB2/CHSY1/COL13A1/MEGF8	12
GO:1901216	positive regulation of neuron death	12/1220	94/17352	0.0316996	0.224224	0.194506	TGFB2/TFAP2A/GRIN2B/BAX/GSK3A/PARP1/WNT5A/FASLG/CDK5R1/CDC34/FYN/PAK3	12
GO:0050806	positive regulation of synaptic transmission	19/1220	171/17352	0.0318476	0.224987	0.195167	DRD2/EPHA4/NMU/STXBP1/GRIN2B/SYT1/RAB3B/PPP1R9A/NTSR1/SLC4A8/NRGN/SYT12/PTEN/NLGN2/ZDHHC2/LAMA2/KISS1/DLG4/GRIN1	19
GO:0000272	polysaccharide catabolic process	5/1220	26/17352	0.0325007	0.227204	0.197091	PGM1/GAA/PGM2L1/AGL/AOAH	5
GO:0007064	mitotic sister chromatid cohesion	5/1220	26/17352	0.0325007	0.227204	0.197091	SGO1/SLF2/DSCC1/CDCA5/HASPIN	5
GO:0048843	negative regulation of axon extension involved in axon guidance	5/1220	26/17352	0.0325007	0.227204	0.197091	NRP1/SEMA3A/SEMA5A/SEMA4C/WNT5A	5
GO:0055083	monovalent inorganic anion homeostasis	5/1220	26/17352	0.0325007	0.227204	0.197091	CKB/SLC12A4/ABCC2/FASLG/SLC12A1	5
GO:0060390	regulation of SMAD protein signal transduction	5/1220	26/17352	0.0325007	0.227204	0.197091	BMP4/FAM89B/TGFB1/BMPR1A/PARP1	5
GO:0060561	apoptotic process involved in morphogenesis	5/1220	26/17352	0.0325007	0.227204	0.197091	TGFB2/BMP7/JAG2/BAX/LEF1	5
GO:0046189	phenol-containing compound biosynthetic process	7/1220	44/17352	0.0325275	0.227204	0.197091	TGFB2/PNMT/MYO5A/WNT5A/APPL1/SLC7A11/SLC45A2	7
GO:0097178	ruffle assembly	7/1220	44/17352	0.0325275	0.227204	0.197091	RDX/PFN2/DEF8/CAV1/MTSS2/EVL/AIF1L	7
GO:1902667	regulation of axon guidance	7/1220	44/17352	0.0325275	0.227204	0.197091	TUBB2B/NRP1/SEMA3A/SEMA5A/SEMA4C/WNT5A/MEGF8	7
GO:0014031	mesenchymal cell development	11/1220	84/17352	0.0328696	0.229156	0.198784	NRP1/SEMA3A/BMP7/BMP4/HEY2/LAMA5/BMPR1A/SHH/SEMA5A/SEMA4C/ISL1	11
GO:1901988	negative regulation of cell cycle phase transition	25/1220	241/17352	0.0328889	0.229156	0.198784	CDKN2D/E2F1/ABRAXAS1/CCND1/PLAGL1/BAX/HMGA2/CDK1/AURKB/CLSPN/FOXN3/PLK1/PTEN/CDT1/CDC6/DTL/AVEN/PCBP4/RFWD3/ZNF385A/TICRR/ORC1/BUB1B/KLHL22/PKD2	25
GO:0006007	glucose catabolic process	6/1220	35/17352	0.0334512	0.231808	0.201084	ENO2/ALDOC/PGAM1/PKM/PGM2L1/FOXK2	6
GO:0021522	spinal cord motor neuron differentiation	6/1220	35/17352	0.0334512	0.231808	0.201084	PTCH1/SHH/ISL2/ISL1/LMO4/HOXD10	6
GO:0032801	receptor catabolic process	6/1220	35/17352	0.0334512	0.231808	0.201084	ZNRF3/TGFB1/AP2M1/VLDLR/SNX25/AP2S1	6
GO:0098801	regulation of renal system process	6/1220	35/17352	0.0334512	0.231808	0.201084	DRD2/STC1/CORO2B/GNAI2/OR51E2/PDGFB	6
GO:0007162	negative regulation of cell adhesion	28/1220	277/17352	0.0336169	0.231808	0.201084	RDX/LGALS1/BMP4/PLXND1/IL10/CYP1B1/CORO2B/ADAM22/CTLA4/EFNA5/TMEM131L/PHLDB2/TGFB1/ZNF703/CDH13/SHH/PRDX2/SEMA5A/UBASH3B/PTEN/PPM1F/ARG2/NF2/MELTF/CX3CL1/DACT2/TNC/GCNT2	28
GO:0001710	mesodermal cell fate commitment	4/1220	18/17352	0.0336428	0.231808	0.201084	FGFR1/BMP4/BMPR1A/SMAD1	4
GO:0060544	regulation of necroptotic process	4/1220	18/17352	0.0336428	0.231808	0.201084	ARHGEF2/FZD9/SLC25A4/CAV1	4
GO:0062098	regulation of programmed necrotic cell death	4/1220	18/17352	0.0336428	0.231808	0.201084	ARHGEF2/FZD9/SLC25A4/CAV1	4
GO:0071498	cellular response to fluid shear stress	4/1220	18/17352	0.0336428	0.231808	0.201084	HAS2/SREBF2/MTSS1/PKD2	4
GO:0051051	negative regulation of transport	41/1220	435/17352	0.03386	0.23281	0.201953	DRD2/STC1/MAOB/MCTP1/INHBB/CORO1A/NMU/BEST3/ANK3/PPP1R9A/WDR54/NTSR1/ADRA2C/OAZ2/GNAI2/KCNH2/FZD9/VSNL1/GSK3A/SHH/SREBF2/CAV1/ASIC1/PTEN/UNC119/PIP4P2/APOC1/CD200/STXBP5L/CABP1/PPM1F/SIRT4/APPL1/HMGCR/CAMK2D/BCR/SRCIN1/MAP1B/OSR1/DLG4/PKD2	41
GO:0032371	regulation of sterol transport	8/1220	54/17352	0.0339132	0.23281	0.201953	PTCH1/OSBPL6/EEPD1/SHH/SREBF2/CAV1/APOC1/ABCB4	8
GO:0034724	DNA replication-independent nucleosome organization	8/1220	54/17352	0.0339132	0.23281	0.201953	CENPP/H4C3/CENPO/CENPA/CENPN/KNL1/ASF1B/HJURP	8
GO:0048814	regulation of dendrite morphogenesis	12/1220	95/17352	0.0340545	0.233206	0.202297	NSMF/EPHA4/DBN1/TANC2/PPP1R9A/LRP8/PTEN/ABI2/CDK5R1/SRCIN1/PAK3/GRIN1	12
GO:0097711	ciliary basal body-plasma membrane docking	12/1220	95/17352	0.0340545	0.233206	0.202297	TUBA1A/TUBG1/TUBB/CDK1/CEP72/PLK1/CKAP5/CEP78/MARK4/CSNK1E/CC2D2A/TTBK2	12
GO:0030166	proteoglycan biosynthetic process	9/1220	64/17352	0.03419	0.233412	0.202475	HS6ST1/CSGALNACT1/HS6ST2/HS2ST1/CHSY1/CHST13/NDST1/CHST7/EXTL3	9
GO:0060389	pathway-restricted SMAD protein phosphorylation	9/1220	64/17352	0.03419	0.233412	0.202475	INHBB/TGFB2/BMP7/BMP4/TGFB1/BMPR1A/SNX25/GDF11/TGFBR3	9
GO:0045785	positive regulation of cell adhesion	40/1220	423/17352	0.0342098	0.233412	0.202475	SMOC2/NRP1/DISC1/LGALS1/PRSS2/CORO1A/TGFB2/SKAP1/BMP7/ANK3/SYK/IL10/FRMD5/SOX12/CTLA4/HAS2/MYO10/CD5/SOX2/ZFHX3/CDH13/SHH/IL23A/RAC3/LEF1/CAV1/WNT5A/PLEKHA2/NPNT/PPM1F/PLPP3/FLNA/SELE/UTRN/FYN/CX3CL1/PTPRJ/PAK3/GCNT2/GRAP2	40
GO:0060041	retina development in camera-type eye	17/1220	150/17352	0.0346242	0.235951	0.204678	FJX1/NRP1/DLX1/PROM1/TGFB2/TFAP2A/IGFN1/CYP1B1/PROX1/NDP/BAX/MYH10/RRM1/ATP2B1/HIPK2/SMARCD3/SDK2	17
GO:0032092	positive regulation of protein binding	11/1220	85/17352	0.0354536	0.241309	0.209326	NRP1/CTHRC1/EPHA4/BDNF/BMP4/PLXND1/CAV1/WNT5A/CSF3/HIPK2/MAPRE3	11
GO:0010799	regulation of peptidyl-threonine phosphorylation	7/1220	45/17352	0.0362691	0.244099	0.211747	CEMIP/BMP7/TGFB1/CHI3L1/GSK3A/PLK1/WNT5A	7
GO:0071229	cellular response to acid chemical	10/1220	75/17352	0.0365942	0.244099	0.211747	NSMF/SESN3/RRAGD/DNMT1/SH3BP4/SIX1/FYN/GLRA2/KLHL22/PKD2	10
GO:0051099	positive regulation of binding	19/1220	174/17352	0.0371185	0.244099	0.211747	NRP1/CTHRC1/EPHA4/BDNF/BMP4/PLXND1/TGFB1/LARP6/CAV1/PARP1/CDT1/WNT5A/ISL1/CSF3/HIPK2/ACD/CDCA5/MAPRE3/POU4F1	19
GO:0030239	myofibril assembly	9/1220	65/17352	0.0373079	0.244099	0.211747	CSRP2/TTN/PROX1/OBSCN/FHOD3/TMOD2/MYH10/TCAP/KLHL41	9
GO:0003229	ventricular cardiac muscle tissue development	8/1220	55/17352	0.0373355	0.244099	0.211747	TGFB2/HEY2/PROX1/TGFB1/BMPR1A/ISL1/POU4F1/TGFBR3	8
GO:0019320	hexose catabolic process	8/1220	55/17352	0.0373355	0.244099	0.211747	ALDH1A1/ENO2/ALDOC/PGM1/PGAM1/PKM/PGM2L1/FOXK2	8
GO:0022029	telencephalon cell migration	8/1220	55/17352	0.0373355	0.244099	0.211747	DRD2/DISC1/LAMB1/SRGAP2/SRGAP2C/ROBO1/CDK5R1/LHX6	8
GO:0030071	regulation of mitotic metaphase/anaphase transition	8/1220	55/17352	0.0373355	0.244099	0.211747	ESPL1/AURKB/PLK1/CDT1/CDC6/CENPE/BUB1B/KLHL22	8
GO:0050433	regulation of catecholamine secretion	8/1220	55/17352	0.0373355	0.244099	0.211747	DRD2/FGF20/RAB3A/SYT1/ADRA2C/SYT8/SYT12/SNCG	8
GO:0071398	cellular response to fatty acid	8/1220	55/17352	0.0373355	0.244099	0.211747	E2F1/PDK3/ACACA/OR51E2/PTGER2/GNG2/DGAT2/TNC	8
GO:0006563	L-serine metabolic process	3/1220	11/17352	0.0373488	0.244099	0.211747	PHGDH/PSAT1/SHMT2	3
GO:0017085	response to insecticide	3/1220	11/17352	0.0373488	0.244099	0.211747	CYP1A1/CPOX/MAP1B	3
GO:0019852	L-ascorbic acid metabolic process	3/1220	11/17352	0.0373488	0.244099	0.211747	SLC2A1/CYB5A/GSTO2	3
GO:0021561	facial nerve development	3/1220	11/17352	0.0373488	0.244099	0.211747	NRP1/SEMA3A/SIX1	3
GO:0021610	facial nerve morphogenesis	3/1220	11/17352	0.0373488	0.244099	0.211747	NRP1/SEMA3A/SIX1	3
GO:0031630	regulation of synaptic vesicle fusion to presynaptic active zone membrane	3/1220	11/17352	0.0373488	0.244099	0.211747	RAB3A/STXBP1/SYT1	3
GO:0033079	immature T cell proliferation	3/1220	11/17352	0.0373488	0.244099	0.211747	BMP4/TMEM131L/SHH	3
GO:0043455	regulation of secondary metabolic process	3/1220	11/17352	0.0373488	0.244099	0.211747	WNT5A/APPL1/SLC7A11	3
GO:0044848	biological phase	3/1220	11/17352	0.0373488	0.244099	0.211747	TGFB2/WNT5A/MSX2	3
GO:0048021	regulation of melanin biosynthetic process	3/1220	11/17352	0.0373488	0.244099	0.211747	WNT5A/APPL1/SLC7A11	3
GO:0048672	positive regulation of collateral sprouting	3/1220	11/17352	0.0373488	0.244099	0.211747	CRABP2/BDNF/EFNA5	3
GO:0048853	forebrain morphogenesis	3/1220	11/17352	0.0373488	0.244099	0.211747	PTEN/WNT5A/OTX1	3
GO:0060272	embryonic skeletal joint morphogenesis	3/1220	11/17352	0.0373488	0.244099	0.211747	BMP7/BMP4/OSR1	3
GO:0060379	cardiac muscle cell myoblast differentiation	3/1220	11/17352	0.0373488	0.244099	0.211747	PRICKLE1/TBX2/ISL1	3
GO:0060439	trachea morphogenesis	3/1220	11/17352	0.0373488	0.244099	0.211747	BMP4/SHH/MAP2K1	3
GO:0060767	epithelial cell proliferation involved in prostate gland development	3/1220	11/17352	0.0373488	0.244099	0.211747	NKX3-1/SHH/AR	3
GO:0061299	retina vasculature morphogenesis in camera-type eye	3/1220	11/17352	0.0373488	0.244099	0.211747	NRP1/CYP1B1/NDP	3
GO:0070857	regulation of bile acid biosynthetic process	3/1220	11/17352	0.0373488	0.244099	0.211747	FGF19/PROX1/STARD4	3
GO:0072205	metanephric collecting duct development	3/1220	11/17352	0.0373488	0.244099	0.211747	PTCH1/BMP4/SHH	3
GO:0072697	protein localization to cell cortex	3/1220	11/17352	0.0373488	0.244099	0.211747	GNAI1/PLK1/PPP1R9B	3
GO:1900376	regulation of secondary metabolite biosynthetic process	3/1220	11/17352	0.0373488	0.244099	0.211747	WNT5A/APPL1/SLC7A11	3
GO:1902474	positive regulation of protein localization to synapse	3/1220	11/17352	0.0373488	0.244099	0.211747	DBN1/NLGN2/WNT5A	3
GO:1902950	regulation of dendritic spine maintenance	3/1220	11/17352	0.0373488	0.244099	0.211747	GRIN2B/HOMER1/FYN	3
GO:2001269	positive regulation of cysteine-type endopeptidase activity involved in apoptotic signaling pathway	3/1220	11/17352	0.0373488	0.244099	0.211747	ST18/PRR7/BAX	3
GO:0007026	negative regulation of microtubule depolymerization	5/1220	27/17352	0.0376548	0.244167	0.211805	ARHGEF2/CAMSAP1/CAMSAP2/MAP1B/TTBK2	5
GO:0010458	exit from mitosis	5/1220	27/17352	0.0376548	0.244167	0.211805	UBE2S/NPM2/CHMP7/PPP1R9B/CDCA5	5
GO:0032201	telomere maintenance via semi-conservative replication	5/1220	27/17352	0.0376548	0.244167	0.211805	FEN1/RFC4/TERF1/TERF2/DNA2	5
GO:0048668	collateral sprouting	5/1220	27/17352	0.0376548	0.244167	0.211805	CRABP2/BDNF/FSTL4/EFNA5/NIN	5
GO:1904357	negative regulation of telomere maintenance via telomere lengthening	5/1220	27/17352	0.0376548	0.244167	0.211805	PARP1/TERF1/TERF2/ACD/SLX4	5
GO:0072593	reactive oxygen species metabolic process	27/1220	268/17352	0.0377367	0.244167	0.211805	PON3/MAOB/CYP1A1/RORA/TFAP2A/MT3/BMP7/SYK/IL10/CYP1B1/PDK3/GNAI2/TGFB1/GCHFR/FOXM1/PRDX2/CAV1/NOXO1/SH3PXD2A/ARG2/FYN/BCR/GLS2/PDGFB/FANCC/PKD2/GRIN1	27
GO:0007548	sex differentiation	28/1220	280/17352	0.0378173	0.244167	0.211805	FGF9/INHBB/SEMA3A/COL9A3/TGFB2/NKX3-1/HOXD13/WT1/PATZ1/DHCR24/FANCA/RHOBTB3/CCND1/BAX/CBL/BMPR1A/CDKL2/SHH/NRIP1/WNT5A/KIF18A/FANCG/RRM1/PCYT1B/FLNA/AR/OSR1/TEX19	28
GO:0006699	bile acid biosynthetic process	6/1220	36/17352	0.0378398	0.244167	0.211805	FGF19/OSBPL6/PROX1/AMACR/SLC27A5/STARD4	6
GO:0010662	regulation of striated muscle cell apoptotic process	6/1220	36/17352	0.0378398	0.244167	0.211805	BMP7/HEY2/PTEN/SIRT4/HMGCR/CAMK2D	6
GO:0046676	negative regulation of insulin secretion	6/1220	36/17352	0.0378398	0.244167	0.211805	DRD2/INHBB/VSNL1/STXBP5L/SIRT4/HMGCR	6
GO:0050931	pigment cell differentiation	6/1220	36/17352	0.0378398	0.244167	0.211805	HPS4/MYO5A/USP13/OR51E2/HPS6/MREG	6
GO:0051781	positive regulation of cell division	11/1220	86/17352	0.038177	0.246059	0.213446	DRD2/FGF9/TGFB2/NKX3-1/TGFB1/AURKB/SHH/CDC6/TGFA/CIT/PDGFB	11
GO:0051924	regulation of calcium ion transport	25/1220	245/17352	0.0389293	0.250619	0.217402	DRD2/STC1/CEMIP/HOMER3/CORO1A/WFS1/MYO5A/NTSR1/GNAI2/OPRD1/BAX/TMEM38A/CAV1/UBASH3B/HOMER1/ATP2B1/CAMK2D/FYN/STAC3/CX3CL1/STIMATE/MYLK/PDGFB/PKD2/GRIN1	25
GO:0030324	lung development	19/1220	175/17352	0.0390101	0.25085	0.217602	FGF9/FGFR1/RAB3A/PTK7/HS6ST1/EIF4EBP1/BMP4/PROX1/DHCR7/CHI3L1/LAMA5/MAN1A2/BMPR1A/SHH/WNT5A/MAP2K1/CIC/SLC7A11/TNC	19
GO:0062014	negative regulation of small molecule metabolic process	12/1220	97/17352	0.0391328	0.251349	0.218036	DKK3/FGF19/PROX1/TGFB1/GSK3A/PARP1/PGP/SOGA1/APOC1/SIRT4/CBFA2T3/DGAT2	12
GO:0055007	cardiac muscle cell differentiation	13/1220	108/17352	0.0396087	0.253823	0.220181	BMP4/HEY2/TTN/SOX6/PROX1/FHOD3/WT1/TGFB1/CDK1/MYH10/GSK3A/SGCB/TCAP	13
GO:0060071	Wnt signaling pathway, planar cell polarity pathway	13/1220	108/17352	0.0396087	0.253823	0.220181	CTHRC1/ZNRF3/PTK7/ROR1/PRICKLE1/AP2M1/PRICKLE2/VANGL1/WNT5A/FZD1/AP2S1/DVL3/PARD6A	13
GO:0120254	olefinic compound metabolic process	14/1220	119/17352	0.0397163	0.254221	0.220527	DKK3/FADS1/FADS2/CYP1A1/PTGS1/CYP1B1/EPHX1/ALDH8A1/ACSL1/SDR16C5/DHRS13/STARD3/RDH11/GRIN1	14
GO:0030261	chromosome condensation	7/1220	46/17352	0.0402837	0.254253	0.220554	TTN/NCAPD3/HMGA2/CDK1/NCAPH/CDCA5/NCAPG	7
GO:0051489	regulation of filopodium assembly	7/1220	46/17352	0.0402837	0.254253	0.220554	DPYSL3/NRP1/PPP1R9A/MYO10/FXR2/SRGAP2C/FSCN1	7
GO:0002902	regulation of B cell apoptotic process	4/1220	19/17352	0.0403128	0.254253	0.220554	IL10/BAX/AURKB/PTEN	4
GO:0006271	DNA strand elongation involved in DNA replication	4/1220	19/17352	0.0403128	0.254253	0.220554	GINS2/RFC4/DNA2/GINS1	4
GO:0007625	grooming behavior	4/1220	19/17352	0.0403128	0.254253	0.220554	DRD2/HOXB8/NMU/DLG4	4
GO:0010002	cardioblast differentiation	4/1220	19/17352	0.0403128	0.254253	0.220554	TGFB2/PRICKLE1/TBX2/ISL1	4
GO:0035089	establishment of apical/basal cell polarity	4/1220	19/17352	0.0403128	0.254253	0.220554	PTK7/SYNE4/WNT5A/FSCN1	4
GO:0045780	positive regulation of bone resorption	4/1220	19/17352	0.0403128	0.254253	0.220554	SYK/TF/DEF8/TMEM64	4
GO:0046629	gamma-delta T cell activation	4/1220	19/17352	0.0403128	0.254253	0.220554	JAG2/SYK/LEF1/JAML	4
GO:0046852	positive regulation of bone remodeling	4/1220	19/17352	0.0403128	0.254253	0.220554	SYK/TF/DEF8/TMEM64	4
GO:0048486	parasympathetic nervous system development	4/1220	19/17352	0.0403128	0.254253	0.220554	NRP1/SEMA3A/TFAP2A/SIX1	4
GO:0060438	trachea development	4/1220	19/17352	0.0403128	0.254253	0.220554	BMP4/SHH/LEF1/MAP2K1	4
GO:2000042	negative regulation of double-strand break repair via homologous recombination	4/1220	19/17352	0.0403128	0.254253	0.220554	MAGEF1/POLQ/TP53BP1/RADX	4
GO:0007585	respiratory gaseous exchange by respiratory system	9/1220	66/17352	0.0406143	0.255865	0.221953	RAB3A/JAG2/NTSR1/MAN1A2/NLGN2/GAA/NDST1/PBX3/GRIN1	9
GO:0034508	centromere complex assembly	8/1220	56/17352	0.040982	0.256735	0.222707	CENPP/H4C3/CENPO/CENPA/CENPN/KNL1/CENPE/HJURP	8
GO:0043525	positive regulation of neuron apoptotic process	8/1220	56/17352	0.040982	0.256735	0.222707	TGFB2/TFAP2A/BAX/GSK3A/FASLG/CDK5R1/CDC34/PAK3	8
GO:0048008	platelet-derived growth factor receptor signaling pathway	8/1220	56/17352	0.040982	0.256735	0.222707	NRP1/HIP1/CBL/PLAT/PTEN/BCR/PTPRJ/PDGFB	8
GO:0051148	negative regulation of muscle cell differentiation	8/1220	56/17352	0.040982	0.256735	0.222707	FGF9/BDNF/HEY2/SOX6/DNMT1/GSK3A/SHH/PDGFB	8
GO:1902017	regulation of cilium assembly	8/1220	56/17352	0.040982	0.256735	0.222707	CCDC88A/DYNLT2B/ARHGAP35/ATMIN/CCDC151/MARK4/KCTD17/ENTR1	8
GO:0051262	protein tetramerization	11/1220	87/17352	0.041043	0.256829	0.222789	GRIN2B/AQP4/ACACA/SHMT2/HOMER1/CRYZ/RRM1/RRM2/EVL/PKD2/GRIN1	11
GO:0008406	gonad development	23/1220	223/17352	0.041689	0.26058	0.226043	FGF9/INHBB/SEMA3A/COL9A3/TGFB2/NKX3-1/WT1/PATZ1/FANCA/RHOBTB3/CCND1/BAX/CBL/NRIP1/WNT5A/KIF18A/FANCG/RRM1/PCYT1B/FLNA/AR/OSR1/TEX19	23
GO:0060249	anatomical structure homeostasis	43/1220	467/17352	0.0420495	0.262539	0.227742	CHRNA1/TNFRSF11B/SLC39A8/PROM1/CORO1A/CALCA/LAMC1/SYK/SLC2A1/FEN1/TF/ACACA/TSPOAP1/BAX/RFC4/AURKB/SIGLEC15/DEF8/RAC3/H4C3/PARP1/UBASH3B/LARGE2/GAA/HOMER1/RECQL4/ATP2B1/TERF1/TERF2/CST4/LAMA2/CDHR1/DNA2/SPATA7/ACD/CCNE1/CIB2/CX3CL1/TMEM64/CUBN/SLX4/GCNT2/EXO1	43
GO:0016079	synaptic vesicle exocytosis	14/1220	120/17352	0.0421775	0.263044	0.228181	DRD2/RAB3A/STXBP1/SYT1/SYT8/SLC4A8/PFN2/ADORA2B/SYT12/SNPH/STXBP5L/SNAPIN/CADPS2/VPS18	14
GO:0048048	embryonic eye morphogenesis	6/1220	37/17352	0.0425789	0.265252	0.230096	TFAP2A/BMP7/PROX1/TBX2/WNT5A/HIPK2	6
GO:0051279	regulation of release of sequestered calcium ion into cytosol	10/1220	77/17352	0.0427568	0.266064	0.2308	CEMIP/CORO1A/MYO5A/NTSR1/BAX/TMEM38A/UBASH3B/CAMK2D/CX3CL1/PKD2	10
GO:0060402	calcium ion transport into cytosol	17/1220	154/17352	0.0428708	0.266476	0.231157	DRD2/CEMIP/CORO1A/ITPR2/GRIN2B/MYO5A/NTSR1/BAX/TMEM38A/CAV1/UBASH3B/FASLG/CAMK2D/FYN/CX3CL1/PKD2/GRIN1	17
GO:0008299	isoprenoid biosynthetic process	5/1220	28/17352	0.0432808	0.267241	0.231821	CYP1A1/ALDH8A1/LSS/FDPS/HMGCR	5
GO:0010575	positive regulation of vascular endothelial growth factor production	5/1220	28/17352	0.0432808	0.267241	0.231821	RORA/CYP1B1/TGFB1/ADORA2B/ISL1	5
GO:0042044	fluid transport	5/1220	28/17352	0.0432808	0.267241	0.231821	SLC14A1/SLC5A1/HYAL2/AQP4/HAS2	5
GO:0051590	positive regulation of neurotransmitter transport	5/1220	28/17352	0.0432808	0.267241	0.231821	DRD2/STXBP1/SYT1/RAB3B/SLC4A8	5
GO:0098901	regulation of cardiac muscle cell action potential	5/1220	28/17352	0.0432808	0.267241	0.231821	ANK3/CAV1/FLNA/CAMK2D/RNF207	5
GO:1902668	negative regulation of axon guidance	5/1220	28/17352	0.0432808	0.267241	0.231821	NRP1/SEMA3A/SEMA5A/SEMA4C/WNT5A	5
GO:0009798	axis specification	11/1220	88/17352	0.0440544	0.271192	0.235248	STC1/PTCH1/BCOR/BMP4/HEY2/WT1/HOXD8/BMPR1A/SHH/WNT5A/WNT6	11
GO:0030301	cholesterol transport	11/1220	88/17352	0.0440544	0.271192	0.235248	PTCH1/OSBPL6/EEPD1/SHH/SREBF2/CAV1/STARD3/NPC2/APOC1/ABCB4/STARD4	11
GO:0007611	learning or memory	26/1220	260/17352	0.0440662	0.271192	0.235248	DRD2/BDNF/RASGRF1/GRIN2B/NTSR1/FEN1/TMOD2/FZD9/NPTX2/DEAF1/VLDLR/NRGN/ASIC1/PTEN/CAMK4/SORCS3/DDHD2/CIC/HMGCR/FYN/SLC7A11/PPP1R9B/SHC3/ZNF385A/DLG4/GRIN1	26
GO:0031055	chromatin remodeling at centromere	7/1220	47/17352	0.044577	0.272757	0.236606	CENPP/H4C3/CENPO/CENPA/CENPN/KNL1/HJURP	7
GO:0048806	genitalia development	7/1220	47/17352	0.044577	0.272757	0.236606	HOXD13/WT1/DHCR24/BAX/SHH/WNT5A/AR	7
GO:0050919	negative chemotaxis	7/1220	47/17352	0.044577	0.272757	0.236606	SEMA3A/EFNA5/SEMA5A/SEMA4C/ROBO1/WNT5A/LRTM1	7
GO:0015837	amine transport	12/1220	99/17352	0.0447203	0.272757	0.236606	DRD2/FGF20/RAB3A/STXBP1/SYT1/RAB3B/SLC18A1/NTSR1/ADRA2C/SYT8/SYT12/SNCG	12
GO:0043473	pigmentation	12/1220	99/17352	0.0447203	0.272757	0.236606	DRD2/HPS4/MYO5A/USP13/RAB29/BAX/VANGL1/OR51E2/SNAPIN/HPS6/MREG/SLC45A2	12
GO:0044264	cellular polysaccharide metabolic process	12/1220	99/17352	0.0447203	0.272757	0.236606	CSGALNACT1/HAS2/PGM1/GSK3A/HS2ST1/GAA/PGM2L1/AGL/B3GALNT1/NDST1/AOAH/B3GNT9	12
GO:0007091	metaphase/anaphase transition of mitotic cell cycle	8/1220	57/17352	0.0448574	0.272757	0.236606	ESPL1/AURKB/PLK1/CDT1/CDC6/CENPE/BUB1B/KLHL22	8
GO:0050432	catecholamine secretion	8/1220	57/17352	0.0448574	0.272757	0.236606	DRD2/FGF20/RAB3A/SYT1/ADRA2C/SYT8/SYT12/SNCG	8
GO:0061005	cell differentiation involved in kidney development	8/1220	57/17352	0.0448574	0.272757	0.236606	PTCH1/PROM1/BMP4/WT1/SHH/MTSS1/OSR1/PDGFB	8
GO:0097479	synaptic vesicle localization	8/1220	57/17352	0.0448574	0.272757	0.236606	MAP2/SNAP91/RAB3A/AP3M2/PTEN/NLGN2/DNM1/SNAPIN	8
GO:1902099	regulation of metaphase/anaphase transition of cell cycle	8/1220	57/17352	0.0448574	0.272757	0.236606	ESPL1/AURKB/PLK1/CDT1/CDC6/CENPE/BUB1B/KLHL22	8
GO:0090175	regulation of establishment of planar polarity	13/1220	110/17352	0.0449115	0.272788	0.236633	CTHRC1/ZNRF3/PTK7/ROR1/PRICKLE1/AP2M1/PRICKLE2/VANGL1/WNT5A/FZD1/AP2S1/DVL3/PARD6A	13
GO:1901991	negative regulation of mitotic cell cycle phase transition	23/1220	225/17352	0.0453686	0.275266	0.238782	CDKN2D/E2F1/CCND1/PLAGL1/BAX/HMGA2/CDK1/AURKB/CLSPN/FOXN3/PLK1/PTEN/CDT1/CDC6/AVEN/PCBP4/RFWD3/ZNF385A/TICRR/ORC1/BUB1B/KLHL22/PKD2	23
GO:0071103	DNA conformation change	33/1220	346/17352	0.045874	0.276566	0.23991	TTN/GINS2/NCAPD3/NAP1L1/SMARCA1/PIWIL1/TET1/DNMT1/HMGA2/CDK1/RFC4/CENPP/H4C3/PARP1/ERCC6L/RECQL4/CHAF1A/CENPO/CENPA/CENPN/KNL1/NCAPH/TOP3A/POLQ/ASF1B/DNA2/MCM2/DSCC1/HHEX/CDCA5/NCAPG/HJURP/HFM1	33
GO:0010634	positive regulation of epithelial cell migration	16/1220	144/17352	0.0460583	0.276566	0.23991	SMOC2/NRP1/FGFR1/TGFB2/BMP4/PROX1/ZNF580/HAS2/TGFB1/IQSEC1/SEMA5A/WNT5A/PPM1F/PLPP3/ATOH8/PDGFB	16
GO:0050921	positive regulation of chemotaxis	16/1220	144/17352	0.0460583	0.276566	0.23991	TUBB2B/SMOC2/NRP1/FGFR1/PLA2G7/ZNF580/TGFB1/CDH13/IL23A/SEMA5A/WNT5A/ARTN/PPM1F/MEGF8/LBP/PDGFB	16
GO:0099601	regulation of neurotransmitter receptor activity	10/1220	78/17352	0.0460882	0.276566	0.23991	RASGRF1/GRIN2B/NETO2/NPTX2/NLGN2/HOMER1/LYPD6/LYPD6B/DLG4/GRIN1	10
GO:0001933	negative regulation of protein phosphorylation	38/1220	408/17352	0.0463113	0.276566	0.23991	DRD2/BMP7/HYAL2/BMP4/CDKN2D/TESC/DUSP6/HEXIM2/ZBED3/TGFB1/TRIB2/BAX/CBL/FOXM1/DUSP14/SYNJ2BP/PKN1/PLK1/CAV1/UBASH3B/PTEN/SNX25/DBNDD1/PPM1F/PLPP3/NF2/SPRY4/HMGCR/SRCIN1/IGFBP3/HHEX/SH3BP5/PTPN13/PTPRJ/PARD6A/CAMK2N2/INKA2/CD109	38
GO:0000727	double-strand break repair via break-induced replication	3/1220	12/17352	0.0472584	0.276566	0.23991	GINS2/MCM2/CDC7	3
GO:0042492	gamma-delta T cell differentiation	3/1220	12/17352	0.0472584	0.276566	0.23991	JAG2/SYK/LEF1	3
GO:0045144	meiotic sister chromatid segregation	3/1220	12/17352	0.0472584	0.276566	0.23991	SGO1/SGO2/BUB1B	3
GO:0051177	meiotic sister chromatid cohesion	3/1220	12/17352	0.0472584	0.276566	0.23991	SGO1/SGO2/BUB1B	3
GO:0051798	positive regulation of hair follicle development	3/1220	12/17352	0.0472584	0.276566	0.23991	TGFB2/WNT5A/MSX2	3
GO:0060736	prostate gland growth	3/1220	12/17352	0.0472584	0.276566	0.23991	SHH/PTEN/AR	3
GO:0060900	embryonic camera-type eye formation	3/1220	12/17352	0.0472584	0.276566	0.23991	TFAP2A/PROX1/WNT5A	3
GO:0070601	centromeric sister chromatid cohesion	3/1220	12/17352	0.0472584	0.276566	0.23991	SGO1/SGO2/BUB1B	3
GO:0071679	commissural neuron axon guidance	3/1220	12/17352	0.0472584	0.276566	0.23991	NCAM1/NRP1/PTCH1	3
GO:0072178	nephric duct morphogenesis	3/1220	12/17352	0.0472584	0.276566	0.23991	EPHA4/BMP4/OSR1	3
GO:0072393	microtubule anchoring at microtubule organizing center	3/1220	12/17352	0.0472584	0.276566	0.23991	BICD2/CEP19/NIN	3
GO:0098974	postsynaptic actin cytoskeleton organization	3/1220	12/17352	0.0472584	0.276566	0.23991	DBN1/PPP1R9A/MYH10	3
GO:1902287	semaphorin-plexin signaling pathway involved in axon guidance	3/1220	12/17352	0.0472584	0.276566	0.23991	NRP1/SEMA3A/PLXND1	3
GO:1902337	regulation of apoptotic process involved in morphogenesis	3/1220	12/17352	0.0472584	0.276566	0.23991	TGFB2/BMP7/BAX	3
GO:1903909	regulation of receptor clustering	3/1220	12/17352	0.0472584	0.276566	0.23991	FZD9/ZDHHC2/SLC7A11	3
GO:1904181	positive regulation of membrane depolarization	3/1220	12/17352	0.0472584	0.276566	0.23991	MLLT11/ANK3/PARP1	3
GO:1904748	regulation of apoptotic process involved in development	3/1220	12/17352	0.0472584	0.276566	0.23991	TGFB2/BMP7/BAX	3
GO:1904953	Wnt signaling pathway involved in midbrain dopaminergic neuron differentiation	3/1220	12/17352	0.0472584	0.276566	0.23991	WNT5A/FZD1/CSNK1E	3
GO:2001053	regulation of mesenchymal cell apoptotic process	3/1220	12/17352	0.0472584	0.276566	0.23991	BMP7/SHH/MSX2	3
GO:2001223	negative regulation of neuron migration	3/1220	12/17352	0.0472584	0.276566	0.23991	SRGAP2/CX3CL1/TNN	3
GO:0030323	respiratory tube development	19/1220	179/17352	0.0472832	0.276566	0.23991	FGF9/FGFR1/RAB3A/PTK7/HS6ST1/EIF4EBP1/BMP4/PROX1/DHCR7/CHI3L1/LAMA5/MAN1A2/BMPR1A/SHH/WNT5A/MAP2K1/CIC/SLC7A11/TNC	19
GO:0010811	positive regulation of cell-substrate adhesion	14/1220	122/17352	0.0474192	0.276566	0.23991	SMOC2/NRP1/DISC1/SKAP1/HAS2/CDH13/RAC3/PLEKHA2/NPNT/PPM1F/FLNA/UTRN/CX3CL1/PTPRJ	14
GO:0006631	fatty acid metabolic process	36/1220	384/17352	0.0474462	0.276566	0.23991	PON3/FADS1/ACSL6/FADS2/CYP1A1/PLA2G3/PNPLA3/PTGS1/SCD/CYP1B1/ACAT2/EPHX1/FASN/MYO5A/PCCA/ACSL4/AMACR/PDK3/HACD1/ACSL1/ALOX5AP/ACACA/SLC27A5/CAV1/APOC1/ELOVL6/PLA2G4D/ACADSB/PAM/PDP2/PON2/SIRT4/AACS/AOAH/DGAT2/PTGR2	36
GO:0048592	eye morphogenesis	17/1220	156/17352	0.0474842	0.276566	0.23991	FJX1/PROM1/BDNF/TFAP2A/BMP7/BMP4/IGFN1/PROX1/TENM3/BAX/TBX2/WNT5A/ABI2/FASLG/HIPK2/GDF11/SDK2	17
GO:0055002	striated muscle cell development	17/1220	156/17352	0.0474842	0.276566	0.23991	CSRP2/BMP4/HEY2/TTN/PROX1/OBSCN/FHOD3/TMOD2/CDK1/MYH10/GSK3A/SGCB/HOMER1/SIX1/STAC3/TCAP/KLHL41	17
GO:0090288	negative regulation of cellular response to growth factor stimulus	17/1220	156/17352	0.0474842	0.276566	0.23991	PEG10/DLX1/IL17RD/FAM89B/EID2/TGFB1/ONECUT2/CAV1/WNT5A/SNX25/FZD1/SPRY4/HIPK2/HHEX/TGFBR3/PRDM16/CD109	17
GO:0007223	Wnt signaling pathway, calcium modulating pathway	6/1220	38/17352	0.0476744	0.276566	0.23991	NLK/LEF1/WNT5A/AGO1/GNG2/PLCB2	6
GO:0045880	positive regulation of smoothened signaling pathway	6/1220	38/17352	0.0476744	0.276566	0.23991	FGF9/PRRX1/SHH/CIBAR1/CHSY1/NDST1	6
GO:0051930	regulation of sensory perception of pain	6/1220	38/17352	0.0476744	0.276566	0.23991	NMU/IL10/NTSR1/ADRA2C/OPRD1/ZFHX2	6
GO:0090224	regulation of spindle organization	6/1220	38/17352	0.0476744	0.276566	0.23991	MAP9/GNAI1/FSD1/PLK1/SPAG5/PSRC1	6
GO:0010310	regulation of hydrogen peroxide metabolic process	4/1220	20/17352	0.0476778	0.276566	0.23991	MT3/PRDX2/NOXO1/FYN	4
GO:0034315	regulation of Arp2/3 complex-mediated actin nucleation	4/1220	20/17352	0.0476778	0.276566	0.23991	CTNNA2/WASF3/ABI2/WASF1	4
GO:0042474	middle ear morphogenesis	4/1220	20/17352	0.0476778	0.276566	0.23991	FGFR1/PRRX1/SIX1/OSR1	4
GO:0048670	regulation of collateral sprouting	4/1220	20/17352	0.0476778	0.276566	0.23991	CRABP2/BDNF/FSTL4/EFNA5	4
GO:0051412	response to corticosterone	4/1220	20/17352	0.0476778	0.276566	0.23991	MAOB/CCND1/HSD3B1/ATP2B1	4
GO:0060039	pericardium development	4/1220	20/17352	0.0476778	0.276566	0.23991	BMP7/WT1/CCM2/WNT5A	4
GO:0035282	segmentation	12/1220	100/17352	0.0477111	0.276566	0.23991	NRP1/SEMA3A/BMP4/NKX3-1/WT1/HOXD8/XRCC2/BMPR1A/LEF1/WNT5A/OSR1/TCAP	12
GO:0048259	regulation of receptor-mediated endocytosis	12/1220	100/17352	0.0477111	0.276566	0.23991	DRD2/SNAP91/SYK/WDR54/TF/HIP1/CBL/UNC119/APOC1/SELE/APELA/DLG4	12
GO:1904888	cranial skeletal system development	9/1220	68/17352	0.0478081	0.276841	0.240149	TGFB2/TFAP2A/BMP4/PRRX1/FOXN3/SIX1/MSX2/NDST1/MEGF8	9
GO:0021885	forebrain cell migration	8/1220	58/17352	0.0489658	0.281591	0.244269	DRD2/DISC1/LAMB1/SRGAP2/SRGAP2C/ROBO1/CDK5R1/LHX6	8
GO:0031294	lymphocyte costimulation	8/1220	58/17352	0.0489658	0.281591	0.244269	LGALS1/CTLA4/CD5/CD320/CAV1/FYN/PAK3/GRAP2	8
GO:0010862	positive regulation of pathway-restricted SMAD protein phosphorylation	7/1220	48/17352	0.0491535	0.281591	0.244269	INHBB/TGFB2/BMP7/BMP4/TGFB1/BMPR1A/GDF11	7
GO:0033344	cholesterol efflux	7/1220	48/17352	0.0491535	0.281591	0.244269	PTCH1/EEPD1/SHH/SREBF2/CAV1/NPC2/APOC1	7
GO:0045599	negative regulation of fat cell differentiation	7/1220	48/17352	0.0491535	0.281591	0.244269	RORA/E2F1/TGFB1/TRIB2/WNT5A/MSX2/TRIO	7
GO:0051932	synaptic transmission, GABAergic	7/1220	48/17352	0.0491535	0.281591	0.244269	DRD2/BDNF/STXBP1/GABRA2/RAC3/PTEN/NLGN2	7
GO:0032872	regulation of stress-activated MAPK cascade	23/1220	227/17352	0.0492791	0.281591	0.244269	FGF19/TNFRSF19/TPD52L1/FZD10/SEMA3A/EPHA4/TGFB2/SH3RF3/SYK/PHLPP1/TF/FOXM1/PKN1/SEMA4C/WNT5A/MAP2K1/MFHAS1/DVL3/TRAF5/HMGCR/HIPK2/MAP3K9/IL26	23
GO:0007020	microtubule nucleation	5/1220	29/17352	0.0493842	0.281591	0.244269	TUBG1/CKAP5/NIN/TUBGCP4/TUBG2	5
GO:0019835	cytolysis	5/1220	29/17352	0.0493842	0.281591	0.244269	GZMA/TGFB1/GZMB/C7/LBP	5
GO:0035116	embryonic hindlimb morphogenesis	5/1220	29/17352	0.0493842	0.281591	0.244269	BMP4/PITX1/SHH/MSX2/OSR1	5
GO:0045736	negative regulation of cyclin-dependent protein serine/threonine kinase activity	5/1220	29/17352	0.0493842	0.281591	0.244269	CDKN2D/HEXIM2/PLK1/PTEN/HHEX	5
GO:0061099	negative regulation of protein tyrosine kinase activity	5/1220	29/17352	0.0493842	0.281591	0.244269	HYAL2/CBL/CAV1/SRCIN1/SH3BP5	5
GO:0070168	negative regulation of biomineral tissue development	5/1220	29/17352	0.0493842	0.281591	0.244269	BCOR/HEY2/TGFB1/RFLNA/ZNF664-RFLNA	5
GO:0070570	regulation of neuron projection regeneration	5/1220	29/17352	0.0493842	0.281591	0.244269	KREMEN1/EPHA4/PRRX1/PTEN/MAP2K1	5
GO:0110150	negative regulation of biomineralization	5/1220	29/17352	0.0493842	0.281591	0.244269	BCOR/HEY2/TGFB1/RFLNA/ZNF664-RFLNA	5
GO:1904062	regulation of cation transmembrane transport	32/1220	336/17352	0.0494673	0.281777	0.244431	DRD2/CEMIP/CORO1A/PIRT/RASGRF1/GRIN2B/ANK3/TESC/MYO5A/NTSR1/NETO2/KCNH2/BAX/TMEM38A/CAV1/UBASH3B/PTEN/NLGN2/HOMER1/KCNAB2/FLNA/CAMK2D/UTRN/FYN/RNF207/STAC3/CX3CL1/STIMATE/OSR1/DLG4/PKD2/GRIN1	32
GO:0071158	positive regulation of cell cycle arrest	10/1220	79/17352	0.0495904	0.281903	0.24454	E2F1/PLAGL1/BAX/HMGA2/CDK1/CDK5R1/PCBP4/ZNF385A/POU4F1/PKD2	10
GO:2000300	regulation of synaptic vesicle exocytosis	10/1220	79/17352	0.0495904	0.281903	0.24454	DRD2/RAB3A/STXBP1/SYT1/SLC4A8/PFN2/ADORA2B/STXBP5L/SNAPIN/VPS18	10
GO:0010717	regulation of epithelial to mesenchymal transition	11/1220	90/17352	0.0505242	0.286629	0.248639	TGFB2/IL17RD/BMP7/BMP4/PHLDB2/TGFB1/ZNF703/LEF1/PTEN/ISL1/GCNT2	11
GO:0043044	ATP-dependent chromatin remodeling	11/1220	90/17352	0.0505242	0.286629	0.248639	SMARCA1/PIWIL1/CENPP/MTA2/CECR2/H4C3/CENPO/CENPA/CENPN/KNL1/HJURP	11
GO:0060348	bone development	21/1220	204/17352	0.0507436	0.286653	0.24866	SP5/STC1/HOXB4/TFAP2A/TTC9/BMP4/CSGALNACT1/HAS2/VKORC1/RFLNA/ZNF664-RFLNA/FOXN3/SIGLEC15/P3H1/SMAD1/MSX2/NAB2/CHSY1/COL13A1/ZNF385A/MEGF8	21
GO:0010595	positive regulation of endothelial cell migration	12/1220	101/17352	0.0508363	0.286653	0.24866	SMOC2/NRP1/FGFR1/BMP4/PROX1/ZNF580/TGFB1/SEMA5A/WNT5A/PLPP3/ATOH8/PDGFB	12
GO:0015908	fatty acid transport	12/1220	101/17352	0.0508363	0.286653	0.24866	DRD2/PLA2G3/SYK/SLC2A1/NTSR1/ACSL4/ACSL1/ACACA/SLC27A5/ABCC2/MAP2K6/PLA2G12A	12
GO:0015918	sterol transport	12/1220	101/17352	0.0508363	0.286653	0.24866	PTCH1/OSBPL6/EEPD1/SHH/SREBF2/CAV1/STARD3/NPC2/APOC1/ABCB4/OSBPL8/STARD4	12
GO:0030038	contractile actin filament bundle assembly	12/1220	101/17352	0.0508363	0.286653	0.24866	NRP1/CCDC88A/FHDC1/CGNL1/CORO2B/PPP1R9A/PHLDB2/PFN2/PPM1F/PHACTR1/NF2/EVL	12
GO:0043149	stress fiber assembly	12/1220	101/17352	0.0508363	0.286653	0.24866	NRP1/CCDC88A/FHDC1/CGNL1/CORO2B/PPP1R9A/PHLDB2/PFN2/PPM1F/PHACTR1/NF2/EVL	12
GO:0051047	positive regulation of secretion	32/1220	337/17352	0.0511315	0.288027	0.249852	DRD2/FGFR1/INHBB/PLA2G3/TGFB2/NMU/RAB3A/STXBP1/SYT1/SYK/IL10/RASL10B/TTN/NKX3-1/NTSR1/ACSL4/SLC4A8/GNAI2/TGFB1/VSNL1/ADORA2B/MYH10/NLGN2/TM7SF3/OR51E2/MAP2K6/ISL1/CADPS2/AACS/KISS1/PARD6A/IL26	32
GO:0009880	embryonic pattern specification	9/1220	69/17352	0.0517023	0.290364	0.251879	NRP1/PTCH1/SEMA3A/BMP7/WT1/HOXD8/SHH/WNT5A/SMAD1	9
GO:0071230	cellular response to amino acid stimulus	9/1220	69/17352	0.0517023	0.290364	0.251879	NSMF/SESN3/RRAGD/DNMT1/SH3BP4/SIX1/FYN/GLRA2/KLHL22	9
GO:0072091	regulation of stem cell proliferation	9/1220	69/17352	0.0517023	0.290364	0.251879	DRD2/DISC1/BDNF/HMGA2/SHH/NF2/CCNE1/CX3CL1/SMARCD3	9
GO:0048660	regulation of smooth muscle cell proliferation	15/1220	135/17352	0.0521961	0.29255	0.253775	FGF9/BMP4/IL10/NOTCH3/SKP2/GNAI2/CTNNBIP1/DNMT1/CDH13/BMPR1A/PTEN/HMGCR/IGFBP3/CX3CL1/PDGFB	15
GO:0071901	negative regulation of protein serine/threonine kinase activity	15/1220	135/17352	0.0521961	0.29255	0.253775	BMP7/HYAL2/BMP4/CDKN2D/DUSP6/HEXIM2/DUSP14/PLK1/CAV1/PTEN/SPRY4/HMGCR/HHEX/PTPRJ/INKA2	15
GO:0060271	cilium assembly	35/1220	375/17352	0.0527184	0.295181	0.256058	AVIL/DISC1/CCDC28B/CCDC88A/DYNLT2B/PLA2G3/FHDC1/TUBA1A/TUBG1/TUBB/ARHGAP35/LAMA5/ARL3/ONECUT2/CDK1/CEP72/PLK1/ATMIN/CIBAR1/HYLS1/CKAP5/CEP19/CEP78/CFAP53/CCDC151/TTLL1/SEPTIN6/MARK4/FLNA/KCTD17/CSNK1E/ENTR1/DNAL1/CC2D2A/TTBK2	35
GO:0022407	regulation of cell-cell adhesion	39/1220	425/17352	0.0530013	0.295536	0.256366	RDX/LGALS1/CORO1A/SKAP1/BMP7/BMP4/ANK3/SYK/IL10/SOX12/CTLA4/TENM3/HAS2/MYO10/CD5/EFNA5/TMEM131L/SOX2/TGFB1/ZNF703/SHH/PRDX2/IL23A/LEF1/CAV1/UBASH3B/WNT5A/PPM1F/PLPP3/ZDHHC2/ARG2/NF2/SELE/FYN/CX3CL1/LRFN3/PAK3/GCNT2/GRAP2	39
GO:0010658	striated muscle cell apoptotic process	6/1220	39/17352	0.0531304	0.295536	0.256366	BMP7/HEY2/PTEN/SIRT4/HMGCR/CAMK2D	6
GO:0031111	negative regulation of microtubule polymerization or depolymerization	6/1220	39/17352	0.0531304	0.295536	0.256366	MAP2/ARHGEF2/CAMSAP1/CAMSAP2/MAP1B/TTBK2	6
GO:0051931	regulation of sensory perception	6/1220	39/17352	0.0531304	0.295536	0.256366	NMU/IL10/NTSR1/ADRA2C/OPRD1/ZFHX2	6
GO:0070317	negative regulation of G0 to G1 transition	6/1220	39/17352	0.0531304	0.295536	0.256366	E2F1/PCGF2/SUZ12/CBX5/RRM2/CDC7	6
GO:0014032	neural crest cell development	10/1220	80/17352	0.0532659	0.295536	0.256366	NRP1/SEMA3A/BMP7/BMP4/LAMA5/BMPR1A/SHH/SEMA5A/SEMA4C/ISL1	10
GO:0010965	regulation of mitotic sister chromatid separation	8/1220	59/17352	0.0533107	0.295536	0.256366	ESPL1/AURKB/PLK1/CDT1/CDC6/CENPE/BUB1B/KLHL22	8
GO:0043486	histone exchange	8/1220	59/17352	0.0533107	0.295536	0.256366	PIWIL1/CENPP/H4C3/CENPO/CENPA/CENPN/KNL1/HJURP	8
GO:0044784	metaphase/anaphase transition of cell cycle	8/1220	59/17352	0.0533107	0.295536	0.256366	ESPL1/AURKB/PLK1/CDT1/CDC6/CENPE/BUB1B/KLHL22	8
GO:0051784	negative regulation of nuclear division	8/1220	59/17352	0.0533107	0.295536	0.256366	BMP7/BMP4/AURKB/PLK1/CDT1/BUB1B/KLHL22/FBXO43	8
GO:0045137	development of primary sexual characteristics	23/1220	229/17352	0.0534271	0.295888	0.256671	FGF9/INHBB/SEMA3A/COL9A3/TGFB2/NKX3-1/WT1/PATZ1/FANCA/RHOBTB3/CCND1/BAX/CBL/NRIP1/WNT5A/KIF18A/FANCG/RRM1/PCYT1B/FLNA/AR/OSR1/TEX19	23
GO:0006936	muscle contraction	33/1220	351/17352	0.0539848	0.296511	0.257212	DRD2/STC1/CHRNA1/CHRM3/NMU/CALCA/SNTB1/TTN/DOCK4/TPM2/ADRA2C/KCNH2/TMOD2/ADORA2B/SMPX/TMEM38A/CAV1/GAA/MAP2K6/HOMER1/NPNT/ATP2B1/ARG2/FLNA/CAMK2D/UTRN/KCNB2/RNF207/STAC3/MYLK/ACTG2/TCAP/KLHL41	33
GO:0046849	bone remodeling	11/1220	91/17352	0.0539874	0.296511	0.257212	CTHRC1/TNFRSF11B/CALCA/SYK/TF/TGFB1/SIGLEC15/DEF8/UBASH3B/P3H4/TMEM64	11
GO:0051952	regulation of amine transport	11/1220	91/17352	0.0539874	0.296511	0.257212	DRD2/FGF20/RAB3A/STXBP1/SYT1/RAB3B/NTSR1/ADRA2C/SYT8/SYT12/SNCG	11
GO:0019674	NAD metabolic process	7/1220	49/17352	0.0540172	0.296511	0.257212	ENO2/ALDOC/PGAM1/QPRT/PKM/PGM2L1/FOXK2	7
GO:0021517	ventral spinal cord development	7/1220	49/17352	0.0540172	0.296511	0.257212	PTCH1/VLDLR/SHH/ISL2/ISL1/LMO4/HOXD10	7
GO:0035196	production of miRNAs involved in gene silencing by miRNA	7/1220	49/17352	0.0540172	0.296511	0.257212	BMP4/TGFB1/MAP2K1/SMAD1/ZC3H7B/AGO1/MYCN	7
GO:0060711	labyrinthine layer development	7/1220	49/17352	0.0540172	0.296511	0.257212	BMP7/HS6ST1/IL10/HEY2/EGLN1/LEF1/MAP2K1	7
GO:0061383	trabecula morphogenesis	7/1220	49/17352	0.0540172	0.296511	0.257212	TGFB2/BMP7/HEY2/BMPR1A/EGLN1/MSX2/TGFBR3	7
GO:1990090	cellular response to nerve growth factor stimulus	7/1220	49/17352	0.0540172	0.296511	0.257212	CORO1A/BDNF/CALCA/E2F1/CBL/PTEN/WASF1	7
GO:0035335	peptidyl-tyrosine dephosphorylation	12/1220	102/17352	0.0540978	0.296662	0.257342	DUSP6/PALD1/CDC25A/SSH2/DUSP14/PGP/UBASH3B/PTEN/PTPRG/PTPN13/PTPN14/PTPRJ	12
GO:0007369	gastrulation	19/1220	182/17352	0.0542619	0.296979	0.257617	ELF5/FGFR1/BMP7/BMP4/IL10/COL7A1/SOX2/PHLDB2/HMGA2/LAMB1/BMPR1A/LEF1/WNT5A/SMAD1/NF2/APELA/ATOH8/OSR1/MEGF8	19
GO:0090316	positive regulation of intracellular protein transport	19/1220	182/17352	0.0542619	0.296979	0.257617	CEMIP/HPS4/HYAL2/ANK3/E2F1/OAZ2/TGFB1/GZMB/RAB29/CDK1/GSK3A/SHH/SREBF2/RIPOR1/CDK5R1/ZDHHC2/FLNA/FYN/MIEF1	19
GO:0002573	myeloid leukocyte differentiation	21/1220	206/17352	0.05524	0.300405	0.260589	BMP4/TESC/FASN/PIR/PRXL2A/TF/TGFB1/CTNNBIP1/SIGLEC15/IL23A/LEF1/PARP1/UBASH3B/PIAS3/CAMK4/SH3PXD2A/CSF3/POU4F1/TMEM64/CBFA2T3/CD109	21
GO:0019722	calcium-mediated signaling	22/1220	218/17352	0.0554832	0.300405	0.260589	HOMER3/MCTP1/CHRM3/RCAN2/GRIN2B/SYK/ADGRL1/PPP1R9A/MYO5A/ADGRB2/CDH13/TMEM38A/NCALD/P2RY11/SELE/CAMK2D/PPP1R9B/STIMATE/PTPRJ/KSR2/PKD2/GRIN1	22
GO:0070302	regulation of stress-activated protein kinase signaling cascade	23/1220	230/17352	0.0555921	0.300405	0.260589	FGF19/TNFRSF19/TPD52L1/FZD10/SEMA3A/EPHA4/TGFB2/SH3RF3/SYK/PHLPP1/TF/FOXM1/PKN1/SEMA4C/WNT5A/MAP2K1/MFHAS1/DVL3/TRAF5/HMGCR/HIPK2/MAP3K9/IL26	23
GO:0003177	pulmonary valve development	4/1220	21/17352	0.0557346	0.300405	0.260589	TGFB2/BMP4/HEY2/ROBO1	4
GO:0007398	ectoderm development	4/1220	21/17352	0.0557346	0.300405	0.260589	ELF5/BMPR1A/SHH/NF2	4
GO:0033630	positive regulation of cell adhesion mediated by integrin	4/1220	21/17352	0.0557346	0.300405	0.260589	TGFB2/SKAP1/SYK/RAC3	4
GO:0051797	regulation of hair follicle development	4/1220	21/17352	0.0557346	0.300405	0.260589	DKK4/TGFB2/WNT5A/MSX2	4
GO:0060216	definitive hemopoiesis	4/1220	21/17352	0.0557346	0.300405	0.260589	HOXB4/HOXB3/BCR/TGFBR3	4
GO:1903055	positive regulation of extracellular matrix organization	4/1220	21/17352	0.0557346	0.300405	0.260589	PHLDB2/TGFB1/FSCN1/MELTF	4
GO:1904886	beta-catenin destruction complex disassembly	4/1220	21/17352	0.0557346	0.300405	0.260589	CAV1/FRAT2/FZD1/DVL3	4
GO:1905208	negative regulation of cardiocyte differentiation	4/1220	21/17352	0.0557346	0.300405	0.260589	HEY2/SOX6/PRICKLE1/GSK3A	4
GO:0033047	regulation of mitotic sister chromatid segregation	9/1220	70/17352	0.0557985	0.300405	0.260589	ESPL1/AURKB/PLK1/CDT1/CDC6/SLF2/CENPE/BUB1B/KLHL22	9
GO:0003209	cardiac atrium morphogenesis	5/1220	30/17352	0.0559676	0.300405	0.260589	TGFB2/HEY2/PROX1/WNT5A/ISL1	5
GO:0010874	regulation of cholesterol efflux	5/1220	30/17352	0.0559676	0.300405	0.260589	PTCH1/EEPD1/SHH/SREBF2/CAV1	5
GO:0031116	positive regulation of microtubule polymerization	5/1220	30/17352	0.0559676	0.300405	0.260589	CKAP5/CDK5R1/NIN/PSRC1/MAP1B	5
GO:0036475	neuron death in response to oxidative stress	5/1220	30/17352	0.0559676	0.300405	0.260589	IL10/PARP1/FZD1/ENDOG/SLC7A11	5
GO:0051125	regulation of actin nucleation	5/1220	30/17352	0.0559676	0.300405	0.260589	CORO1A/CTNNA2/WASF3/ABI2/WASF1	5
GO:0090314	positive regulation of protein targeting to membrane	5/1220	30/17352	0.0559676	0.300405	0.260589	CEMIP/ANK3/CDK5R1/FYN/MIEF1	5
GO:1900027	regulation of ruffle assembly	5/1220	30/17352	0.0559676	0.300405	0.260589	RDX/PFN2/DEF8/CAV1/EVL	5
GO:1904030	negative regulation of cyclin-dependent protein kinase activity	5/1220	30/17352	0.0559676	0.300405	0.260589	CDKN2D/HEXIM2/PLK1/PTEN/HHEX	5
GO:0140056	organelle localization by membrane tethering	18/1220	171/17352	0.0560168	0.300405	0.260589	RAB3A/STXBP1/SYT1/RAB3B/TUBA1A/TUBG1/TUBB/CDK1/CEP72/PLK1/CKAP5/CEP78/SNPH/MARK4/CSNK1E/CC2D2A/VPS18/TTBK2	18
GO:0010038	response to metal ion	34/1220	365/17352	0.0567903	0.303413	0.263199	DRD2/TNFRSF11B/MAOB/CYP1A1/TFAP2A/MT3/KCNMB4/SYT1/ANK3/TTN/SYT8/TF/ALOX5AP/CCND1/CYB5A/CDK1/GSK3A/SHH/SYT12/CAV1/PARP1/PTEN/CPOX/WNT5A/ABCC2/HOMER1/FXN/PAM/ENDOG/CAMK2D/GLRA2/MT1A/DLG4/PKD2	34
GO:0051209	release of sequestered calcium ion into cytosol	13/1220	114/17352	0.0569583	0.303413	0.263199	DRD2/CEMIP/CORO1A/ITPR2/MYO5A/NTSR1/BAX/TMEM38A/UBASH3B/FASLG/CAMK2D/CX3CL1/PKD2	13
GO:0051225	spindle assembly	13/1220	114/17352	0.0569583	0.303413	0.263199	MAP9/TUBB/SAC3D1/ABRAXAS1/AURKB/PLK1/SPAG5/LZTS2/FLNA/KIF11/TUBGCP4/STARD9/MAPRE3	13
GO:0021766	hippocampus development	10/1220	81/17352	0.0571172	0.303413	0.263199	DLX1/PROX1/DCLK2/HSD3B1/LEF1/LRP8/PTEN/CDK5R1/NF2/PPP1R9B	10
GO:0007218	neuropeptide signaling pathway	12/1220	103/17352	0.0574976	0.303413	0.263199	SCG5/NXPH4/NMU/CALCA/NTS/NTSR1/OPRD1/RXFP4/NXPH3/SORCS3/GLRA2/SORCS1	12
GO:0008593	regulation of Notch signaling pathway	12/1220	103/17352	0.0574976	0.303413	0.263199	DLX1/TGFB2/TSPAN5/BMP7/JAG2/HEY2/NOTCH3/SYNJ2BP/SREBF2/ROBO1/HIF1AN/TSPEAR	12
GO:0048747	muscle fiber development	8/1220	60/17352	0.0578949	0.303413	0.263199	BMP4/TTN/SGCB/HOMER1/SIX1/STAC3/TCAP/KLHL41	8
GO:0000724	double-strand break repair via homologous recombination	15/1220	137/17352	0.0579665	0.303413	0.263199	MAGEF1/FEN1/GINS2/XRCC2/PARP1/RECQL4/POLQ/MCM2/TP53BP1/RFWD3/AUNIP/EXD2/CDC7/RADX/SLX4	15
GO:0048659	smooth muscle cell proliferation	15/1220	137/17352	0.0579665	0.303413	0.263199	FGF9/BMP4/IL10/NOTCH3/SKP2/GNAI2/CTNNBIP1/DNMT1/CDH13/BMPR1A/PTEN/HMGCR/IGFBP3/CX3CL1/PDGFB	15
GO:0000212	meiotic spindle organization	3/1220	13/17352	0.0583153	0.303413	0.263199	ESPL1/TUBG1/TUBG2	3
GO:0010623	programmed cell death involved in cell development	3/1220	13/17352	0.0583153	0.303413	0.263199	BDNF/BAX/FASLG	3
GO:0010663	positive regulation of striated muscle cell apoptotic process	3/1220	13/17352	0.0583153	0.303413	0.263199	PTEN/HMGCR/CAMK2D	3
GO:0010666	positive regulation of cardiac muscle cell apoptotic process	3/1220	13/17352	0.0583153	0.303413	0.263199	PTEN/HMGCR/CAMK2D	3
GO:0016446	somatic hypermutation of immunoglobulin genes	3/1220	13/17352	0.0583153	0.303413	0.263199	POLQ/POLB/EXO1	3
GO:0021520	spinal cord motor neuron cell fate specification	3/1220	13/17352	0.0583153	0.303413	0.263199	ISL2/ISL1/HOXD10	3
GO:0030002	cellular anion homeostasis	3/1220	13/17352	0.0583153	0.303413	0.263199	CKB/ABCC2/FASLG	3
GO:0030320	cellular monovalent inorganic anion homeostasis	3/1220	13/17352	0.0583153	0.303413	0.263199	CKB/ABCC2/FASLG	3
GO:0032372	negative regulation of sterol transport	3/1220	13/17352	0.0583153	0.303413	0.263199	SHH/SREBF2/APOC1	3
GO:0032375	negative regulation of cholesterol transport	3/1220	13/17352	0.0583153	0.303413	0.263199	SHH/SREBF2/APOC1	3
GO:0032725	positive regulation of granulocyte macrophage colony-stimulating factor production	3/1220	13/17352	0.0583153	0.303413	0.263199	SYK/IL23A/ISL1	3
GO:0035641	locomotory exploration behavior	3/1220	13/17352	0.0583153	0.303413	0.263199	GAD1/NLGN2/DLG4	3
GO:0036109	alpha-linolenic acid metabolic process	3/1220	13/17352	0.0583153	0.303413	0.263199	FADS1/FADS2/ACSL1	3
GO:0042635	positive regulation of hair cycle	3/1220	13/17352	0.0583153	0.303413	0.263199	TGFB2/WNT5A/MSX2	3
GO:0042762	regulation of sulfur metabolic process	3/1220	13/17352	0.0583153	0.303413	0.263199	PDK3/PDP2/SLC7A11	3
GO:0043201	response to leucine	3/1220	13/17352	0.0583153	0.303413	0.263199	SESN3/RRAGD/KLHL22	3
GO:0051988	regulation of attachment of spindle microtubules to kinetochore	3/1220	13/17352	0.0583153	0.303413	0.263199	AURKB/SPAG5/KNSTRN	3
GO:0061000	negative regulation of dendritic spine development	3/1220	13/17352	0.0583153	0.303413	0.263199	FSTL4/PTEN/SRGAP2C	3
GO:0072425	signal transduction involved in G2 DNA damage checkpoint	3/1220	13/17352	0.0583153	0.303413	0.263199	ABRAXAS1/PLK1/DTL	3
GO:0072578	neurotransmitter-gated ion channel clustering	3/1220	13/17352	0.0583153	0.303413	0.263199	ZDHHC2/SLC7A11/DLG4	3
GO:0097152	mesenchymal cell apoptotic process	3/1220	13/17352	0.0583153	0.303413	0.263199	BMP7/SHH/MSX2	3
GO:0099566	regulation of postsynaptic cytosolic calcium ion concentration	3/1220	13/17352	0.0583153	0.303413	0.263199	MYO5A/FZD9/WNT5A	3
GO:1902285	semaphorin-plexin signaling pathway involved in neuron projection guidance	3/1220	13/17352	0.0583153	0.303413	0.263199	NRP1/SEMA3A/PLXND1	3
GO:0006310	DNA recombination	28/1220	292/17352	0.0586107	0.304557	0.264191	IL10/MAGEF1/FEN1/GINS2/TGFB1/PSMC3IP/XRCC2/LEF1/PARP1/RECQL4/ZNF711/MND1/TERF2/POLQ/ENDOG/MCM2/TP53BP1/RFWD3/AUNIP/POLB/EXD2/CDC7/HFM1/RADX/EME2/TEX19/SLX4/EXO1	28
GO:0010469	regulation of signaling receptor activity	18/1220	172/17352	0.0586441	0.304557	0.264191	DKK4/DKK3/NRP1/RASGRF1/GRIN2B/IL10/ADRA2C/NETO2/NPTX2/CBL/PTEN/NLGN2/HOMER1/LYPD6/TGFA/LYPD6B/DLG4/GRIN1	18
GO:0006284	base-excision repair	6/1220	40/17352	0.05895	0.305294	0.264831	FEN1/HMGA2/POLQ/DNA2/POLB/FAM168A	6
GO:0016572	histone phosphorylation	6/1220	40/17352	0.05895	0.305294	0.264831	HMGA2/CDK1/AURKB/PKN1/BAZ1B/HASPIN	6
GO:0072210	metanephric nephron development	6/1220	40/17352	0.05895	0.305294	0.264831	FOXD1/BMP4/WT1/OSR1/PDGFB/PKD2	6
GO:0021695	cerebellar cortex development	7/1220	50/17352	0.0591711	0.30559	0.265087	RORA/PROX1/MYH10/MAP2K1/TTLL1/AARS1/TTBK2	7
GO:0071715	icosanoid transport	7/1220	50/17352	0.0591711	0.30559	0.265087	DRD2/PLA2G3/SYK/NTSR1/ABCC2/MAP2K6/PLA2G12A	7
GO:1901571	fatty acid derivative transport	7/1220	50/17352	0.0591711	0.30559	0.265087	DRD2/PLA2G3/SYK/NTSR1/ABCC2/MAP2K6/PLA2G12A	7
GO:0042692	muscle cell differentiation	33/1220	354/17352	0.059327	0.306112	0.26554	FGF9/CSRP2/RORA/BDNF/POPDC3/CTNNA2/BMP4/HEY2/TTN/SOX6/PROX1/OBSCN/FHOD3/WT1/TGFB1/MAPK12/TMOD2/DNMT1/CDK1/TBX2/MYH10/GSK3A/SHH/SGCB/SEMA4C/HOMER1/NPNT/SIX1/STAC3/SMARCD3/TCAP/PDGFB/KLHL41	33
GO:0033627	cell adhesion mediated by integrin	9/1220	71/17352	0.0600992	0.309657	0.268616	TGFB2/SKAP1/SYK/CYP1B1/TESC/RAC3/NPNT/FYB2/PLPP3	9
GO:0007163	establishment or maintenance of cell polarity	22/1220	220/17352	0.060125	0.309657	0.268616	PARVG/MAP2/PARVB/PTK7/ARHGEF2/ARHGAP35/FAM89B/RHOBTB3/SYNE4/SHH/SYNJ2BP/PLK1/RAC3/CKAP5/WNT5A/CENPA/SNX27/FSCN1/KIF2C/MAP1B/PARD6A/PARD6G	22
GO:0051283	negative regulation of sequestering of calcium ion	13/1220	115/17352	0.0602808	0.310174	0.269064	DRD2/CEMIP/CORO1A/ITPR2/MYO5A/NTSR1/BAX/TMEM38A/UBASH3B/FASLG/CAMK2D/CX3CL1/PKD2	13
GO:0018212	peptidyl-tyrosine modification	34/1220	367/17352	0.0603754	0.310375	0.269238	NRP1/FGFR1/EPHA4/BDNF/BMX/ROR1/HYAL2/TTL/SYK/ARHGEF2/TTN/EFNA5/TGFB1/CBL/IL23A/CAV1/LRP8/UNC119/MAP2K1/MAP2K6/ABI2/ISL1/BAZ1B/NF2/CSF3/FYN/DOK7/SRCIN1/HIPK2/SH3BP5/TGFA/PTPRJ/DLG4/PDGFB	34
GO:0006939	smooth muscle contraction	12/1220	104/17352	0.0610373	0.313201	0.27169	DRD2/CHRM3/NMU/CALCA/DOCK4/ADRA2C/ADORA2B/CAV1/NPNT/ATP2B1/KCNB2/MYLK	12
GO:1902750	negative regulation of cell cycle G2/M phase transition	12/1220	104/17352	0.0610373	0.313201	0.27169	ABRAXAS1/HMGA2/CDK1/AURKB/CLSPN/FOXN3/PLK1/CDC6/DTL/AVEN/TICRR/ORC1	12
GO:2001021	negative regulation of response to DNA damage stimulus	10/1220	82/17352	0.0611464	0.313474	0.271926	CDKN2D/MAGEF1/HMGA2/TERF2/POLQ/OTUB2/TP53BP1/AUNIP/ZNF385A/RADX	10
GO:0016052	carbohydrate catabolic process	20/1220	197/17352	0.0623066	0.318924	0.276654	ALDH1A1/ENO2/ALDOC/PGM1/PFKFB4/PGAM1/MANBA/PKM/PGD/GSK3A/NUP188/GAA/PGM2L1/FOXK2/NUP210/MIOX/AGL/AOAH/NEU3/CBFA2T3	20
GO:0030509	BMP signaling pathway	16/1220	150/17352	0.0623808	0.318924	0.276654	DLX1/TGFB2/FOXD1/BMP7/BMP4/RGMB/TGFB1/BMPR1A/LEF1/WNT5A/SMAD1/FZD1/MSX2/HIPK2/MEGF8/TGFBR3	16
GO:2000045	regulation of G1/S transition of mitotic cell cycle	16/1220	150/17352	0.0623808	0.318924	0.276654	RDX/CYP1A1/CDKN2D/E2F1/UBE2E2/CCND1/PLAGL1/BAX/CDK1/PTEN/CDC6/PCBP4/APPL1/RFWD3/ZNF385A/PKD2	16
GO:1900180	regulation of protein localization to nucleus	14/1220	127/17352	0.0624663	0.319069	0.27678	HYAL2/BMP4/DCLK2/TGFB1/CDK1/SHH/PLK1/PARP1/MFHAS1/CABP1/LZTS2/NF2/FLNA/FYN	14
GO:0060393	regulation of pathway-restricted SMAD protein phosphorylation	8/1220	61/17352	0.0627208	0.319907	0.277506	INHBB/TGFB2/BMP7/BMP4/TGFB1/BMPR1A/SNX25/GDF11	8
GO:0008045	motor neuron axon guidance	5/1220	31/17352	0.063031	0.319907	0.277506	NRP1/CHN1/ALCAM/SEMA3A/EPHA4	5
GO:0031114	regulation of microtubule depolymerization	5/1220	31/17352	0.063031	0.319907	0.277506	ARHGEF2/CAMSAP1/CAMSAP2/MAP1B/TTBK2	5
GO:0031338	regulation of vesicle fusion	5/1220	31/17352	0.063031	0.319907	0.277506	CORO1A/RAB3A/STXBP1/SYT1/VPS18	5
GO:0060292	long-term synaptic depression	5/1220	31/17352	0.063031	0.319907	0.277506	STXBP1/PPP1R9A/ABHD6/PTEN/SORCS3	5
GO:0060317	cardiac epithelial to mesenchymal transition	5/1220	31/17352	0.063031	0.319907	0.277506	TGFB2/HEY2/HAS2/MSX2/TGFBR3	5
GO:0071539	protein localization to centrosome	5/1220	31/17352	0.063031	0.319907	0.277506	DISC1/CEP72/SPAG5/MARK4/PARD6A	5
GO:0060401	cytosolic calcium ion transport	18/1220	174/17352	0.0641522	0.321532	0.278916	DRD2/CEMIP/CORO1A/ITPR2/GRIN2B/MYO5A/NTSR1/BAX/TMEM38A/CAV1/UBASH3B/FASLG/ATP2B1/CAMK2D/FYN/CX3CL1/PKD2/GRIN1	18
GO:0000725	recombinational repair	15/1220	139/17352	0.0641581	0.321532	0.278916	MAGEF1/FEN1/GINS2/XRCC2/PARP1/RECQL4/POLQ/MCM2/TP53BP1/RFWD3/AUNIP/EXD2/CDC7/RADX/SLX4	15
GO:0002089	lens morphogenesis in camera-type eye	4/1220	22/17352	0.0644746	0.321532	0.278916	BMP4/PROX1/ABI2/HIPK2	4
GO:0005980	glycogen catabolic process	4/1220	22/17352	0.0644746	0.321532	0.278916	PGM1/GAA/PGM2L1/AGL	4
GO:0007063	regulation of sister chromatid cohesion	4/1220	22/17352	0.0644746	0.321532	0.278916	ESPL1/FEN1/SLF2/CDCA5	4
GO:0032928	regulation of superoxide anion generation	4/1220	22/17352	0.0644746	0.321532	0.278916	PON3/SYK/GNAI2/TGFB1	4
GO:0033005	positive regulation of mast cell activation	4/1220	22/17352	0.0644746	0.321532	0.278916	PLA2G3/STXBP1/SYK/ADORA2B	4
GO:0034104	negative regulation of tissue remodeling	4/1220	22/17352	0.0644746	0.321532	0.278916	TNFRSF11B/CALCA/UBASH3B/BCR	4
GO:0051383	kinetochore organization	4/1220	22/17352	0.0644746	0.321532	0.278916	CDT1/CENPA/CENPN/CENPE	4
GO:0062033	positive regulation of mitotic sister chromatid segregation	4/1220	22/17352	0.0644746	0.321532	0.278916	ESPL1/AURKB/CDT1/SLF2	4
GO:0071379	cellular response to prostaglandin stimulus	4/1220	22/17352	0.0644746	0.321532	0.278916	ACACA/PTGER2/GNG2/TNC	4
GO:0042440	pigment metabolic process	9/1220	72/17352	0.0646064	0.321532	0.278916	SRRD/MYO5A/SHMT2/CPOX/WNT5A/FXN/APPL1/SLC7A11/SLC45A2	9
GO:0051937	catecholamine transport	9/1220	72/17352	0.0646064	0.321532	0.278916	DRD2/FGF20/RAB3A/SYT1/RAB3B/ADRA2C/SYT8/SYT12/SNCG	9
GO:0070227	lymphocyte apoptotic process	9/1220	72/17352	0.0646064	0.321532	0.278916	BMP4/IL10/BAX/AURKB/PKN1/PTEN/WNT5A/FASLG/ARG2	9
GO:0072401	signal transduction involved in DNA integrity checkpoint	9/1220	72/17352	0.0646064	0.321532	0.278916	E2F1/ABRAXAS1/PLAGL1/BAX/CDK1/PLK1/DTL/PCBP4/ZNF385A	9
GO:0072422	signal transduction involved in DNA damage checkpoint	9/1220	72/17352	0.0646064	0.321532	0.278916	E2F1/ABRAXAS1/PLAGL1/BAX/CDK1/PLK1/DTL/PCBP4/ZNF385A	9
GO:0043949	regulation of cAMP-mediated signaling	7/1220	51/17352	0.0646171	0.321532	0.278916	GNAI1/PDE10A/GNAI2/SCTR/GSK3A/OR51E2/CDC34	7
GO:0045839	negative regulation of mitotic nuclear division	7/1220	51/17352	0.0646171	0.321532	0.278916	BMP7/BMP4/AURKB/PLK1/CDT1/BUB1B/KLHL22	7
GO:0046473	phosphatidic acid metabolic process	7/1220	51/17352	0.0646171	0.321532	0.278916	PLA2G3/PNPLA3/DGKG/AGPAT1/PLA2G4D/PLA2G12A/DDHD2	7
GO:0098900	regulation of action potential	7/1220	51/17352	0.0646171	0.321532	0.278916	ANK3/NTSR1/CAV1/KCNAB2/FLNA/CAMK2D/RNF207	7
GO:1904705	regulation of vascular associated smooth muscle cell proliferation	7/1220	51/17352	0.0646171	0.321532	0.278916	FGF9/IL10/GNAI2/DNMT1/BMPR1A/PTEN/PDGFB	7
GO:1990874	vascular associated smooth muscle cell proliferation	7/1220	51/17352	0.0646171	0.321532	0.278916	FGF9/IL10/GNAI2/DNMT1/BMPR1A/PTEN/PDGFB	7
GO:0032388	positive regulation of intracellular transport	22/1220	222/17352	0.0650324	0.322099	0.279408	RDX/CEMIP/MAP2/HPS4/HYAL2/ANK3/E2F1/OAZ2/TGFB1/GZMB/RAB29/CDK1/GSK3A/SHH/SREBF2/RIPOR1/SPAG5/CDK5R1/ZDHHC2/FLNA/FYN/MIEF1	22
GO:0001701	in utero embryonic development	35/1220	382/17352	0.0650705	0.322099	0.279408	FGFR1/PTCH1/ARNT2/BCOR/DBN1/BMP7/HS6ST1/JAG2/IL10/HEY2/PCGF2/SOX6/TANC2/TET1/XRCC2/BMPR1A/CCM2/MYH10/EGLN1/LEF1/MAP2K1/TTPA/INPP5B/SH3PXD2A/NPM2/ENDOG/ASF1B/AR/GNA12/POLB/GINS1/DSC3/PDGFB/NXN/PKD2	35
GO:0001941	postsynaptic membrane organization	6/1220	41/17352	0.0651346	0.322099	0.279408	ETV5/FZD9/NLGN2/ZDHHC2/SLC7A11/DLG4	6
GO:0033574	response to testosterone	6/1220	41/17352	0.0651346	0.322099	0.279408	NKX3-1/HOXD13/CBL/CAD/AACS/AR	6
GO:0045823	positive regulation of heart contraction	6/1220	41/17352	0.0651346	0.322099	0.279408	TGFB2/NMU/HEY2/GSK3A/APELA/RNF207	6
GO:0050913	sensory perception of bitter taste	6/1220	41/17352	0.0651346	0.322099	0.279408	CA6/GNAT3/REEP2/CST4/CALHM1/PLCB2	6
GO:0097300	programmed necrotic cell death	6/1220	41/17352	0.0651346	0.322099	0.279408	ARHGEF2/FZD9/SLC25A4/BAX/CAV1/FASLG	6
GO:0001938	positive regulation of endothelial cell proliferation	11/1220	94/17352	0.0653144	0.322619	0.27986	NRP1/FGFR1/BMP4/IL10/PROX1/ZNF580/CDH13/SEMA5A/WNT5A/APELA/PDGFB	11
GO:2000779	regulation of double-strand break repair	10/1220	83/17352	0.0653553	0.322619	0.27986	MAGEF1/HMGA2/FOXM1/PARP1/POLQ/SLF2/OTUB2/TP53BP1/AUNIP/RADX	10
GO:0044782	cilium organization	36/1220	395/17352	0.0659486	0.325261	0.282151	AVIL/DISC1/CCDC28B/CCDC88A/DYNLT2B/PLA2G3/FHDC1/TUBA1A/TUBG1/TUBB/ARHGAP35/LAMA5/ARL3/ONECUT2/CDK1/CEP72/PLK1/ATMIN/CIBAR1/HYLS1/CKAP5/CEP19/CEP78/CFAP53/CCDC151/TTLL1/SEPTIN6/MARK4/FLNA/KCTD17/CSNK1E/ENTR1/DNAL1/CC2D2A/TTBK2/PKD2	36
GO:0006486	protein glycosylation	24/1220	247/17352	0.0670165	0.329946	0.286215	TUSC3/MGAT5/SLC39A8/ST3GAL4/MT3/ST3GAL6/MAN1A1/GXYLT2/ST3GAL2/ST3GAL1/ST3GAL5/GALNT18/TET1/MAN1A2/FUT11/LARGE2/ST6GALNAC3/B3GALNT1/DOLK/POGLUT2/B4GAT1/EXTL3/GCNT2/B3GNT9	24
GO:0043413	macromolecule glycosylation	24/1220	247/17352	0.0670165	0.329946	0.286215	TUSC3/MGAT5/SLC39A8/ST3GAL4/MT3/ST3GAL6/MAN1A1/GXYLT2/ST3GAL2/ST3GAL1/ST3GAL5/GALNT18/TET1/MAN1A2/FUT11/LARGE2/ST6GALNAC3/B3GALNT1/DOLK/POGLUT2/B4GAT1/EXTL3/GCNT2/B3GNT9	24
GO:0051282	regulation of sequestering of calcium ion	13/1220	117/17352	0.0673089	0.331028	0.287153	DRD2/CEMIP/CORO1A/ITPR2/MYO5A/NTSR1/BAX/TMEM38A/UBASH3B/FASLG/CAMK2D/CX3CL1/PKD2	13
GO:0072330	monocarboxylic acid biosynthetic process	23/1220	235/17352	0.0673548	0.331028	0.287153	FGF19/GAD1/FADS1/FADS2/CYP1A1/PLA2G3/OSBPL6/PTGS1/SCD/PROX1/FASN/MYO5A/ALDH8A1/AMACR/HACD1/ALOX5AP/ACACA/PKM/SLC27A5/APOC1/ELOVL6/LDHC/STARD4	23
GO:0030705	cytoskeleton-dependent intracellular transport	20/1220	199/17352	0.0676579	0.332106	0.288088	DYNC1I1/MAP2/CCDC88A/DYNLT2B/TUBA1A/TUBB/TANC2/MYO5A/MYO10/AP3M2/ARL3/BICD2/SNAPIN/ARL8A/TERF2/MAP1B/WASF1/MREG/KLC3/FYCO1	20
GO:0051056	regulation of small GTPase mediated signal transduction	30/1220	321/17352	0.067693	0.332106	0.288088	RDX/NRP1/CHN1/TGFB2/RASGRF1/CGNL1/ARHGEF2/A2M/ARHGAP35/OBSCN/SRGAP3/IQSEC1/STARD13/CBL/FOXM1/SRGAP2/RAC3/ROBO1/ARHGAP31/INPP5B/DENND1A/SPRY4/BCR/ARHGAP11A/DENND4B/DEPDC7/TRIO/RASGRF2/ARHGAP19/PSD3	30
GO:0051306	mitotic sister chromatid separation	8/1220	62/17352	0.0677902	0.332291	0.288249	ESPL1/AURKB/PLK1/CDT1/CDC6/CENPE/BUB1B/KLHL22	8
GO:0019233	sensory perception of pain	12/1220	106/17352	0.0685424	0.33279	0.288682	HOXB8/NMU/CALCA/IL10/NTSR1/ADRA2C/OPRD1/NIPSNAP1/NLGN2/FYN/ZFHX2/GRIN1	12
GO:0051963	regulation of synapse assembly	12/1220	106/17352	0.0685424	0.33279	0.288682	BDNF/ADGRL1/PPP1R9A/EFNA5/ADGRB2/NLGN2/WNT5A/FZD1/SIX1/LRTM1/LRFN3/GRIN1	12
GO:0042326	negative regulation of phosphorylation	40/1220	447/17352	0.068825	0.33279	0.288682	DRD2/BMP7/HYAL2/BMP4/CDKN2D/TESC/DUSP6/HEXIM2/ZBED3/TGFB1/TRIB2/BAX/CBL/FOXM1/DUSP14/SYNJ2BP/PKN1/PLK1/CAV1/UBASH3B/PTEN/SNX25/DBNDD1/PPM1F/PLPP3/NF2/SPRY4/HMGCR/SRCIN1/IGFBP3/HHEX/SH3BP5/PTPN13/PTPRJ/PARD6A/CBFA2T3/CAMK2N2/INKA2/CD109/MYCNOS	40
GO:0006302	double-strand break repair	25/1220	260/17352	0.0689841	0.33279	0.288682	MAGEF1/FEN1/GINS2/ABRAXAS1/HMGA2/XRCC2/FOXM1/H4C3/PARP1/RECQL4/POLQ/SLF2/DNA2/MCM2/OTUB2/TP53BP1/RFWD3/CDCA5/AUNIP/POLB/EXD2/CDC7/RADX/EME2/SLX4	25
GO:0072395	signal transduction involved in cell cycle checkpoint	9/1220	73/17352	0.0693216	0.33279	0.288682	E2F1/ABRAXAS1/PLAGL1/BAX/CDK1/PLK1/DTL/PCBP4/ZNF385A	9
GO:0110020	regulation of actomyosin structure organization	11/1220	95/17352	0.0694079	0.33279	0.288682	NRP1/CCDC88A/CGNL1/PROX1/CORO2B/PPP1R9A/PHLDB2/PFN2/PPM1F/NF2/EVL	11
GO:0048864	stem cell development	10/1220	84/17352	0.0697452	0.33279	0.288682	NRP1/SEMA3A/BMP7/BMP4/LAMA5/BMPR1A/SHH/SEMA5A/SEMA4C/ISL1	10
GO:0140029	exocytic process	10/1220	84/17352	0.0697452	0.33279	0.288682	PLA2G3/RAB3A/STXBP1/SYT1/RAB3B/SYK/SNPH/SNAPIN/CADPS2/VPS18	10
GO:2001257	regulation of cation channel activity	18/1220	176/17352	0.070004	0.33279	0.288682	DRD2/PIRT/RASGRF1/GRIN2B/ANK3/MYO5A/NTSR1/NETO2/CAV1/NLGN2/HOMER1/CAMK2D/RNF207/STAC3/STIMATE/DLG4/PKD2/GRIN1	18
GO:0006869	lipid transport	34/1220	372/17352	0.0700443	0.33279	0.288682	DRD2/TNFAIP8L3/PTCH1/PLA2G3/OSBPL6/SYK/EEPD1/NKX3-1/NME4/SLC2A1/GULP1/NTSR1/ACSL4/ACSL1/SLC66A2/ACACA/SLC27A5/VLDLR/ATP11C/SHH/SREBF2/CAV1/STARD3/NPC2/APOC1/TTPA/ABCC2/MAP2K6/ABCB4/PLA2G12A/OSBPL8/STARD4/LBP/ABCA3	34
GO:0034381	plasma lipoprotein particle clearance	7/1220	52/17352	0.0703565	0.33279	0.288682	AP2M1/VLDLR/NPC2/APOC1/AP2S1/CUBN/DGAT2	7
GO:0048260	positive regulation of receptor-mediated endocytosis	7/1220	52/17352	0.0703565	0.33279	0.288682	DRD2/SYK/TF/HIP1/CBL/SELE/APELA	7
GO:1990089	response to nerve growth factor	7/1220	52/17352	0.0703565	0.33279	0.288682	CORO1A/BDNF/CALCA/E2F1/CBL/PTEN/WASF1	7
GO:0002566	somatic diversification of immune receptors via somatic mutation	3/1220	14/17352	0.0704654	0.33279	0.288682	POLQ/POLB/EXO1	3
GO:0007135	meiosis II	3/1220	14/17352	0.0704654	0.33279	0.288682	SGO1/SGO2/BUB1B	3
GO:0007512	adult heart development	3/1220	14/17352	0.0704654	0.33279	0.288682	MYH10/APELA/TCAP	3
GO:0010649	regulation of cell communication by electrical coupling	3/1220	14/17352	0.0704654	0.33279	0.288682	ANK3/CAV1/CAMK2D	3
GO:0010935	regulation of macrophage cytokine production	3/1220	14/17352	0.0704654	0.33279	0.288682	TGFB2/TGFB1/WNT5A	3
GO:0032042	mitochondrial DNA metabolic process	3/1220	14/17352	0.0704654	0.33279	0.288682	PARP1/TOP3A/DNA2	3
GO:0032802	low-density lipoprotein particle receptor catabolic process	3/1220	14/17352	0.0704654	0.33279	0.288682	AP2M1/VLDLR/AP2S1	3
GO:0045217	cell-cell junction maintenance	3/1220	14/17352	0.0704654	0.33279	0.288682	RASSF8/NLGN2/PARD6A	3
GO:0048681	negative regulation of axon regeneration	3/1220	14/17352	0.0704654	0.33279	0.288682	KREMEN1/EPHA4/PTEN	3
GO:0051547	regulation of keratinocyte migration	3/1220	14/17352	0.0704654	0.33279	0.288682	HAS2/IQSEC1/PTEN	3
GO:0061983	meiosis II cell cycle process	3/1220	14/17352	0.0704654	0.33279	0.288682	SGO1/SGO2/BUB1B	3
GO:0070307	lens fiber cell development	3/1220	14/17352	0.0704654	0.33279	0.288682	PROX1/BFSP1/ABI2	3
GO:0071361	cellular response to ethanol	3/1220	14/17352	0.0704654	0.33279	0.288682	ITPR2/PTEN/GLRA2	3
GO:0099188	postsynaptic cytoskeleton organization	3/1220	14/17352	0.0704654	0.33279	0.288682	DBN1/PPP1R9A/MYH10	3
GO:0150011	regulation of neuron projection arborization	3/1220	14/17352	0.0704654	0.33279	0.288682	WNT5A/DVL3/DLG4	3
GO:1900121	negative regulation of receptor binding	3/1220	14/17352	0.0704654	0.33279	0.288682	IL10/NKX3-1/LEF1	3
GO:1901201	regulation of extracellular matrix assembly	3/1220	14/17352	0.0704654	0.33279	0.288682	HAS2/PHLDB2/TGFB1	3
GO:1901626	regulation of postsynaptic membrane organization	3/1220	14/17352	0.0704654	0.33279	0.288682	FZD9/ZDHHC2/SLC7A11	3
GO:1904251	regulation of bile acid metabolic process	3/1220	14/17352	0.0704654	0.33279	0.288682	FGF19/PROX1/STARD4	3
GO:1904668	positive regulation of ubiquitin protein ligase activity	3/1220	14/17352	0.0704654	0.33279	0.288682	UBE2S/PLK1/PTEN	3
GO:0003016	respiratory system process	5/1220	32/17352	0.070572	0.33279	0.288682	RAB3A/JAG2/NLGN2/GAA/PBX3	5
GO:0010165	response to X-ray	5/1220	32/17352	0.070572	0.33279	0.288682	CCND1/HMGA2/XRCC2/IKBIP/TP53BP1	5
GO:0010574	regulation of vascular endothelial growth factor production	5/1220	32/17352	0.070572	0.33279	0.288682	RORA/CYP1B1/TGFB1/ADORA2B/ISL1	5
GO:0036314	response to sterol	5/1220	32/17352	0.070572	0.33279	0.288682	PTCH1/RORA/TGFB1/LRP8/AACS	5
GO:0044319	wound healing, spreading of cells	5/1220	32/17352	0.070572	0.33279	0.288682	ARHGAP35/PHLDB2/PTEN/FLNA/MSX2	5
GO:0048333	mesodermal cell differentiation	5/1220	32/17352	0.070572	0.33279	0.288682	FGFR1/BMP4/HMGA2/BMPR1A/SMAD1	5
GO:0050482	arachidonic acid secretion	5/1220	32/17352	0.070572	0.33279	0.288682	DRD2/PLA2G3/SYK/NTSR1/PLA2G12A	5
GO:0051385	response to mineralocorticoid	5/1220	32/17352	0.070572	0.33279	0.288682	MAOB/CCND1/HSD3B1/PARP1/ATP2B1	5
GO:0060603	mammary gland duct morphogenesis	5/1220	32/17352	0.070572	0.33279	0.288682	PTCH1/ETV5/WNT5A/MSX2/AR	5
GO:0061036	positive regulation of cartilage development	5/1220	32/17352	0.070572	0.33279	0.288682	BMP4/SOX6/WNT5A/SOX5/SMAD1	5
GO:0090505	epiboly involved in wound healing	5/1220	32/17352	0.070572	0.33279	0.288682	ARHGAP35/PHLDB2/PTEN/FLNA/MSX2	5
GO:1903963	arachidonate transport	5/1220	32/17352	0.070572	0.33279	0.288682	DRD2/PLA2G3/SYK/NTSR1/PLA2G12A	5
GO:0061041	regulation of wound healing	15/1220	141/17352	0.0707798	0.333489	0.289288	SMOC2/RAB3A/SYK/VKORC1/PHLDB2/PRDX2/PLAT/CAV1/UBASH3B/PTEN/PLPP3/HMGCR/MYLK/PDGFB/CD109	15
GO:1903829	positive regulation of cellular protein localization	31/1220	335/17352	0.0710857	0.334648	0.290294	RDX/CEMIP/CCDC88A/HPS4/GNAI1/HYAL2/ANK3/E2F1/OAZ2/TGFB1/GZMB/RAB29/CDK1/CNPY4/GSK3A/SHH/SREBF2/PLK1/RIPOR1/PARP1/CDT1/CDK5R1/MARK4/ZDHHC2/FLNA/ENTR1/FYN/MIEF1/PPP1R9B/STAC3/PARD6A	31
GO:0001709	cell fate determination	6/1220	42/17352	0.0716841	0.336614	0.291999	PTCH1/BMP4/PROX1/PRRX1/TBX2/ISL1	6
GO:0085029	extracellular matrix assembly	6/1220	42/17352	0.0716841	0.336614	0.291999	QSOX1/HAS2/PHLDB2/TGFB1/LAMB1/NTN4	6
GO:0090278	negative regulation of peptide hormone secretion	6/1220	42/17352	0.0716841	0.336614	0.291999	DRD2/INHBB/VSNL1/STXBP5L/SIRT4/HMGCR	6
GO:0009914	hormone transport	30/1220	323/17352	0.0720736	0.338159	0.293339	DRD2/SCG5/FGFR1/INHBB/PLA2G3/NMU/CRYM/ITPR2/FOXD1/RASL10B/NKX3-1/SLC2A1/MYO5A/ADRA2C/SLCO4A1/ACSL4/EFNA5/SLC25A4/VSNL1/SLC7A8/NLGN2/TM7SF3/ABCC2/ISL1/STXBP5L/SIRT4/HMGCR/AACS/KISS1/RAPGEF4	30
GO:0006282	regulation of DNA repair	14/1220	130/17352	0.0728832	0.340931	0.295744	MAGEF1/PRRX1/ABRAXAS1/HMGA2/FOXM1/PARP1/TERF2/POLQ/SLF2/OTUB2/TP53BP1/AUNIP/FAM168A/RADX	14
GO:0031571	mitotic G1 DNA damage checkpoint	8/1220	63/17352	0.0731043	0.340931	0.295744	E2F1/CCND1/PLAGL1/BAX/CDK1/PCBP4/RFWD3/ZNF385A	8
GO:0032835	glomerulus development	8/1220	63/17352	0.0731043	0.340931	0.295744	PROM1/BMP7/BMP4/NOTCH3/WT1/MTSS1/OSR1/PDGFB	8
GO:1905710	positive regulation of membrane permeability	8/1220	63/17352	0.0731043	0.340931	0.295744	DEFA5/MT3/E2F1/FZD9/GZMB/BAX/GSK3A/RTL10	8
GO:0050708	regulation of protein secretion	31/1220	336/17352	0.073283	0.340931	0.295744	DRD2/INHBB/TGFB2/NMU/ITPR2/SYK/IL10/TTN/SLC2A1/ADRA2C/ACSL4/EFNA5/TGFB1/SLC25A4/VSNL1/MYH10/P3H1/NLGN2/TM7SF3/OR51E2/ISL1/CD200/STXBP5L/PAM/SIRT4/HMGCR/AACS/SRCIN1/PARD6A/IL26/RAPGEF4	31
GO:1902476	chloride transmembrane transport	11/1220	96/17352	0.0736625	0.340931	0.295744	BEST3/PCYOX1/TTYH3/SLC4A8/GABRA2/SLC1A4/SLC12A4/CLCN4/SLC12A1/GLRA2/ANO8	11
GO:0000002	mitochondrial genome maintenance	4/1220	23/17352	0.0738846	0.340931	0.295744	SLC25A4/PARP1/TOP3A/DNA2	4
GO:0003283	atrial septum development	4/1220	23/17352	0.0738846	0.340931	0.295744	TGFB2/HEY2/WNT5A/ISL1	4
GO:0006541	glutamine metabolic process	4/1220	23/17352	0.0738846	0.340931	0.295744	PHGDH/CAD/SIRT4/GLS2	4
GO:0009251	glucan catabolic process	4/1220	23/17352	0.0738846	0.340931	0.295744	PGM1/GAA/PGM2L1/AGL	4
GO:0031629	synaptic vesicle fusion to presynaptic active zone membrane	4/1220	23/17352	0.0738846	0.340931	0.295744	RAB3A/STXBP1/SYT1/SNAPIN	4
GO:0036315	cellular response to sterol	4/1220	23/17352	0.0738846	0.340931	0.295744	PTCH1/RORA/LRP8/AACS	4
GO:0043576	regulation of respiratory gaseous exchange	4/1220	23/17352	0.0738846	0.340931	0.295744	NTSR1/NLGN2/PBX3/GRIN1	4
GO:0043586	tongue development	4/1220	23/17352	0.0738846	0.340931	0.295744	BDNF/LEF1/SIX1/PRDM16	4
GO:0048791	calcium ion-regulated exocytosis of neurotransmitter	4/1220	23/17352	0.0738846	0.340931	0.295744	STXBP1/SYT1/SYT8/SYT12	4
GO:0051220	cytoplasmic sequestering of protein	4/1220	23/17352	0.0738846	0.340931	0.295744	DBN1/IL10/FLNA/PKD2	4
GO:0071294	cellular response to zinc ion	4/1220	23/17352	0.0738846	0.340931	0.295744	MT3/PARP1/GLRA2/MT1A	4
GO:0097150	neuronal stem cell population maintenance	4/1220	23/17352	0.0738846	0.340931	0.295744	PROX1/PRRX1/SOX2/FANCC	4
GO:1903798	regulation of production of miRNAs involved in gene silencing by miRNA	4/1220	23/17352	0.0738846	0.340931	0.295744	BMP4/TGFB1/MAP2K1/MYCN	4
GO:2000050	regulation of non-canonical Wnt signaling pathway	4/1220	23/17352	0.0738846	0.340931	0.295744	DAAM2/ZNRF3/WNT5A/CSNK1E	4
GO:0009064	glutamine family amino acid metabolic process	9/1220	74/17352	0.0742461	0.342316	0.296946	PHGDH/GAD1/SLC39A8/CAD/ARG2/SIRT4/SLC7A11/GLS2/ALDH4A1	9
GO:0045930	negative regulation of mitotic cell cycle	29/1220	312/17352	0.0753688	0.347206	0.301188	BMP7/BMP4/CDKN2D/E2F1/IL10/NKX3-1/TGFB1/CCND1/PLAGL1/BAX/HMGA2/CDK1/AURKB/CLSPN/FOXN3/PLK1/PTEN/CDT1/CDC6/AVEN/PCBP4/RFWD3/ZNF385A/TICRR/ORC1/EME2/BUB1B/KLHL22/PKD2	29
GO:2000241	regulation of reproductive process	17/1220	166/17352	0.0758513	0.349141	0.302866	INHBB/SEMA3A/STXBP1/BMP7/BMP4/NKX3-1/HOXD13/WT1/CDC25A/SHH/WNT5A/ZNF711/NPM2/MSX2/APELA/AR/FBXO43	17
GO:0002793	positive regulation of peptide secretion	19/1220	190/17352	0.0763294	0.350752	0.304264	DRD2/TGFB2/NMU/SYK/IL10/RASL10B/TTN/ACSL4/TGFB1/VSNL1/MYH10/NLGN2/TM7SF3/OR51E2/ISL1/AACS/KISS1/PARD6A/IL26	19
GO:0045661	regulation of myoblast differentiation	7/1220	53/17352	0.0763896	0.350752	0.304264	BMP4/EID2B/PRICKLE1/TGFB1/HIF1AN/IGFBP3/KLHL41	7
GO:1901862	negative regulation of muscle tissue development	7/1220	53/17352	0.0763896	0.350752	0.304264	BMP4/SOX6/TGFB1/GSK3A/SHH/LEF1/PTEN	7
GO:0046887	positive regulation of hormone secretion	14/1220	131/17352	0.0765935	0.351246	0.304692	DRD2/FGFR1/INHBB/PLA2G3/NMU/RASL10B/NKX3-1/ACSL4/VSNL1/NLGN2/TM7SF3/ISL1/AACS/KISS1	14
GO:0001523	retinoid metabolic process	12/1220	108/17352	0.0766229	0.351246	0.304692	CRABP2/ALDH1A1/CYP1A1/RLBP1/CYP1B1/ALDH8A1/SDR16C5/DHRS13/LRP8/RDH11/RDH14/DGAT2	12
GO:1990778	protein localization to cell periphery	31/1220	338/17352	0.0778184	0.35564	0.308504	RDX/PTCH1/CCDC88A/TSPAN5/SKAP1/RAB3A/GNAI1/STXBP1/ANK3/RAB3B/TESC/ADAM22/MYO5A/TGFB1/AP2M1/LAMA5/ARL3/RAB29/CNPY4/PLK1/CAV1/FYB2/ZDHHC2/APPL1/FLNA/KCNB2/AR/PPP1R9B/STAC3/DLG4/GRIN1	31
GO:1901655	cellular response to ketone	11/1220	97/17352	0.0780791	0.35564	0.308504	GNAI1/EIF4EBP1/EFNA5/ACACA/ABCC2/ATP2B1/PTGER2/AACS/AR/GNG2/TNC	11
GO:0019932	second-messenger-mediated signaling	40/1220	452/17352	0.0784085	0.35564	0.308504	DRD2/GPR161/HOMER3/MCTP1/CHRM3/CALCA/ITPR2/GNAI1/RCAN2/GRIN2B/SYK/ADGRL1/PDE10A/PPP1R9A/MYO5A/ADRA2C/GNAI2/ADGRB2/SCTR/CDH13/ADORA2B/GSK3A/TMEM38A/NCALD/OR51E2/CDC34/P2RY11/PTGER2/SELE/CAMK2D/LPAR2/PPP1R9B/GNG2/STIMATE/PTPRJ/KSR2/PDGFB/PKD2/RAPGEF4/GRIN1	40
GO:0033006	regulation of mast cell activation involved in immune response	5/1220	33/17352	0.0785856	0.35564	0.308504	PLA2G3/STXBP1/SYK/ADORA2B/ENPP3	5
GO:0040020	regulation of meiotic nuclear division	5/1220	33/17352	0.0785856	0.35564	0.308504	WNT5A/ZNF711/NPM2/MSX2/FBXO43	5
GO:0060674	placenta blood vessel development	5/1220	33/17352	0.0785856	0.35564	0.308504	HS6ST1/HEY2/MAP2K1/APELA/PKD2	5
GO:1905508	protein localization to microtubule organizing center	5/1220	33/17352	0.0785856	0.35564	0.308504	DISC1/CEP72/SPAG5/MARK4/PARD6A	5
GO:0033046	negative regulation of sister chromatid segregation	6/1220	43/17352	0.0785974	0.35564	0.308504	ESPL1/AURKB/PLK1/CDT1/BUB1B/KLHL22	6
GO:0045773	positive regulation of axon extension	6/1220	43/17352	0.0785974	0.35564	0.308504	NRP1/DISC1/DBN1/SEMA5A/MAP1B/MEGF8	6
GO:0045806	negative regulation of endocytosis	6/1220	43/17352	0.0785974	0.35564	0.308504	MCTP1/WDR54/CAV1/UNC119/APOC1/DLG4	6
GO:0070316	regulation of G0 to G1 transition	6/1220	43/17352	0.0785974	0.35564	0.308504	E2F1/PCGF2/SUZ12/CBX5/RRM2/CDC7	6
GO:0120009	intermembrane lipid transfer	6/1220	43/17352	0.0785974	0.35564	0.308504	TNFAIP8L3/STARD3/NPC2/TTPA/OSBPL8/STARD4	6
GO:0044783	G1 DNA damage checkpoint	8/1220	64/17352	0.0786634	0.35564	0.308504	E2F1/CCND1/PLAGL1/BAX/CDK1/PCBP4/RFWD3/ZNF385A	8
GO:0044819	mitotic G1/S transition checkpoint	8/1220	64/17352	0.0786634	0.35564	0.308504	E2F1/CCND1/PLAGL1/BAX/CDK1/PCBP4/RFWD3/ZNF385A	8
GO:0045453	bone resorption	8/1220	64/17352	0.0786634	0.35564	0.308504	TNFRSF11B/CALCA/SYK/TF/SIGLEC15/DEF8/UBASH3B/TMEM64	8
GO:1900449	regulation of glutamate receptor signaling pathway	8/1220	64/17352	0.0786634	0.35564	0.308504	RASGRF1/GRIN2B/NETO2/NLGN2/FYN/CX3CL1/DLG4/GRIN1	8
GO:1905818	regulation of chromosome separation	8/1220	64/17352	0.0786634	0.35564	0.308504	ESPL1/AURKB/PLK1/CDT1/CDC6/CENPE/BUB1B/KLHL22	8
GO:0051208	sequestering of calcium ion	13/1220	120/17352	0.078826	0.356087	0.308891	DRD2/CEMIP/CORO1A/ITPR2/MYO5A/NTSR1/BAX/TMEM38A/UBASH3B/FASLG/CAMK2D/CX3CL1/PKD2	13
GO:0008589	regulation of smoothened signaling pathway	10/1220	86/17352	0.0790728	0.356338	0.309109	GPR161/FGF9/PTCH1/RORA/PRRX1/SHH/CIBAR1/CHSY1/NDST1/MEGF8	10
GO:0034109	homotypic cell-cell adhesion	10/1220	86/17352	0.0790728	0.356338	0.309109	RDX/LGALS1/STXBP1/ANK3/SYK/ZNF703/UBASH3B/PLPP3/FLNA/SLC7A11	10
GO:0051492	regulation of stress fiber assembly	10/1220	86/17352	0.0790728	0.356338	0.309109	NRP1/CCDC88A/CGNL1/CORO2B/PPP1R9A/PHLDB2/PFN2/PPM1F/NF2/EVL	10
GO:0030100	regulation of endocytosis	20/1220	203/17352	0.079284	0.356338	0.309109	DRD2/MCTP1/SNAP91/SYK/WDR54/TF/HIP1/CDH13/CBL/SYNJ2BP/CAV1/UNC119/WNT5A/APOC1/DNM1/AP2S1/APPL1/SELE/APELA/DLG4	20
GO:0015909	long-chain fatty acid transport	9/1220	75/17352	0.0793804	0.356338	0.309109	DRD2/PLA2G3/SYK/SLC2A1/NTSR1/ACSL1/ACACA/SLC27A5/PLA2G12A	9
GO:0032418	lysosome localization	9/1220	75/17352	0.0793804	0.356338	0.309109	PLA2G3/RAB3A/STXBP1/SYK/ADORA2B/CBL/DEF8/SNAPIN/HPS6	9
GO:0043407	negative regulation of MAP kinase activity	9/1220	75/17352	0.0793804	0.356338	0.309109	BMP7/HYAL2/BMP4/DUSP6/DUSP14/CAV1/SPRY4/HMGCR/PTPRJ	9
GO:0031099	regeneration	19/1220	191/17352	0.0794555	0.356338	0.309109	NREP/PTCH1/KREMEN1/EPHA4/IL10/PRRX1/SOX2/FZD9/CCND1/PKM/CDK1/PTEN/MAP2K1/CAD/ISL1/MAP1B/TGFBR3/TNC/CPQ	19
GO:0050731	positive regulation of peptidyl-tyrosine phosphorylation	19/1220	191/17352	0.0794555	0.356338	0.309109	NRP1/EPHA4/BDNF/SYK/ARHGEF2/EFNA5/TGFB1/IL23A/LRP8/UNC119/ISL1/CSF3/FYN/DOK7/SRCIN1/TGFA/PTPRJ/DLG4/PDGFB	19
GO:0018108	peptidyl-tyrosine phosphorylation	33/1220	364/17352	0.0798655	0.35789	0.310455	NRP1/FGFR1/EPHA4/BDNF/BMX/ROR1/HYAL2/SYK/ARHGEF2/TTN/EFNA5/TGFB1/CBL/IL23A/CAV1/LRP8/UNC119/MAP2K1/MAP2K6/ABI2/ISL1/BAZ1B/NF2/CSF3/FYN/DOK7/SRCIN1/HIPK2/SH3BP5/TGFA/PTPRJ/DLG4/PDGFB	33
GO:0001936	regulation of endothelial cell proliferation	14/1220	132/17352	0.0804241	0.360104	0.312376	NRP1/FGFR1/BMP4/IL10/PROX1/ZNF580/CDH13/SYNJ2BP/SEMA5A/CAV1/WNT5A/APELA/ATOH8/PDGFB	14
GO:0002791	regulation of peptide secretion	33/1220	365/17352	0.0821591	0.36392	0.315687	DRD2/INHBB/TGFB2/NMU/ITPR2/SYK/IL10/RASL10B/TTN/SLC2A1/ADRA2C/ACSL4/EFNA5/TGFB1/SLC25A4/VSNL1/MYH10/P3H1/NLGN2/TM7SF3/OR51E2/ISL1/CD200/STXBP5L/PAM/SIRT4/HMGCR/AACS/SRCIN1/KISS1/PARD6A/IL26/RAPGEF4	33
GO:0070374	positive regulation of ERK1 and ERK2 cascade	20/1220	204/17352	0.0823862	0.36392	0.315687	DRD2/FGF20/FGF19/NRP1/TNFAIP8L3/MT3/BMP4/GNAI2/TGFB1/CHI3L1/PTEN/MAP2K1/MFHAS1/NPNT/APELA/HMGCR/CX3CL1/PDGFB/IL26/GCNT2	20
GO:0006835	dicarboxylic acid transport	11/1220	98/17352	0.0826584	0.36392	0.315687	BDNF/RAB3A/STXBP1/SYT1/NTSR1/TSPOAP1/SLC1A4/ABCC2/PPFIA4/SLC7A11/GLS2	11
GO:0030316	osteoclast differentiation	11/1220	98/17352	0.0826584	0.36392	0.315687	PRXL2A/TF/SIGLEC15/IL23A/UBASH3B/PIAS3/CAMK4/SH3PXD2A/POU4F1/TMEM64/CD109	11
GO:0071248	cellular response to metal ion	19/1220	192/17352	0.0826653	0.36392	0.315687	CYP1A1/TFAP2A/MT3/SYT1/ANK3/SYT8/TF/ALOX5AP/GSK3A/SHH/SYT12/PARP1/WNT5A/ENDOG/CAMK2D/GLRA2/MT1A/DLG4/PKD2	19
GO:0010524	positive regulation of calcium ion transport into cytosol	7/1220	54/17352	0.0827159	0.36392	0.315687	CEMIP/NTSR1/BAX/CAV1/CX3CL1/PKD2/GRIN1	7
GO:0031050	dsRNA processing	7/1220	54/17352	0.0827159	0.36392	0.315687	BMP4/TGFB1/MAP2K1/SMAD1/ZC3H7B/AGO1/MYCN	7
GO:0070918	production of small RNA involved in gene silencing by RNA	7/1220	54/17352	0.0827159	0.36392	0.315687	BMP4/TGFB1/MAP2K1/SMAD1/ZC3H7B/AGO1/MYCN	7
GO:0022406	membrane docking	18/1220	180/17352	0.082762	0.36392	0.315687	RAB3A/STXBP1/SYT1/RAB3B/TUBA1A/TUBG1/TUBB/CDK1/CEP72/PLK1/CKAP5/CEP78/SNPH/MARK4/CSNK1E/CC2D2A/VPS18/TTBK2	18
GO:0006000	fructose metabolic process	3/1220	15/17352	0.0836455	0.36392	0.315687	ALDH1A1/ALDOC/PFKFB4	3
GO:0006544	glycine metabolic process	3/1220	15/17352	0.0836455	0.36392	0.315687	PHGDH/GCSH/SHMT2	3
GO:0009404	toxin metabolic process	3/1220	15/17352	0.0836455	0.36392	0.315687	CYP1A1/CYP1B1/PAM	3
GO:0032252	secretory granule localization	3/1220	15/17352	0.0836455	0.36392	0.315687	MAP2/TANC2/MYO5A	3
GO:0032274	gonadotropin secretion	3/1220	15/17352	0.0836455	0.36392	0.315687	INHBB/FOXD1/KISS1	3
GO:0032328	alanine transport	3/1220	15/17352	0.0836455	0.36392	0.315687	SLC6A6/SLC7A8/SLC1A4	3
GO:0032645	regulation of granulocyte macrophage colony-stimulating factor production	3/1220	15/17352	0.0836455	0.36392	0.315687	SYK/IL23A/ISL1	3
GO:0034111	negative regulation of homotypic cell-cell adhesion	3/1220	15/17352	0.0836455	0.36392	0.315687	RDX/ZNF703/UBASH3B	3
GO:0045198	establishment of epithelial cell apical/basal polarity	3/1220	15/17352	0.0836455	0.36392	0.315687	PTK7/SYNE4/WNT5A	3
GO:0045779	negative regulation of bone resorption	3/1220	15/17352	0.0836455	0.36392	0.315687	TNFRSF11B/CALCA/UBASH3B	3
GO:0060347	heart trabecula formation	3/1220	15/17352	0.0836455	0.36392	0.315687	HEY2/EGLN1/TGFBR3	3
GO:0070571	negative regulation of neuron projection regeneration	3/1220	15/17352	0.0836455	0.36392	0.315687	KREMEN1/EPHA4/PTEN	3
GO:0070831	basement membrane assembly	3/1220	15/17352	0.0836455	0.36392	0.315687	PHLDB2/LAMB1/NTN4	3
GO:0072148	epithelial cell fate commitment	3/1220	15/17352	0.0836455	0.36392	0.315687	NRP1/JAG2/PROX1	3
GO:0072160	nephron tubule epithelial cell differentiation	3/1220	15/17352	0.0836455	0.36392	0.315687	PROM1/MTSS1/OSR1	3
GO:0072498	embryonic skeletal joint development	3/1220	15/17352	0.0836455	0.36392	0.315687	BMP7/BMP4/OSR1	3
GO:2001028	positive regulation of endothelial cell chemotaxis	3/1220	15/17352	0.0836455	0.36392	0.315687	SMOC2/FGFR1/SEMA5A	3
GO:0003094	glomerular filtration	4/1220	24/17352	0.0839467	0.36392	0.315687	CORO2B/TMEM63C/PDGFB/MCAM	4
GO:0010664	negative regulation of striated muscle cell apoptotic process	4/1220	24/17352	0.0839467	0.36392	0.315687	BMP7/HEY2/SIRT4/HMGCR	4
GO:0019430	removal of superoxide radicals	4/1220	24/17352	0.0839467	0.36392	0.315687	MT3/BMP7/PRDX2/FANCC	4
GO:0021697	cerebellar cortex formation	4/1220	24/17352	0.0839467	0.36392	0.315687	RORA/PROX1/MAP2K1/TTLL1	4
GO:0021904	dorsal/ventral neural tube patterning	4/1220	24/17352	0.0839467	0.36392	0.315687	GPR161/PTCH1/BMP4/SHH	4
GO:0032469	endoplasmic reticulum calcium ion homeostasis	4/1220	24/17352	0.0839467	0.36392	0.315687	WFS1/BAX/KCTD17/CAMK2D	4
GO:0032925	regulation of activin receptor signaling pathway	4/1220	24/17352	0.0839467	0.36392	0.315687	FGF9/SHH/IGSF1/DACT2	4
GO:0044321	response to leptin	4/1220	24/17352	0.0839467	0.36392	0.315687	INHBB/MT3/CCND1/PTEN	4
GO:0045932	negative regulation of muscle contraction	4/1220	24/17352	0.0839467	0.36392	0.315687	CALCA/DOCK4/ADRA2C/ADORA2B	4
GO:0048261	negative regulation of receptor-mediated endocytosis	4/1220	24/17352	0.0839467	0.36392	0.315687	WDR54/UNC119/APOC1/DLG4	4
GO:0060444	branching involved in mammary gland duct morphogenesis	4/1220	24/17352	0.0839467	0.36392	0.315687	ETV5/WNT5A/MSX2/AR	4
GO:0099500	vesicle fusion to plasma membrane	4/1220	24/17352	0.0839467	0.36392	0.315687	RAB3A/STXBP1/SYT1/SNAPIN	4
GO:1901380	negative regulation of potassium ion transmembrane transport	4/1220	24/17352	0.0839467	0.36392	0.315687	ANK3/KCNH2/CAV1/PTEN	4
GO:1904666	regulation of ubiquitin protein ligase activity	4/1220	24/17352	0.0839467	0.36392	0.315687	BAG2/UBE2S/PLK1/PTEN	4
GO:2000637	positive regulation of gene silencing by miRNA	4/1220	24/17352	0.0839467	0.36392	0.315687	BMP4/TGFB1/MAP2K1/MYCN	4
GO:0001942	hair follicle development	10/1220	87/17352	0.0840117	0.36392	0.315687	DKK4/TNFRSF19/TGFB2/APCDD1/MYO5A/LAMA5/SHH/WNT5A/MSX2/CD109	10
GO:0017156	calcium-ion regulated exocytosis	8/1220	65/17352	0.0844677	0.365329	0.316909	RAB3A/STXBP1/SYT1/SYT8/GNAI2/SYT12/CADPS2/RAPGEF4	8
GO:0046365	monosaccharide catabolic process	8/1220	65/17352	0.0844677	0.365329	0.316909	ALDH1A1/ENO2/ALDOC/PGM1/PGAM1/PKM/PGM2L1/FOXK2	8
GO:0008306	associative learning	9/1220	76/17352	0.0847249	0.365876	0.317383	DRD2/NPTX2/DEAF1/NRGN/ASIC1/DDHD2/HMGCR/SLC7A11/GRIN1	9
GO:0030279	negative regulation of ossification	9/1220	76/17352	0.0847249	0.365876	0.317383	PTCH1/KREMEN1/CALCA/BCOR/RFLNA/ZNF664-RFLNA/CHSY1/TMEM64/TNN	9
GO:0001649	osteoblast differentiation	21/1220	217/17352	0.0850298	0.366909	0.318279	FGF9/CTHRC1/PTCH1/BMP7/BMP4/FASN/SOX2/CTNNBIP1/BMPR1A/SHH/LEF1/SMAD1/NPNT/FZD1/RDH14/MSX2/IGFBP3/ZHX3/TMEM64/TNN/TNC	21
GO:0010927	cellular component assembly involved in morphogenesis	12/1220	110/17352	0.0852857	0.367401	0.318706	CSRP2/PLA2G3/TTN/PROX1/OBSCN/FHOD3/PHLDB2/TMOD2/MYH10/KNL1/TCAP/KLHL41	12
GO:0001738	morphogenesis of a polarized epithelium	15/1220	145/17352	0.0853411	0.367401	0.318706	CTHRC1/ZNRF3/PTK7/ROR1/PRICKLE1/AP2M1/LAMA5/SYNE4/PRICKLE2/VANGL1/WNT5A/FZD1/AP2S1/DVL3/PARD6A	15
GO:0007612	learning	15/1220	145/17352	0.0853411	0.367401	0.318706	DRD2/NTSR1/NPTX2/DEAF1/NRGN/ASIC1/SORCS3/DDHD2/CIC/HMGCR/FYN/SLC7A11/PPP1R9B/DLG4/GRIN1	15
GO:0072522	purine-containing compound biosynthetic process	20/1220	205/17352	0.0855676	0.367983	0.319211	ACSL6/GMPR/SCD/NME4/FASN/ACSL4/PDK3/HACD1/ACSL1/TGFB1/ACACA/PKM/ADORA2B/PARP1/SHMT2/ELOVL6/LDHC/PDP2/PAPSS1/ADSL	20
GO:0050730	regulation of peptidyl-tyrosine phosphorylation	24/1220	254/17352	0.0856178	0.367983	0.319211	NRP1/EPHA4/BDNF/HYAL2/SYK/ARHGEF2/EFNA5/TGFB1/CBL/IL23A/CAV1/LRP8/UNC119/ISL1/NF2/CSF3/FYN/DOK7/SRCIN1/SH3BP5/TGFA/PTPRJ/DLG4/PDGFB	24
GO:0003254	regulation of membrane depolarization	6/1220	44/17352	0.0858716	0.367983	0.319211	MLLT11/ANK3/NTSR1/FZD9/PARP1/CAMK2D	6
GO:0045023	G0 to G1 transition	6/1220	44/17352	0.0858716	0.367983	0.319211	E2F1/PCGF2/SUZ12/CBX5/RRM2/CDC7	6
GO:0048489	synaptic vesicle transport	6/1220	44/17352	0.0858716	0.367983	0.319211	MAP2/SNAP91/RAB3A/AP3M2/DNM1/SNAPIN	6
GO:0051985	negative regulation of chromosome segregation	6/1220	44/17352	0.0858716	0.367983	0.319211	ESPL1/AURKB/PLK1/CDT1/BUB1B/KLHL22	6
GO:0050714	positive regulation of protein secretion	17/1220	169/17352	0.0861758	0.369004	0.320096	DRD2/TGFB2/NMU/SYK/IL10/TTN/ACSL4/TGFB1/VSNL1/MYH10/NLGN2/TM7SF3/OR51E2/ISL1/AACS/PARD6A/IL26	17
GO:0000038	very long-chain fatty acid metabolic process	5/1220	34/17352	0.0870649	0.369134	0.320209	ACSL6/HACD1/ACSL1/SLC27A5/ELOVL6	5
GO:0007094	mitotic spindle assembly checkpoint	5/1220	34/17352	0.0870649	0.369134	0.320209	AURKB/PLK1/CDT1/BUB1B/KLHL22	5
GO:0010665	regulation of cardiac muscle cell apoptotic process	5/1220	34/17352	0.0870649	0.369134	0.320209	HEY2/PTEN/SIRT4/HMGCR/CAMK2D	5
GO:0030851	granulocyte differentiation	5/1220	34/17352	0.0870649	0.369134	0.320209	TESC/FASN/LEF1/CSF3/CBFA2T3	5
GO:0031112	positive regulation of microtubule polymerization or depolymerization	5/1220	34/17352	0.0870649	0.369134	0.320209	CKAP5/CDK5R1/NIN/PSRC1/MAP1B	5
GO:0031577	spindle checkpoint	5/1220	34/17352	0.0870649	0.369134	0.320209	AURKB/PLK1/CDT1/BUB1B/KLHL22	5
GO:0033280	response to vitamin D	5/1220	34/17352	0.0870649	0.369134	0.320209	STC1/BMP7/CDKN2D/ATP2B1/TNC	5
GO:0048665	neuron fate specification	5/1220	34/17352	0.0870649	0.369134	0.320209	ISL2/ISL1/SIX1/POU4F1/HOXD10	5
GO:0048854	brain morphogenesis	5/1220	34/17352	0.0870649	0.369134	0.320209	CTNNA2/PTEN/WNT5A/FANCC/OTX1	5
GO:0060236	regulation of mitotic spindle organization	5/1220	34/17352	0.0870649	0.369134	0.320209	MAP9/GNAI1/FSD1/PLK1/PSRC1	5
GO:0071173	spindle assembly checkpoint	5/1220	34/17352	0.0870649	0.369134	0.320209	AURKB/PLK1/CDT1/BUB1B/KLHL22	5
GO:0071174	mitotic spindle checkpoint	5/1220	34/17352	0.0870649	0.369134	0.320209	AURKB/PLK1/CDT1/BUB1B/KLHL22	5
GO:0090322	regulation of superoxide metabolic process	5/1220	34/17352	0.0870649	0.369134	0.320209	PON3/BMP7/SYK/GNAI2/TGFB1	5
GO:0043244	regulation of protein-containing complex disassembly	13/1220	122/17352	0.0871635	0.369272	0.320329	RDX/AVIL/ARHGEF2/NES/TMOD2/SEMA5A/CAMSAP1/PHF23/EIF5A2/CAMSAP2/MAP1B/TTBK2/FYCO1	13
GO:0010876	lipid localization	37/1220	418/17352	0.0874072	0.370024	0.320981	DRD2/TNFAIP8L3/PTCH1/PLA2G3/OSBPL6/SYK/EEPD1/NKX3-1/NME4/SLC2A1/GULP1/NTSR1/SQLE/ACSL4/ACSL1/SLC66A2/ACACA/SLC27A5/VLDLR/ATP11C/SHH/SREBF2/CAV1/NRIP1/STARD3/NPC2/APOC1/TTPA/ABCC2/MAP2K6/ABCB4/PLA2G12A/OSBPL8/STARD4/DGAT2/LBP/ABCA3	37
GO:0051090	regulation of DNA-binding transcription factor activity	38/1220	431/17352	0.0879595	0.37208	0.322765	PTCH1/NLRP2/WFS1/ROR1/BMP7/SYK/IL10/ARHGEF2/CYP1B1/PROX1/NKX3-1/ZIC2/NDP/FANCA/OPRD1/CTNNBIP1/EGLN1/SHH/PRDX2/CAV1/LRP8/PTEN/WNT5A/CD200/FZD1/PLPP3/CSF3/FLNA/MSX2/TRAF5/HIPK2/TP53BP1/AR/CX3CL1/RTKN2/POU4F1/MID2/PKD2	38
GO:0042493	response to drug	35/1220	393/17352	0.0884345	0.373806	0.324262	DRD2/GAD1/TNFRSF11B/MAOB/PTCH1/LGALS1/CYP1A1/BDNF/TGFB2/MT3/IL10/DUSP6/NKX3-1/ACSL1/KCNH2/CCND1/HMGA2/CDK1/LRP8/PTEN/CAD/ABCC2/MAP2K6/FZD1/PPM1F/PAM/TERF1/DVL3/AACS/FYN/ALDH3A1/MAP1B/PPP1R9B/GNA12/ABCA3	35
GO:0032984	protein-containing complex disassembly	30/1220	330/17352	0.0889475	0.375691	0.325897	RDX/AVIL/ARHGEF2/LIX1L/NFE2/NES/TMOD2/KIF18B/MRPL34/SEMA5A/CAV1/H2AW/CKAP5/CAMSAP1/KIF18A/FRAT2/FZD1/SNAPIN/PHF23/NCKAP5/EIF5A2/DVL3/KIF2C/CAMSAP2/MAP1B/CHMP7/PPP1R9B/TTBK2/SMARCD3/FYCO1	30
GO:1901879	regulation of protein depolymerization	10/1220	88/17352	0.0891344	0.376185	0.326326	RDX/AVIL/ARHGEF2/NES/TMOD2/SEMA5A/CAMSAP1/CAMSAP2/MAP1B/TTBK2	10
GO:0007131	reciprocal meiotic recombination	7/1220	55/17352	0.0893339	0.376185	0.326326	PSMC3IP/ZNF711/MND1/HFM1/EME2/TEX19/SLX4	7
GO:0043030	regulation of macrophage activation	7/1220	55/17352	0.0893339	0.376185	0.326326	RORA/IL10/WNT5A/MFHAS1/CD200/CX3CL1/LBP	7
GO:0070228	regulation of lymphocyte apoptotic process	7/1220	55/17352	0.0893339	0.376185	0.326326	BMP4/IL10/BAX/AURKB/PTEN/WNT5A/ARG2	7
GO:0009152	purine ribonucleotide biosynthetic process	17/1220	170/17352	0.0898094	0.377449	0.327422	ACSL6/SCD/NME4/FASN/ACSL4/PDK3/HACD1/ACSL1/TGFB1/ACACA/PKM/PARP1/ELOVL6/LDHC/PDP2/PAPSS1/ADSL	17
GO:0055001	muscle cell development	17/1220	170/17352	0.0898094	0.377449	0.327422	CSRP2/BMP4/HEY2/TTN/PROX1/OBSCN/FHOD3/TMOD2/CDK1/MYH10/GSK3A/SGCB/HOMER1/SIX1/STAC3/TCAP/KLHL41	17
GO:0099565	chemical synaptic transmission, postsynaptic	12/1220	111/17352	0.0898366	0.377449	0.327422	DRD2/CHRNA1/BDNF/GRIN2B/PPP1R9A/NTSR1/GSK3A/PTEN/NLGN2/GLRA2/DLG4/GRIN1	12
GO:0150116	regulation of cell-substrate junction organization	8/1220	66/17352	0.0905165	0.38002	0.329652	NRP1/EFNA5/PHLDB2/IQSEC1/PTEN/PPM1F/PTPRJ/LDB1	8
GO:0051053	negative regulation of DNA metabolic process	13/1220	123/17352	0.0915315	0.383992	0.333098	GZMA/MAGEF1/HMGA2/PARP1/TERF1/TERF2/POLQ/ACD/OTUB2/TP53BP1/AUNIP/RADX/SLX4	13
GO:0009260	ribonucleotide biosynthetic process	18/1220	183/17352	0.0932701	0.388639	0.337129	ACSL6/SCD/NME4/FASN/ACSL4/PDK3/HACD1/ACSL1/TGFB1/ACACA/PKM/PARP1/ELOVL6/CAD/LDHC/PDP2/PAPSS1/ADSL	18
GO:0006775	fat-soluble vitamin metabolic process	6/1220	45/17352	0.0935027	0.388639	0.337129	FGFR1/CYP1A1/RLBP1/VKORC1/TTPA/CUBN	6
GO:0010761	fibroblast migration	6/1220	45/17352	0.0935027	0.388639	0.337129	HYAL2/TGFB1/MTA2/APPL1/GNA12/PAK3	6
GO:0046460	neutral lipid biosynthetic process	6/1220	45/17352	0.0935027	0.388639	0.337129	AVIL/PNPLA3/ACSL4/ACSL1/AGMO/DGAT2	6
GO:0046463	acylglycerol biosynthetic process	6/1220	45/17352	0.0935027	0.388639	0.337129	AVIL/PNPLA3/ACSL4/ACSL1/AGMO/DGAT2	6
GO:0072583	clathrin-dependent endocytosis	6/1220	45/17352	0.0935027	0.388639	0.337129	SNAP91/HIP1/AP2M1/UNC119/AP2S1/GPR107	6
GO:0001892	embryonic placenta development	10/1220	89/17352	0.0944408	0.388639	0.337129	BMP7/HS6ST1/IL10/HEY2/EGLN1/LEF1/MAP2K1/TTPA/PDGFB/PKD2	10
GO:0014033	neural crest cell differentiation	10/1220	89/17352	0.0944408	0.388639	0.337129	NRP1/SEMA3A/BMP7/BMP4/LAMA5/BMPR1A/SHH/SEMA5A/SEMA4C/ISL1	10
GO:0022404	molting cycle process	10/1220	89/17352	0.0944408	0.388639	0.337129	DKK4/TNFRSF19/TGFB2/APCDD1/MYO5A/LAMA5/SHH/WNT5A/MSX2/CD109	10
GO:0022405	hair cycle process	10/1220	89/17352	0.0944408	0.388639	0.337129	DKK4/TNFRSF19/TGFB2/APCDD1/MYO5A/LAMA5/SHH/WNT5A/MSX2/CD109	10
GO:0032465	regulation of cytokinesis	10/1220	89/17352	0.0944408	0.388639	0.337129	DRD2/MAP9/FSD1/AURKB/PLK1/CDC6/ENTR1/AHCTF1/CIT/KIF20A	10
GO:0045682	regulation of epidermis development	10/1220	89/17352	0.0944408	0.388639	0.337129	DKK4/PTCH1/TGFB2/BMP4/HEY2/KRT36/WNT5A/MSX2/NAB2/CD109	10
GO:0002092	positive regulation of receptor internalization	4/1220	25/17352	0.0946393	0.388639	0.337129	DRD2/SYK/SELE/APELA	4
GO:0021895	cerebral cortex neuron differentiation	4/1220	25/17352	0.0946393	0.388639	0.337129	DRD2/DLX1/RAC3/LHX6	4
GO:0034114	regulation of heterotypic cell-cell adhesion	4/1220	25/17352	0.0946393	0.388639	0.337129	SKAP1/BMP7/IL10/GCNT2	4
GO:0043302	positive regulation of leukocyte degranulation	4/1220	25/17352	0.0946393	0.388639	0.337129	PLA2G3/STXBP1/SYK/ADORA2B	4
GO:0045662	negative regulation of myoblast differentiation	4/1220	25/17352	0.0946393	0.388639	0.337129	BMP4/EID2B/PRICKLE1/TGFB1	4
GO:0060148	positive regulation of posttranscriptional gene silencing	4/1220	25/17352	0.0946393	0.388639	0.337129	BMP4/TGFB1/MAP2K1/MYCN	4
GO:0061217	regulation of mesonephros development	4/1220	25/17352	0.0946393	0.388639	0.337129	HOXB7/BMP4/WT1/SIX1	4
GO:0070920	regulation of production of small RNA involved in gene silencing by RNA	4/1220	25/17352	0.0946393	0.388639	0.337129	BMP4/TGFB1/MAP2K1/MYCN	4
GO:0090344	negative regulation of cell aging	4/1220	25/17352	0.0946393	0.388639	0.337129	HMGA2/FOXM1/PTEN/TERF2	4
GO:0097205	renal filtration	4/1220	25/17352	0.0946393	0.388639	0.337129	CORO2B/TMEM63C/PDGFB/MCAM	4
GO:0031297	replication fork processing	5/1220	35/17352	0.0960005	0.388639	0.337129	ETAA1/DNA2/RFWD3/EXD2/EME2	5
GO:0032228	regulation of synaptic transmission, GABAergic	5/1220	35/17352	0.0960005	0.388639	0.337129	DRD2/BDNF/STXBP1/PTEN/NLGN2	5
GO:0045730	respiratory burst	5/1220	35/17352	0.0960005	0.388639	0.337129	PGAM1/PRDX2/NOXO1/BCR/LBP	5
GO:0070306	lens fiber cell differentiation	5/1220	35/17352	0.0960005	0.388639	0.337129	PROX1/BFSP1/ABI2/NF2/SLC7A11	5
GO:0070536	protein K63-linked deubiquitination	5/1220	35/17352	0.0960005	0.388639	0.337129	ABRAXAS1/USP13/DESI2/SHMT2/OTUB2	5
GO:0001736	establishment of planar polarity	13/1220	124/17352	0.0960326	0.388639	0.337129	CTHRC1/ZNRF3/PTK7/ROR1/PRICKLE1/AP2M1/PRICKLE2/VANGL1/WNT5A/FZD1/AP2S1/DVL3/PARD6A	13
GO:0007164	establishment of tissue polarity	13/1220	124/17352	0.0960326	0.388639	0.337129	CTHRC1/ZNRF3/PTK7/ROR1/PRICKLE1/AP2M1/PRICKLE2/VANGL1/WNT5A/FZD1/AP2S1/DVL3/PARD6A	13
GO:0031016	pancreas development	9/1220	78/17352	0.0960436	0.388639	0.337129	WFS1/BMP4/PROX1/ONECUT2/GSK3A/SHH/WNT5A/ISL1/GDF11	9
GO:0006636	unsaturated fatty acid biosynthetic process	7/1220	56/17352	0.0962413	0.388639	0.337129	FADS1/FADS2/PLA2G3/PTGS1/SCD/ALOX5AP/ELOVL6	7
GO:0031295	T cell costimulation	7/1220	56/17352	0.0962413	0.388639	0.337129	LGALS1/CTLA4/CD5/CAV1/FYN/PAK3/GRAP2	7
GO:0031529	ruffle organization	7/1220	56/17352	0.0962413	0.388639	0.337129	RDX/PFN2/DEF8/CAV1/MTSS2/EVL/AIF1L	7
GO:0035825	homologous recombination	7/1220	56/17352	0.0962413	0.388639	0.337129	PSMC3IP/ZNF711/MND1/HFM1/EME2/TEX19/SLX4	7
GO:0043113	receptor clustering	7/1220	56/17352	0.0962413	0.388639	0.337129	ETV5/FZD9/SYNJ2BP/ZDHHC2/FLNA/SLC7A11/DLG4	7
GO:1903307	positive regulation of regulated secretory pathway	7/1220	56/17352	0.0962413	0.388639	0.337129	PLA2G3/RAB3A/STXBP1/SYT1/SYK/SLC4A8/ADORA2B	7
GO:2000378	negative regulation of reactive oxygen species metabolic process	7/1220	56/17352	0.0962413	0.388639	0.337129	PON3/TFAP2A/MT3/IL10/CAV1/FYN/BCR	7
GO:0045670	regulation of osteoclast differentiation	8/1220	67/17352	0.0968084	0.388639	0.337129	PRXL2A/SIGLEC15/IL23A/UBASH3B/PIAS3/CAMK4/POU4F1/TMEM64	8
GO:0071300	cellular response to retinoic acid	8/1220	67/17352	0.0968084	0.388639	0.337129	FZD10/PTK7/TESC/TEAD2/WNT5A/OSR1/WNT6/TNC	8
GO:0006941	striated muscle contraction	17/1220	172/17352	0.097367	0.388639	0.337129	STC1/CHRNA1/TTN/KCNH2/SMPX/TMEM38A/CAV1/GAA/MAP2K6/HOMER1/ARG2/FLNA/CAMK2D/RNF207/STAC3/TCAP/KLHL41	17
GO:0007215	glutamate receptor signaling pathway	11/1220	101/17352	0.0973746	0.388639	0.337129	HOMER3/RASGRF1/GRIN2B/NETO2/NLGN2/HOMER1/CDK5R1/FYN/CX3CL1/DLG4/GRIN1	11
GO:0002523	leukocyte migration involved in inflammatory response	3/1220	16/17352	0.0977858	0.388639	0.337129	SELE/CX3CL1/LBP	3
GO:0003222	ventricular trabecula myocardium morphogenesis	3/1220	16/17352	0.0977858	0.388639	0.337129	TGFB2/HEY2/BMPR1A	3
GO:0007096	regulation of exit from mitosis	3/1220	16/17352	0.0977858	0.388639	0.337129	NPM2/PPP1R9B/CDCA5	3
GO:0007351	tripartite regional subdivision	3/1220	16/17352	0.0977858	0.388639	0.337129	WT1/HOXD8/WNT5A	3
GO:0008595	anterior/posterior axis specification, embryo	3/1220	16/17352	0.0977858	0.388639	0.337129	WT1/HOXD8/WNT5A	3
GO:0010715	regulation of extracellular matrix disassembly	3/1220	16/17352	0.0977858	0.388639	0.337129	TGFB1/FSCN1/MELTF	3
GO:0010934	macrophage cytokine production	3/1220	16/17352	0.0977858	0.388639	0.337129	TGFB2/TGFB1/WNT5A	3
GO:0021542	dentate gyrus development	3/1220	16/17352	0.0977858	0.388639	0.337129	PROX1/LEF1/PTEN	3
GO:0030214	hyaluronan catabolic process	3/1220	16/17352	0.0977858	0.388639	0.337129	CEMIP/HYAL2/TGFB1	3
GO:0031269	pseudopodium assembly	3/1220	16/17352	0.0977858	0.388639	0.337129	SRGAP2/SRGAP2C/KLHL41	3
GO:0032604	granulocyte macrophage colony-stimulating factor production	3/1220	16/17352	0.0977858	0.388639	0.337129	SYK/IL23A/ISL1	3
GO:0042035	regulation of cytokine biosynthetic process	3/1220	16/17352	0.0977858	0.388639	0.337129	INHBB/IGF2BP3/SYK	3
GO:0042074	cell migration involved in gastrulation	3/1220	16/17352	0.0977858	0.388639	0.337129	WNT5A/APELA/MEGF8	3
GO:0042487	regulation of odontogenesis of dentin-containing tooth	3/1220	16/17352	0.0977858	0.388639	0.337129	TNFRSF11B/BMP4/APCDD1	3
GO:0050665	hydrogen peroxide biosynthetic process	3/1220	16/17352	0.0977858	0.388639	0.337129	MAOB/CYP1A1/FYN	3
GO:0050884	neuromuscular process controlling posture	3/1220	16/17352	0.0977858	0.388639	0.337129	GAA/FXN/POU4F1	3
GO:0051127	positive regulation of actin nucleation	3/1220	16/17352	0.0977858	0.388639	0.337129	WASF3/ABI2/WASF1	3
GO:0060413	atrial septum morphogenesis	3/1220	16/17352	0.0977858	0.388639	0.337129	TGFB2/HEY2/ISL1	3
GO:0060850	regulation of transcription involved in cell fate commitment	3/1220	16/17352	0.0977858	0.388639	0.337129	DLX1/RORA/PROX1	3
GO:0060977	coronary vasculature morphogenesis	3/1220	16/17352	0.0977858	0.388639	0.337129	NRP1/HEY2/TGFBR3	3
GO:0061548	ganglion development	3/1220	16/17352	0.0977858	0.388639	0.337129	NRP1/SEMA3A/SIX1	3
GO:0061687	detoxification of inorganic compound	3/1220	16/17352	0.0977858	0.388639	0.337129	MT3/ABCC2/MT1A	3
GO:0071380	cellular response to prostaglandin E stimulus	3/1220	16/17352	0.0977858	0.388639	0.337129	ACACA/PTGER2/GNG2	3
GO:0072224	metanephric glomerulus development	3/1220	16/17352	0.0977858	0.388639	0.337129	WT1/OSR1/PDGFB	3
GO:0097091	synaptic vesicle clustering	3/1220	16/17352	0.0977858	0.388639	0.337129	RAB3A/PTEN/NLGN2	3
GO:0099170	postsynaptic modulation of chemical synaptic transmission	3/1220	16/17352	0.0977858	0.388639	0.337129	DRD2/EGLN1/NRGN	3
GO:1902969	mitotic DNA replication	3/1220	16/17352	0.0977858	0.388639	0.337129	FGFR1/MCM2/GINS1	3
GO:1903358	regulation of Golgi organization	3/1220	16/17352	0.0977858	0.388639	0.337129	MAP2K1/PDE4DIP/CAMSAP2	3
GO:1903729	regulation of plasma membrane organization	3/1220	16/17352	0.0977858	0.388639	0.337129	TGFB2/RAB3A/AR	3
GO:1904754	positive regulation of vascular associated smooth muscle cell migration	3/1220	16/17352	0.0977858	0.388639	0.337129	FGF9/DOCK4/PDGFB	3
GO:1904862	inhibitory synapse assembly	3/1220	16/17352	0.0977858	0.388639	0.337129	GABRA2/NLGN2/WNT5A	3
GO:2000136	regulation of cell proliferation involved in heart morphogenesis	3/1220	16/17352	0.0977858	0.388639	0.337129	BMP4/ISL1/SIX1	3
GO:2001212	regulation of vasculogenesis	3/1220	16/17352	0.0977858	0.388639	0.337129	ASB4/HEY2/HIF1AN	3
GO:0017157	regulation of exocytosis	21/1220	221/17352	0.0980823	0.389264	0.337671	DRD2/PLA2G3/RAB3A/STXBP1/SYT1/RAB3B/SYK/SYT8/SLC4A8/GNAI2/SEPTIN1/PFN2/VSNL1/ADORA2B/SYT12/STXBP5L/SNAPIN/CADPS2/BCR/VPS18/RAPGEF4	21
GO:0042445	hormone metabolic process	21/1220	221/17352	0.0980823	0.389264	0.337671	CRABP2/DKK3/SCG5/ALDH1A1/AOPEP/CYP1A1/CRYM/CYP1B1/DHCR7/ALDH8A1/HSD17B1/TSPOAP1/HSD3B1/SDR16C5/SHH/DHRS13/STARD3/RDH11/RDH14/DGAT2/CPQ	21
GO:0043542	endothelial cell migration	20/1220	209/17352	0.0990923	0.392993	0.340906	STC1/SMOC2/NRP1/FGFR1/BMP4/PLXND1/CYP1B1/PROX1/ZNF580/TGFB1/CDH13/STARD13/SYNJ2BP/SEMA5A/PTEN/ROBO1/WNT5A/PLPP3/ATOH8/PDGFB	20
GO:0033559	unsaturated fatty acid metabolic process	12/1220	113/17352	0.0993785	0.393849	0.341648	FADS1/FADS2/CYP1A1/PLA2G3/PTGS1/SCD/CYP1B1/EPHX1/ACSL1/ALOX5AP/ELOVL6/PTGR2	12
GO:0098773	skin epidermis development	10/1220	90/17352	0.0999304	0.395756	0.343302	DKK4/TNFRSF19/TGFB2/APCDD1/MYO5A/LAMA5/SHH/WNT5A/MSX2/CD109	10
GO:0070482	response to oxygen levels	34/1220	385/17352	0.100146	0.39633	0.343801	DRD2/STC1/ARNT2/CYP1A1/RORA/TGFB2/ITPR2/MT3/BMP7/EIF4EBP1/E2F1/NKX3-1/SLC2A1/PDK3/ATP6V1A/OPRD1/PKM/CBL/EGLN1/PLAT/CAV1/PTEN/PAM/UCP2/SIRT4/ADSL/ENDOG/ALDH3A1/HIPK2/HIF1AN/SUV39H2/POLB/CBFA2T3/TGFBR3	34
GO:0050954	sensory perception of mechanical stimulus	17/1220	173/17352	0.101291	0.400578	0.347485	CEMIP/SOBP/FGFR1/WFS1/CRYM/TFAP2A/RAB3A/ROR1/CDKN2D/COL11A2/TBL1X/MYO3B/SIX1/GET1/FYN/OTOA/TSPEAR	17
GO:0036293	response to decreased oxygen levels	32/1220	360/17352	0.101418	0.400778	0.347659	DRD2/STC1/ARNT2/CYP1A1/RORA/TGFB2/ITPR2/MT3/BMP7/EIF4EBP1/E2F1/NKX3-1/SLC2A1/PDK3/OPRD1/PKM/CBL/EGLN1/PLAT/CAV1/PTEN/PAM/UCP2/SIRT4/ADSL/ENDOG/ALDH3A1/HIPK2/HIF1AN/SUV39H2/CBFA2T3/TGFBR3	32
GO:0032309	icosanoid secretion	6/1220	46/17352	0.101486	0.400778	0.347659	DRD2/PLA2G3/SYK/NTSR1/MAP2K6/PLA2G12A	6
GO:1903305	regulation of regulated secretory pathway	16/1220	161/17352	0.10163	0.401064	0.347907	DRD2/PLA2G3/RAB3A/STXBP1/SYT1/SYK/SYT8/SLC4A8/GNAI2/PFN2/ADORA2B/SYT12/STXBP5L/SNAPIN/BCR/VPS18	16
GO:0007492	endoderm development	9/1220	79/17352	0.102016	0.402021	0.348738	LAMC1/BMP4/COL7A1/SOX2/HMGA2/LAMB1/BMPR1A/APELA/PAX9	9
GO:0021675	nerve development	9/1220	79/17352	0.102016	0.402021	0.348738	NRP1/SEMA3A/BDNF/TFAP2A/HOXB3/ISL1/SIX1/POU4F1/HOXD3	9
GO:0150115	cell-substrate junction organization	11/1220	102/17352	0.102606	0.40406	0.350506	NRP1/LAMC1/CORO2B/EFNA5/PHLDB2/IQSEC1/PTEN/PPM1F/BCR/PTPRJ/LDB1	11
GO:0014909	smooth muscle cell migration	8/1220	68/17352	0.103342	0.405895	0.352098	FGF9/NRP1/DOCK4/HAS2/BMPR1A/PLAT/IGFBP3/PDGFB	8
GO:0001666	response to hypoxia	31/1220	348/17352	0.103382	0.405895	0.352098	DRD2/STC1/ARNT2/CYP1A1/RORA/TGFB2/ITPR2/MT3/BMP7/EIF4EBP1/E2F1/NKX3-1/SLC2A1/PDK3/OPRD1/PKM/EGLN1/PLAT/CAV1/PTEN/PAM/UCP2/SIRT4/ADSL/ENDOG/ALDH3A1/HIPK2/HIF1AN/SUV39H2/CBFA2T3/TGFBR3	31
GO:0002763	positive regulation of myeloid leukocyte differentiation	7/1220	57/17352	0.103435	0.405895	0.352098	TESC/TGFB1/CTNNBIP1/IL23A/LEF1/POU4F1/TMEM64	7
GO:0021515	cell differentiation in spinal cord	7/1220	57/17352	0.103435	0.405895	0.352098	PTCH1/SOX6/SHH/ISL2/ISL1/LMO4/HOXD10	7
GO:0045840	positive regulation of mitotic nuclear division	7/1220	57/17352	0.103435	0.405895	0.352098	ESPL1/AURKB/CDT1/SLF2/CDCA5/TGFA/PDGFB	7
GO:0001894	tissue homeostasis	24/1220	260/17352	0.104069	0.406857	0.352932	TNFRSF11B/SLC39A8/PROM1/CORO1A/CALCA/LAMC1/SYK/SLC2A1/TF/ACACA/BAX/SIGLEC15/DEF8/RAC3/UBASH3B/HOMER1/CST4/LAMA2/CDHR1/SPATA7/CIB2/TMEM64/CUBN/GCNT2	24
GO:0070085	glycosylation	24/1220	260/17352	0.104069	0.406857	0.352932	TUSC3/MGAT5/SLC39A8/ST3GAL4/MT3/ST3GAL6/MAN1A1/GXYLT2/ST3GAL2/ST3GAL1/ST3GAL5/GALNT18/TET1/MAN1A2/FUT11/LARGE2/ST6GALNAC3/B3GALNT1/DOLK/POGLUT2/B4GAT1/EXTL3/GCNT2/B3GNT9	24
GO:0016101	diterpenoid metabolic process	12/1220	114/17352	0.104369	0.406857	0.352932	CRABP2/ALDH1A1/CYP1A1/RLBP1/CYP1B1/ALDH8A1/SDR16C5/DHRS13/LRP8/RDH11/RDH14/DGAT2	12
GO:0022037	metencephalon development	12/1220	114/17352	0.104369	0.406857	0.352932	RORA/PROX1/CKB/MYH10/SEMA4C/MAP2K1/TTLL1/CDK5R1/AARS1/TTBK2/OTX1/GRIN1	12
GO:0008064	regulation of actin polymerization or depolymerization	18/1220	186/17352	0.104594	0.406857	0.352932	RDX/AVIL/CORO1A/DBN1/CTNNA2/PPP1R9A/ARHGAP35/FHOD3/TMOD2/PFN2/WASF3/SSH2/SEMA5A/ABI2/CSF3/WASF1/EVL/PAK3	18
GO:0003230	cardiac atrium development	5/1220	36/17352	0.105381	0.406857	0.352932	TGFB2/HEY2/PROX1/WNT5A/ISL1	5
GO:0010573	vascular endothelial growth factor production	5/1220	36/17352	0.105381	0.406857	0.352932	RORA/CYP1B1/TGFB1/ADORA2B/ISL1	5
GO:0010656	negative regulation of muscle cell apoptotic process	5/1220	36/17352	0.105381	0.406857	0.352932	BMP7/HEY2/DNMT1/SIRT4/HMGCR	5
GO:0032205	negative regulation of telomere maintenance	5/1220	36/17352	0.105381	0.406857	0.352932	PARP1/TERF1/TERF2/ACD/SLX4	5
GO:0045742	positive regulation of epidermal growth factor receptor signaling pathway	5/1220	36/17352	0.105381	0.406857	0.352932	CCDC88A/HIP1/CBL/FASLG/TGFA	5
GO:0045841	negative regulation of mitotic metaphase/anaphase transition	5/1220	36/17352	0.105381	0.406857	0.352932	AURKB/PLK1/CDT1/BUB1B/KLHL22	5
GO:0070266	necroptotic process	5/1220	36/17352	0.105381	0.406857	0.352932	ARHGEF2/FZD9/SLC25A4/CAV1/FASLG	5
GO:0090313	regulation of protein targeting to membrane	5/1220	36/17352	0.105381	0.406857	0.352932	CEMIP/ANK3/CDK5R1/FYN/MIEF1	5
GO:1900087	positive regulation of G1/S transition of mitotic cell cycle	5/1220	36/17352	0.105381	0.406857	0.352932	RDX/CYP1A1/UBE2E2/CCND1/CDC6	5
GO:0031214	biomineral tissue development	16/1220	162/17352	0.105818	0.406857	0.352932	KLK4/TFAP2A/BCOR/BMP7/BMP4/HEY2/TGFB1/FZD9/RFLNA/ZNF664-RFLNA/BMPR1A/ATP2B1/MSX2/OSR1/WNT6/TSPEAR	16
GO:0110148	biomineralization	16/1220	162/17352	0.105818	0.406857	0.352932	KLK4/TFAP2A/BCOR/BMP7/BMP4/HEY2/TGFB1/FZD9/RFLNA/ZNF664-RFLNA/BMPR1A/ATP2B1/MSX2/OSR1/WNT6/TSPEAR	16
GO:0002068	glandular epithelial cell development	4/1220	26/17352	0.105937	0.406857	0.352932	BMP4/FASN/GSK3A/WNT5A	4
GO:0009065	glutamine family amino acid catabolic process	4/1220	26/17352	0.105937	0.406857	0.352932	GAD1/ARG2/GLS2/ALDH4A1	4
GO:0018904	ether metabolic process	4/1220	26/17352	0.105937	0.406857	0.352932	PLA2G7/EPHX1/FASN/AGMO	4
GO:0022616	DNA strand elongation	4/1220	26/17352	0.105937	0.406857	0.352932	GINS2/RFC4/DNA2/GINS1	4
GO:0030206	chondroitin sulfate biosynthetic process	4/1220	26/17352	0.105937	0.406857	0.352932	CSGALNACT1/CHSY1/CHST13/CHST7	4
GO:0034453	microtubule anchoring	4/1220	26/17352	0.105937	0.406857	0.352932	BICD2/CEP19/NIN/SAXO2	4
GO:0046174	polyol catabolic process	4/1220	26/17352	0.105937	0.406857	0.352932	NTSR1/PTEN/INPP5B/MIOX	4
GO:0048679	regulation of axon regeneration	4/1220	26/17352	0.105937	0.406857	0.352932	KREMEN1/EPHA4/PTEN/MAP2K1	4
GO:0051497	negative regulation of stress fiber assembly	4/1220	26/17352	0.105937	0.406857	0.352932	CGNL1/CORO2B/PPP1R9A/PHLDB2	4
GO:0060343	trabecula formation	4/1220	26/17352	0.105937	0.406857	0.352932	HEY2/EGLN1/MSX2/TGFBR3	4
GO:0060384	innervation	4/1220	26/17352	0.105937	0.406857	0.352932	NRP1/SEMA3A/ISL1/POU4F1	4
GO:0071450	cellular response to oxygen radical	4/1220	26/17352	0.105937	0.406857	0.352932	MT3/BMP7/PRDX2/FANCC	4
GO:0071451	cellular response to superoxide	4/1220	26/17352	0.105937	0.406857	0.352932	MT3/BMP7/PRDX2/FANCC	4
GO:0086011	membrane repolarization during action potential	4/1220	26/17352	0.105937	0.406857	0.352932	KCNH2/CAV1/FLNA/RNF207	4
GO:1903649	regulation of cytoplasmic transport	4/1220	26/17352	0.105937	0.406857	0.352932	RDX/MAP2/RAB29/MAP2K1	4
GO:0021700	developmental maturation	26/1220	286/17352	0.107058	0.410881	0.356423	FGFR1/DISC1/TGFB2/RAB3A/STXBP1/ADGRL1/MYO5A/RFLNA/ZNF664-RFLNA/CATSPERZ/RAC3/PTEN/WNT5A/BFSP1/SNAPIN/CDK5R1/ZDHHC2/MSX2/LHX6/MAP1B/CX3CL1/NTN4/GDF11/DLG4/NRCAM/GRIN1	26
GO:1901888	regulation of cell junction assembly	19/1220	199/17352	0.107508	0.412322	0.357673	NRP1/BDNF/ADGRL1/PPP1R9A/EFNA5/PHLDB2/ADGRB2/CAV1/PTEN/NLGN2/WNT5A/FZD1/PPM1F/SIX1/LRTM1/PTPRJ/LDB1/LRFN3/GRIN1	19
GO:0006637	acyl-CoA metabolic process	11/1220	103/17352	0.107999	0.413356	0.35857	ACSL6/SCD/FASN/ACSL4/PDK3/HACD1/ACSL1/ACACA/ELOVL6/PDP2/DGAT2	11
GO:0035383	thioester metabolic process	11/1220	103/17352	0.107999	0.413356	0.35857	ACSL6/SCD/FASN/ACSL4/PDK3/HACD1/ACSL1/ACACA/ELOVL6/PDP2/DGAT2	11
GO:2000134	negative regulation of G1/S transition of mitotic cell cycle	11/1220	103/17352	0.107999	0.413356	0.35857	CDKN2D/E2F1/CCND1/PLAGL1/BAX/CDK1/PTEN/PCBP4/RFWD3/ZNF385A/PKD2	11
GO:0030832	regulation of actin filament length	18/1220	187/17352	0.10855	0.41518	0.360152	RDX/AVIL/CORO1A/DBN1/CTNNA2/PPP1R9A/ARHGAP35/FHOD3/TMOD2/PFN2/WASF3/SSH2/SEMA5A/ABI2/CSF3/WASF1/EVL/PAK3	18
GO:0032368	regulation of lipid transport	12/1220	115/17352	0.109506	0.418548	0.363074	PTCH1/OSBPL6/SYK/EEPD1/NKX3-1/NTSR1/SHH/SREBF2/CAV1/APOC1/MAP2K6/ABCB4	12
GO:0008206	bile acid metabolic process	6/1220	47/17352	0.109814	0.41858	0.363102	FGF19/OSBPL6/PROX1/AMACR/SLC27A5/STARD4	6
GO:0008542	visual learning	6/1220	47/17352	0.109814	0.41858	0.363102	DRD2/DEAF1/DDHD2/HMGCR/SLC7A11/GRIN1	6
GO:0014075	response to amine	6/1220	47/17352	0.109814	0.41858	0.363102	DRD2/CDK1/ASIC1/CAD/PPP1R9B/GRIN1	6
GO:0035850	epithelial cell differentiation involved in kidney development	6/1220	47/17352	0.109814	0.41858	0.363102	PROM1/BMP4/WT1/MTSS1/OSR1/PDGFB	6
GO:0071772	response to BMP	16/1220	163/17352	0.11011	0.418869	0.363352	DLX1/TGFB2/FOXD1/BMP7/BMP4/RGMB/TGFB1/BMPR1A/LEF1/WNT5A/SMAD1/FZD1/MSX2/HIPK2/MEGF8/TGFBR3	16
GO:0071773	cellular response to BMP stimulus	16/1220	163/17352	0.11011	0.418869	0.363352	DLX1/TGFB2/FOXD1/BMP7/BMP4/RGMB/TGFB1/BMPR1A/LEF1/WNT5A/SMAD1/FZD1/MSX2/HIPK2/MEGF8/TGFBR3	16
GO:2000573	positive regulation of DNA biosynthetic process	8/1220	69/17352	0.110114	0.418869	0.363352	SMOC2/PARM1/RFC4/AURKB/ACD/DSCC1/PAK3/PDGFB	8
GO:0031333	negative regulation of protein-containing complex assembly	14/1220	139/17352	0.110639	0.420578	0.364835	RDX/AVIL/MAP2/STXBP1/EIF4EBP1/ARHGEF2/FHOD3/TMOD2/OPRD1/CTNNBIP1/PFN2/SSH2/ISL1/LMO4	14
GO:0048863	stem cell differentiation	24/1220	262/17352	0.110744	0.42069	0.364932	NRP1/HOXB4/SEMA3A/TGFB2/BMP7/BMP4/A2M/SOX6/EPOP/PRICKLE1/LAMA5/HMGA2/TEAD2/TBX2/BMPR1A/SHH/SEMA5A/SEMA4C/SOX5/ISL1/FZD1/MSX2/LDB1/OSR1	24
GO:0043405	regulation of MAP kinase activity	30/1220	338/17352	0.111256	0.421385	0.365534	FGFR1/TPD52L1/FZD10/EPHA4/BMP7/HYAL2/BMP4/SYK/DUSP6/TF/TGFB1/TRIB2/ADORA2B/CDK1/DUSP14/PRDX2/PKN1/CAV1/ROBO1/WNT5A/MAP2K1/MAP2K6/DVL3/SPRY4/HMGCR/TGFA/PTPRJ/MAP3K9/PAK3/PDGFB	30
GO:0022409	positive regulation of cell-cell adhesion	25/1220	275/17352	0.112224	0.421385	0.365534	LGALS1/CORO1A/SKAP1/BMP7/ANK3/SYK/IL10/SOX12/CTLA4/HAS2/MYO10/CD5/SOX2/SHH/IL23A/LEF1/CAV1/WNT5A/PLPP3/SELE/FYN/CX3CL1/PAK3/GCNT2/GRAP2	25
GO:0006790	sulfur compound metabolic process	32/1220	364/17352	0.112663	0.421385	0.365534	PHGDH/FMOD/ACSL6/ST3GAL4/ST3GAL6/SCD/CSGALNACT1/ST3GAL2/FASN/ST3GAL1/PCCA/PCYOX1/GSTT2B/ACSL4/PDK3/HACD1/ACSL1/ADO/ACACA/GSTO2/ELOVL6/ABCC2/FXN/PDP2/PAPSS1/SLC7A11/CHSY1/CHST13/NDST1/CHST7/DGAT2/B4GAT1	32
GO:0002031	G protein-coupled receptor internalization	3/1220	17/17352	0.112812	0.421385	0.365534	DRD2/DNM1/APELA	3
GO:0003198	epithelial to mesenchymal transition involved in endocardial cushion formation	3/1220	17/17352	0.112812	0.421385	0.365534	TGFB2/HEY2/MSX2	3
GO:0006978	DNA damage response, signal transduction by p53 class mediator resulting in transcription of p21 class mediator	3/1220	17/17352	0.112812	0.421385	0.365534	FOXM1/HIPK2/ZNF385A	3
GO:0009070	serine family amino acid biosynthetic process	3/1220	17/17352	0.112812	0.421385	0.365534	PHGDH/PSAT1/SHMT2	3
GO:0030889	negative regulation of B cell proliferation	3/1220	17/17352	0.112812	0.421385	0.365534	IL10/CTLA4/PKN1	3
GO:0031268	pseudopodium organization	3/1220	17/17352	0.112812	0.421385	0.365534	SRGAP2/SRGAP2C/KLHL41	3
GO:0033631	cell-cell adhesion mediated by integrin	3/1220	17/17352	0.112812	0.421385	0.365534	SKAP1/NPNT/PLPP3	3
GO:0035313	wound healing, spreading of epidermal cells	3/1220	17/17352	0.112812	0.421385	0.365534	PHLDB2/PTEN/MSX2	3
GO:0035729	cellular response to hepatocyte growth factor stimulus	3/1220	17/17352	0.112812	0.421385	0.365534	NRP1/IL10/APPL1	3
GO:0044539	long-chain fatty acid import into cell	3/1220	17/17352	0.112812	0.421385	0.365534	SLC2A1/ACSL1/SLC27A5	3
GO:0046851	negative regulation of bone remodeling	3/1220	17/17352	0.112812	0.421385	0.365534	TNFRSF11B/CALCA/UBASH3B	3
GO:0048535	lymph node development	3/1220	17/17352	0.112812	0.421385	0.365534	TGFB1/POLB/LTB	3
GO:0051382	kinetochore assembly	3/1220	17/17352	0.112812	0.421385	0.365534	CENPA/CENPN/CENPE	3
GO:0060263	regulation of respiratory burst	3/1220	17/17352	0.112812	0.421385	0.365534	NOXO1/BCR/LBP	3
GO:0060644	mammary gland epithelial cell differentiation	3/1220	17/17352	0.112812	0.421385	0.365534	ELF5/PTCH1/ZNF703	3
GO:0061323	cell proliferation involved in heart morphogenesis	3/1220	17/17352	0.112812	0.421385	0.365534	BMP4/ISL1/SIX1	3
GO:0070242	thymocyte apoptotic process	3/1220	17/17352	0.112812	0.421385	0.365534	BMP4/BAX/WNT5A	3
GO:0090336	positive regulation of brown fat cell differentiation	3/1220	17/17352	0.112812	0.421385	0.365534	BMP7/SIX1/PRDM16	3
GO:0140354	lipid import into cell	3/1220	17/17352	0.112812	0.421385	0.365534	SLC2A1/ACSL1/SLC27A5	3
GO:1904948	midbrain dopaminergic neuron differentiation	3/1220	17/17352	0.112812	0.421385	0.365534	WNT5A/FZD1/CSNK1E	3
GO:2000380	regulation of mesoderm development	3/1220	17/17352	0.112812	0.421385	0.365534	FGFR1/BMPR1A/SHH	3
GO:2001267	regulation of cysteine-type endopeptidase activity involved in apoptotic signaling pathway	3/1220	17/17352	0.112812	0.421385	0.365534	ST18/PRR7/BAX	3
GO:0120034	positive regulation of plasma membrane bounded cell projection assembly	11/1220	104/17352	0.113554	0.423874	0.367694	DPYSL3/NRP1/AVIL/CCDC88A/ARHGAP35/ATMIN/DEF8/MARK4/FSCN1/KCTD17/ENTR1	11
GO:0006333	chromatin assembly or disassembly	20/1220	213/17352	0.113904	0.424615	0.368336	NFE2/NAP1L1/TET1/DNMT1/HMGA2/CENPP/MTA2/H2AW/H4C3/CHAF1A/CENPO/CENPA/CENPN/KNL1/BAZ1B/ASF1B/MCM2/SUV39H2/HJURP/SMARCD3	20
GO:0090276	regulation of peptide hormone secretion	20/1220	213/17352	0.113904	0.424615	0.368336	DRD2/INHBB/NMU/ITPR2/RASL10B/SLC2A1/ADRA2C/ACSL4/EFNA5/SLC25A4/VSNL1/NLGN2/TM7SF3/ISL1/STXBP5L/SIRT4/HMGCR/AACS/KISS1/RAPGEF4	20
GO:0030307	positive regulation of cell growth	16/1220	164/17352	0.114507	0.425449	0.36906	CRABP2/NRP1/DISC1/PRSS2/BDNF/TGFB2/DBN1/SYT1/EFNA5/SEMA5A/LEF1/FXN/MAP1B/MEGF8/EXTL3/KLHL22	16
GO:0014812	muscle cell migration	9/1220	81/17352	0.114581	0.425449	0.36906	FGF9/NRP1/DOCK4/HAS2/BMPR1A/PLAT/SIX1/IGFBP3/PDGFB	9
GO:0022617	extracellular matrix disassembly	9/1220	81/17352	0.114581	0.425449	0.36906	KLK4/PRSS2/LAMC1/A2M/TGFB1/NOXO1/FSCN1/MELTF/KLK2	9
GO:0043242	negative regulation of protein-containing complex disassembly	9/1220	81/17352	0.114581	0.425449	0.36906	RDX/AVIL/ARHGEF2/TMOD2/CAMSAP1/PHF23/CAMSAP2/MAP1B/TTBK2	9
GO:1904063	negative regulation of cation transmembrane transport	9/1220	81/17352	0.114581	0.425449	0.36906	DRD2/ANK3/NTSR1/KCNH2/CAV1/PTEN/CAMK2D/OSR1/PKD2	9
GO:0006090	pyruvate metabolic process	15/1220	152/17352	0.115127	0.425449	0.36906	ENO2/ALDOC/PGM1/PDK3/PFKFB4/PGAM1/PKM/NUP188/LDHC/PGM2L1/LDHB/FOXK2/PDP2/NUP210/CBFA2T3	15
GO:0007605	sensory perception of sound	15/1220	152/17352	0.115127	0.425449	0.36906	CEMIP/SOBP/FGFR1/WFS1/CRYM/TFAP2A/ROR1/CDKN2D/COL11A2/TBL1X/MYO3B/SIX1/GET1/OTOA/TSPEAR	15
GO:0010659	cardiac muscle cell apoptotic process	5/1220	37/17352	0.115194	0.425449	0.36906	HEY2/PTEN/SIRT4/HMGCR/CAMK2D	5
GO:0019432	triglyceride biosynthetic process	5/1220	37/17352	0.115194	0.425449	0.36906	PNPLA3/ACSL4/ACSL1/AGMO/DGAT2	5
GO:0030212	hyaluronan metabolic process	5/1220	37/17352	0.115194	0.425449	0.36906	CEMIP/HYAL2/HAS2/TGFB1/PDGFB	5
GO:0071542	dopaminergic neuron differentiation	5/1220	37/17352	0.115194	0.425449	0.36906	FGF20/SHH/WNT5A/FZD1/CSNK1E	5
GO:0071709	membrane assembly	5/1220	37/17352	0.115194	0.425449	0.36906	ANK3/DMKN/CAV1/PTEN/NLGN2	5
GO:1902100	negative regulation of metaphase/anaphase transition of cell cycle	5/1220	37/17352	0.115194	0.425449	0.36906	AURKB/PLK1/CDT1/BUB1B/KLHL22	5
GO:1905314	semi-lunar valve development	5/1220	37/17352	0.115194	0.425449	0.36906	TGFB2/BMP4/HEY2/TGFB1/ROBO1	5
GO:0002576	platelet degranulation	13/1220	128/17352	0.115366	0.425802	0.369366	TGFB2/QSOX1/STXBP1/SYK/TTN/A2M/HABP4/TF/F5/TGFB1/FLNA/PDGFB/CD109	13
GO:0051403	stress-activated MAPK cascade	25/1220	276/17352	0.115604	0.426401	0.369886	FGF19/TNFRSF19/TPD52L1/FZD10/SEMA3A/EPHA4/TGFB2/SH3RF3/SYK/PHLPP1/TF/ADORA2B/CCM2/FOXM1/PKN1/SEMA4C/WNT5A/MAP2K1/MFHAS1/DVL3/TRAF5/HMGCR/HIPK2/MAP3K9/IL26	25
GO:0070192	chromosome organization involved in meiotic cell cycle	8/1220	70/17352	0.117123	0.431716	0.374497	NCAPD3/SGO1/P3H4/SGO2/TERF1/NCAPH/CCNE1/BUB1B	8
GO:0033157	regulation of intracellular protein transport	24/1220	264/17352	0.117681	0.431979	0.374725	CEMIP/DYNLT2B/HPS4/HYAL2/BMP4/ANK3/E2F1/OAZ2/TGFB1/GZMB/RAB29/CDK1/GSK3A/SHH/SREBF2/RIPOR1/CABP1/CDK5R1/ZDHHC2/SIRT4/FLNA/FYN/MIEF1/PTPN14	24
GO:0007628	adult walking behavior	4/1220	27/17352	0.117812	0.431979	0.374725	DRD2/EPHA4/FXN/HIPK2	4
GO:0015949	nucleobase-containing small molecule interconversion	4/1220	27/17352	0.117812	0.431979	0.374725	NME4/RRM1/RRM2/NUDT13	4
GO:0033081	regulation of T cell differentiation in thymus	4/1220	27/17352	0.117812	0.431979	0.374725	BMP4/TMEM131L/SHH/CAMK4	4
GO:0034698	response to gonadotropin	4/1220	27/17352	0.117812	0.431979	0.374725	NSMF/EFNA5/WT1/TGFBR3	4
GO:0070723	response to cholesterol	4/1220	27/17352	0.117812	0.431979	0.374725	PTCH1/TGFB1/LRP8/AACS	4
GO:0071875	adrenergic receptor signaling pathway	4/1220	27/17352	0.117812	0.431979	0.374725	DRD2/ADRA2C/GNAI2/GSK3A	4
GO:1903203	regulation of oxidative stress-induced neuron death	4/1220	27/17352	0.117812	0.431979	0.374725	IL10/PARP1/FZD1/SLC7A11	4
GO:0002279	mast cell activation involved in immune response	6/1220	48/17352	0.118479	0.433855	0.376352	PLA2G3/STXBP1/SYK/ADORA2B/CBL/ENPP3	6
GO:0033628	regulation of cell adhesion mediated by integrin	6/1220	48/17352	0.118479	0.433855	0.376352	TGFB2/SKAP1/SYK/CYP1B1/TESC/RAC3	6
GO:0042306	regulation of protein import into nucleus	7/1220	59/17352	0.118665	0.434251	0.376695	HYAL2/BMP4/TGFB1/CDK1/SHH/CABP1/FLNA	7
GO:0045667	regulation of osteoblast differentiation	12/1220	117/17352	0.120213	0.439169	0.380962	CTHRC1/PTCH1/BMP7/BMP4/CTNNBIP1/BMPR1A/SMAD1/NPNT/MSX2/ZHX3/TMEM64/TNN	12
GO:0031098	stress-activated protein kinase signaling cascade	26/1220	290/17352	0.120245	0.439169	0.380962	FGF19/TNFRSF19/TPD52L1/FZD10/SEMA3A/EPHA4/TGFB2/SH3RF3/SYK/PHLPP1/TF/ADORA2B/CCM2/FOXM1/PKN1/SEMA4C/WNT5A/MAP2K1/MFHAS1/DVL3/TRAF5/HMGCR/HIPK2/MAP3K9/PAK3/IL26	26
GO:1903522	regulation of blood circulation	26/1220	290/17352	0.120245	0.439169	0.380962	DRD2/STC1/SEMA3A/CHRM3/TGFB2/NMU/CALCA/ITPR2/KCNMB4/HEY2/DOCK4/ADRA2C/KCNH2/TBX2/GSK3A/TMEM38A/CAV1/OR51E2/GAA/ATP2B1/FLNA/PTGER2/APELA/CAMK2D/RNF207/CACNA2D3	26
GO:0008652	cellular amino acid biosynthetic process	9/1220	82/17352	0.121168	0.441964	0.383386	PHGDH/GAD1/RIMKLA/PSAT1/SHMT2/CAD/NAT8L/GLS2/KYAT1	9
GO:1903533	regulation of protein targeting	9/1220	82/17352	0.121168	0.441964	0.383386	CEMIP/HPS4/ANK3/GSK3A/SREBF2/CDK5R1/SIRT4/FYN/MIEF1	9
GO:0061035	regulation of cartilage development	8/1220	71/17352	0.124364	0.452759	0.392751	BMP4/SOX6/TRPS1/RFLNA/ZNF664-RFLNA/WNT5A/SOX5/SMAD1	8
GO:1901880	negative regulation of protein depolymerization	8/1220	71/17352	0.124364	0.452759	0.392751	RDX/AVIL/ARHGEF2/TMOD2/CAMSAP1/CAMSAP2/MAP1B/TTBK2	8
GO:0001890	placenta development	15/1220	154/17352	0.124644	0.452759	0.392751	STC1/BMP7/HS6ST1/IL10/HEY2/NDP/EGLN1/LEF1/MAP2K1/TTPA/APELA/CCNF/PDGFB/TEX19/PKD2	15
GO:0006865	amino acid transport	15/1220	154/17352	0.124644	0.452759	0.392751	BDNF/RAB3A/STXBP1/SYT1/SLC6A6/NTSR1/TSPOAP1/SLC7A8/SLC1A4/SLC7A6/SFXN1/PPFIA4/SLC38A4/SLC7A11/GLS2	15
GO:1901293	nucleoside phosphate biosynthetic process	24/1220	266/17352	0.124881	0.452759	0.392751	ACSL6/ENTPD8/SCD/NME4/FASN/ACSL4/PDK3/HACD1/ACSL1/TGFB1/ACACA/QPRT/PKM/ADORA2B/PARP1/ELOVL6/CAD/LDHC/RRM1/PDP2/PAPSS1/ADSL/RRM2/TK2	24
GO:1902807	negative regulation of cell cycle G1/S phase transition	11/1220	106/17352	0.125142	0.452759	0.392751	CDKN2D/E2F1/CCND1/PLAGL1/BAX/CDK1/PTEN/PCBP4/RFWD3/ZNF385A/PKD2	11
GO:0046390	ribose phosphate biosynthetic process	18/1220	191/17352	0.125282	0.452759	0.392751	ACSL6/SCD/NME4/FASN/ACSL4/PDK3/HACD1/ACSL1/TGFB1/ACACA/PKM/PARP1/ELOVL6/CAD/LDHC/PDP2/PAPSS1/ADSL	18
GO:0007224	smoothened signaling pathway	14/1220	142/17352	0.125408	0.452759	0.392751	GPR161/FGF9/PTCH1/RORA/PRRX1/ARL3/SHH/CIBAR1/HIPK2/CHSY1/CC2D2A/NDST1/TTBK2/MEGF8	14
GO:0009069	serine family amino acid metabolic process	5/1220	38/17352	0.125424	0.452759	0.392751	PHGDH/PSAT1/GCSH/SHMT2/SLC7A11	5
GO:0010470	regulation of gastrulation	5/1220	38/17352	0.125424	0.452759	0.392751	FGFR1/IL10/PHLDB2/BMPR1A/OSR1	5
GO:0014911	positive regulation of smooth muscle cell migration	5/1220	38/17352	0.125424	0.452759	0.392751	FGF9/NRP1/DOCK4/HAS2/PDGFB	5
GO:0051954	positive regulation of amine transport	5/1220	38/17352	0.125424	0.452759	0.392751	DRD2/STXBP1/SYT1/RAB3B/NTSR1	5
GO:0086004	regulation of cardiac muscle cell contraction	5/1220	38/17352	0.125424	0.452759	0.392751	STC1/CAV1/FLNA/CAMK2D/RNF207	5
GO:1901186	positive regulation of ERBB signaling pathway	5/1220	38/17352	0.125424	0.452759	0.392751	CCDC88A/HIP1/CBL/FASLG/TGFA	5
GO:1902742	apoptotic process involved in development	5/1220	38/17352	0.125424	0.452759	0.392751	TGFB2/BMP7/JAG2/BAX/LEF1	5
GO:2000816	negative regulation of mitotic sister chromatid separation	5/1220	38/17352	0.125424	0.452759	0.392751	AURKB/PLK1/CDT1/BUB1B/KLHL22	5
GO:0006766	vitamin metabolic process	13/1220	130/17352	0.125823	0.453906	0.393746	FGFR1/CYP1A1/RLBP1/PSAT1/SLC2A1/PCCA/VKORC1/CYB5A/CD320/SHMT2/GSTO2/TTPA/CUBN	13
GO:0018208	peptidyl-proline modification	7/1220	60/17352	0.126691	0.455567	0.395186	P3H3/FKBP10/P4HA1/EGLN1/P3H1/PTPA/FKBP7	7
GO:0043388	positive regulation of DNA binding	7/1220	60/17352	0.126691	0.455567	0.395186	TGFB1/PARP1/ISL1/HIPK2/ACD/CDCA5/POU4F1	7
GO:0043954	cellular component maintenance	7/1220	60/17352	0.126691	0.455567	0.395186	RAB3A/GRIN2B/RASSF8/NLGN2/HOMER1/FYN/PARD6A	7
GO:0060042	retina morphogenesis in camera-type eye	7/1220	60/17352	0.126691	0.455567	0.395186	FJX1/PROM1/TFAP2A/IGFN1/PROX1/HIPK2/SDK2	7
GO:0061512	protein localization to cilium	7/1220	60/17352	0.126691	0.455567	0.395186	CCDC88A/ARL3/RAB29/INVS/ENTR1/SPATA7/CC2D2A	7
GO:0032386	regulation of intracellular transport	31/1220	356/17352	0.12738	0.456136	0.39568	RDX/CEMIP/MAP2/DYNLT2B/PLA2G3/HPS4/HYAL2/BMP4/ANK3/E2F1/REEP2/OAZ2/TGFB1/GZMB/RAB29/CDK1/GSK3A/SHH/SREBF2/RIPOR1/SPAG5/MAP2K1/CABP1/CDK5R1/ZDHHC2/SIRT4/FLNA/FYN/MAP1B/MIEF1/PTPN14	31
GO:0006654	phosphatidic acid biosynthetic process	6/1220	49/17352	0.127474	0.456136	0.39568	PNPLA3/DGKG/AGPAT1/PLA2G4D/PLA2G12A/DDHD2	6
GO:0090342	regulation of cell aging	6/1220	49/17352	0.127474	0.456136	0.39568	HMGA2/BMPR1A/FOXM1/PTEN/TERF2/ARG2	6
GO:0120178	steroid hormone biosynthetic process	6/1220	49/17352	0.127474	0.456136	0.39568	DKK3/DHCR7/HSD17B1/TSPOAP1/HSD3B1/STARD3	6
GO:0048041	focal adhesion assembly	9/1220	83/17352	0.127956	0.456136	0.39568	NRP1/CORO2B/EFNA5/PHLDB2/PTEN/PPM1F/BCR/PTPRJ/LDB1	9
GO:0046883	regulation of hormone secretion	24/1220	267/17352	0.12858	0.456136	0.39568	DRD2/SCG5/FGFR1/INHBB/PLA2G3/NMU/ITPR2/RASL10B/NKX3-1/SLC2A1/ADRA2C/ACSL4/EFNA5/SLC25A4/VSNL1/NLGN2/TM7SF3/ISL1/STXBP5L/SIRT4/HMGCR/AACS/KISS1/RAPGEF4	24
GO:0000712	resolution of meiotic recombination intermediates	3/1220	18/17352	0.128645	0.456136	0.39568	HFM1/EME2/SLX4	3
GO:0003159	morphogenesis of an endothelium	3/1220	18/17352	0.128645	0.456136	0.39568	BMP4/STARD13/CCM2	3
GO:0006337	nucleosome disassembly	3/1220	18/17352	0.128645	0.456136	0.39568	NFE2/H2AW/SMARCD3	3
GO:0035372	protein localization to microtubule	3/1220	18/17352	0.128645	0.456136	0.39568	TTBK2/MAPRE3/MID2	3
GO:0036148	phosphatidylglycerol acyl-chain remodeling	3/1220	18/17352	0.128645	0.456136	0.39568	PLA2G3/PLA2G4D/PLA2G12A	3
GO:0042772	DNA damage response, signal transduction resulting in transcription	3/1220	18/17352	0.128645	0.456136	0.39568	FOXM1/HIPK2/ZNF385A	3
GO:0048268	clathrin coat assembly	3/1220	18/17352	0.128645	0.456136	0.39568	SNAP91/HIP1/AP2S1	3
GO:0060033	anatomical structure regression	3/1220	18/17352	0.128645	0.456136	0.39568	DRD2/BMPR1A/LEF1	3
GO:0060080	inhibitory postsynaptic potential	3/1220	18/17352	0.128645	0.456136	0.39568	BDNF/NTSR1/NLGN2	3
GO:0061154	endothelial tube morphogenesis	3/1220	18/17352	0.128645	0.456136	0.39568	BMP4/STARD13/CCM2	3
GO:0061298	retina vasculature development in camera-type eye	3/1220	18/17352	0.128645	0.456136	0.39568	NRP1/CYP1B1/NDP	3
GO:0070230	positive regulation of lymphocyte apoptotic process	3/1220	18/17352	0.128645	0.456136	0.39568	IL10/BAX/WNT5A	3
GO:0071371	cellular response to gonadotropin stimulus	3/1220	18/17352	0.128645	0.456136	0.39568	NSMF/EFNA5/WT1	3
GO:0071397	cellular response to cholesterol	3/1220	18/17352	0.128645	0.456136	0.39568	PTCH1/LRP8/AACS	3
GO:0071545	inositol phosphate catabolic process	3/1220	18/17352	0.128645	0.456136	0.39568	NTSR1/PTEN/INPP5B	3
GO:0072079	nephron tubule formation	3/1220	18/17352	0.128645	0.456136	0.39568	SIX1/OSR1/WNT6	3
GO:0008154	actin polymerization or depolymerization	20/1220	217/17352	0.130004	0.458859	0.398042	RDX/AVIL/CORO1A/DBN1/CTNNA2/PPP1R9A/ARHGAP35/FHOD3/TMOD2/PFN2/MSRB2/WASF3/SSH2/SEMA5A/ABI2/CSF3/PPP1R9B/WASF1/EVL/PAK3	20
GO:0000303	response to superoxide	4/1220	28/17352	0.130234	0.458859	0.398042	MT3/BMP7/PRDX2/FANCC	4
GO:0001964	startle response	4/1220	28/17352	0.130234	0.458859	0.398042	DRD2/CTNNA2/PTEN/GRIN1	4
GO:0003180	aortic valve morphogenesis	4/1220	28/17352	0.130234	0.458859	0.398042	BMP4/HEY2/TGFB1/ROBO1	4
GO:0021680	cerebellar Purkinje cell layer development	4/1220	28/17352	0.130234	0.458859	0.398042	RORA/MYH10/TTLL1/AARS1	4
GO:0033137	negative regulation of peptidyl-serine phosphorylation	4/1220	28/17352	0.130234	0.458859	0.398042	BAX/CAV1/PTEN/PPM1F	4
GO:0035767	endothelial cell chemotaxis	4/1220	28/17352	0.130234	0.458859	0.398042	SMOC2/NRP1/FGFR1/SEMA5A	4
GO:1905209	positive regulation of cardiocyte differentiation	4/1220	28/17352	0.130234	0.458859	0.398042	TGFB2/BMP7/BMP4/TGFB1	4
GO:2000171	negative regulation of dendrite development	4/1220	28/17352	0.130234	0.458859	0.398042	FSTL4/GSK3A/PTEN/SRGAP2C	4
GO:2000463	positive regulation of excitatory postsynaptic potential	4/1220	28/17352	0.130234	0.458859	0.398042	PTEN/NLGN2/DLG4/GRIN1	4
GO:0032412	regulation of ion transmembrane transporter activity	23/1220	255/17352	0.131056	0.461461	0.400299	DRD2/CHRM3/PIRT/RASGRF1/GRIN2B/ANK3/TESC/MYO5A/NTSR1/NETO2/CAV1/PTEN/NLGN2/HOMER1/CAMK2D/UTRN/RNF207/STAC3/STIMATE/OSR1/DLG4/PKD2/GRIN1	23
GO:0002761	regulation of myeloid leukocyte differentiation	12/1220	119/17352	0.131494	0.462423	0.401134	TESC/PRXL2A/TGFB1/CTNNBIP1/SIGLEC15/IL23A/LEF1/UBASH3B/PIAS3/CAMK4/POU4F1/TMEM64	12
GO:0097237	cellular response to toxic substance	12/1220	119/17352	0.131494	0.462423	0.401134	MT3/BMP7/PTGS1/PPP1R9A/PRXL2A/OPRD1/ALOX5AP/PRDX2/RDH11/GSTO2/FANCC/NXN	12
GO:0044282	small molecule catabolic process	38/1220	448/17352	0.131672	0.462757	0.401423	PON3/CEMIP/GAD1/ALDH1A1/CYP1A1/ENTPD8/CRYM/ENO2/MT3/HYAL2/ACAT2/ALDOC/PCCA/NTSR1/ALDH8A1/PCYOX1/PGM1/AMACR/GCSH/TGFB1/ADO/PGAM1/QPRT/PKM/PGD/GSK3A/PTEN/SHMT2/ACADSB/PGM2L1/INPP5B/FOXK2/ARG2/MIOX/GLS2/ALDH4A1/ENTPD1/KYAT1	38
GO:0043507	positive regulation of JUN kinase activity	8/1220	72/17352	0.131833	0.463033	0.401663	FZD10/EPHA4/SYK/TF/PKN1/WNT5A/DVL3/MAP3K9	8
GO:0035303	regulation of dephosphorylation	19/1220	205/17352	0.132126	0.46377	0.402302	DRD2/PPP2R2C/MGAT5/NSMF/TGFB2/RCAN2/CSRNP3/GNAI2/TGFB1/CDCA2/FARP1/PKMYT1/MFHAS1/NPNT/KNL1/PHACTR1/PTPA/IGFBP3/PPP1R9B	19
GO:1902806	regulation of cell cycle G1/S phase transition	16/1220	168/17352	0.133124	0.46698	0.405087	RDX/CYP1A1/CDKN2D/E2F1/UBE2E2/CCND1/PLAGL1/BAX/CDK1/PTEN/CDC6/PCBP4/APPL1/RFWD3/ZNF385A/PKD2	16
GO:0072384	organelle transport along microtubule	9/1220	84/17352	0.134942	0.471726	0.409204	DYNC1I1/MAP2/AP3M2/BICD2/SNAPIN/MAP1B/WASF1/MREG/FYCO1	9
GO:0097581	lamellipodium organization	9/1220	84/17352	0.134942	0.471726	0.409204	AVIL/CCDC88A/PARVB/CDH13/WASF3/SRGAP2/MTSS2/FSCN1/WASF1	9
GO:0014910	regulation of smooth muscle cell migration	7/1220	61/17352	0.134984	0.471726	0.409204	FGF9/NRP1/DOCK4/HAS2/BMPR1A/IGFBP3/PDGFB	7
GO:0034113	heterotypic cell-cell adhesion	7/1220	61/17352	0.134984	0.471726	0.409204	SKAP1/BMP7/IL10/CD200/NRCAM/GCNT2/IZUMO1	7
GO:0045143	homologous chromosome segregation	7/1220	61/17352	0.134984	0.471726	0.409204	ESPL1/SGO1/PLK1/P3H4/SGO2/TERF1/CCNE1	7
GO:0055081	anion homeostasis	7/1220	61/17352	0.134984	0.471726	0.409204	CKB/SLC12A4/ABCC2/FASLG/SLC12A1/SLC7A11/DGAT2	7
GO:0006730	one-carbon metabolic process	5/1220	39/17352	0.136056	0.47399	0.411168	CA6/SHMT2/SFXN1/CA11/CA5B	5
GO:0033146	regulation of intracellular estrogen receptor signaling pathway	5/1220	39/17352	0.136056	0.47399	0.411168	SRARP/SKP2/PARP1/ISL1/AR	5
GO:0040019	positive regulation of embryonic development	5/1220	39/17352	0.136056	0.47399	0.411168	PHLDB2/SHH/SIX1/AR/OSR1	5
GO:0045746	negative regulation of Notch signaling pathway	5/1220	39/17352	0.136056	0.47399	0.411168	DLX1/BMP7/HEY2/NOTCH3/HIF1AN	5
GO:1905819	negative regulation of chromosome separation	5/1220	39/17352	0.136056	0.47399	0.411168	AURKB/PLK1/CDT1/BUB1B/KLHL22	5
GO:0050796	regulation of insulin secretion	17/1220	181/17352	0.136169	0.474088	0.411253	DRD2/INHBB/ITPR2/SLC2A1/ADRA2C/ACSL4/EFNA5/SLC25A4/VSNL1/NLGN2/TM7SF3/ISL1/STXBP5L/SIRT4/HMGCR/AACS/RAPGEF4	17
GO:0045010	actin nucleation	6/1220	50/17352	0.136788	0.475652	0.412609	CORO1A/CTNNA2/WASF3/ABI2/WASF1/EVL	6
GO:0045843	negative regulation of striated muscle tissue development	6/1220	50/17352	0.136788	0.475652	0.412609	BMP4/SOX6/TGFB1/GSK3A/LEF1/PTEN	6
GO:0002040	sprouting angiogenesis	12/1220	120/17352	0.137346	0.476747	0.413559	NRP1/BMP4/IL10/CDH13/PKM/STARD13/SYNJ2BP/SEMA5A/LEF1/ROBO1/SMAD1/APELA	12
GO:0018958	phenol-containing compound metabolic process	11/1220	108/17352	0.137359	0.476747	0.413559	DRD2/MAOB/TGFB2/CRYM/PNMT/MYO5A/WNT5A/APPL1/SLC7A11/SLC45A2/CPQ	11
GO:0035305	negative regulation of dephosphorylation	11/1220	108/17352	0.137359	0.476747	0.413559	MGAT5/TGFB2/CSRNP3/GNAI2/FARP1/PKMYT1/MFHAS1/KNL1/PHACTR1/PTPA/PPP1R9B	11
GO:0006164	purine nucleotide biosynthetic process	18/1220	194/17352	0.138776	0.481367	0.417567	ACSL6/SCD/NME4/FASN/ACSL4/PDK3/HACD1/ACSL1/TGFB1/ACACA/PKM/ADORA2B/PARP1/ELOVL6/LDHC/PDP2/PAPSS1/ADSL	18
GO:0046328	regulation of JNK cascade	17/1220	182/17352	0.140959	0.488634	0.423871	FGF19/TNFRSF19/TPD52L1/FZD10/SEMA3A/EPHA4/SH3RF3/SYK/PHLPP1/TF/PKN1/WNT5A/MFHAS1/DVL3/TRAF5/HIPK2/MAP3K9	17
GO:0035418	protein localization to synapse	9/1220	85/17352	0.142121	0.490868	0.425808	DBN1/ADAM22/SYNJ2BP/NLGN2/WNT5A/ZDHHC2/TERF2/DLG4/GRIN1	9
GO:0045598	regulation of fat cell differentiation	13/1220	133/17352	0.142478	0.490868	0.425808	RORA/BMP7/E2F1/TGFB1/TRIB2/WNT5A/SIX1/MSX2/WDFY2/TRIO/ZNF385A/TMEM64/PRDM16	13
GO:0030833	regulation of actin filament polymerization	16/1220	170/17352	0.143044	0.490868	0.425808	RDX/AVIL/CORO1A/DBN1/CTNNA2/PPP1R9A/FHOD3/TMOD2/PFN2/WASF3/SSH2/ABI2/CSF3/WASF1/EVL/PAK3	16
GO:0000305	response to oxygen radical	4/1220	29/17352	0.14317	0.490868	0.425808	MT3/BMP7/PRDX2/FANCC	4
GO:0001958	endochondral ossification	4/1220	29/17352	0.14317	0.490868	0.425808	BMP4/CSGALNACT1/NAB2/COL13A1	4
GO:0032196	transposition	4/1220	29/17352	0.14317	0.490868	0.425808	PIWIL1/L1TD1/MYBL1/TEX19	4
GO:0032232	negative regulation of actin filament bundle assembly	4/1220	29/17352	0.14317	0.490868	0.425808	CGNL1/CORO2B/PPP1R9A/PHLDB2	4
GO:0032373	positive regulation of sterol transport	4/1220	29/17352	0.14317	0.490868	0.425808	PTCH1/EEPD1/CAV1/ABCB4	4
GO:0032376	positive regulation of cholesterol transport	4/1220	29/17352	0.14317	0.490868	0.425808	PTCH1/EEPD1/CAV1/ABCB4	4
GO:0036075	replacement ossification	4/1220	29/17352	0.14317	0.490868	0.425808	BMP4/CSGALNACT1/NAB2/COL13A1	4
GO:0036296	response to increased oxygen levels	4/1220	29/17352	0.14317	0.490868	0.425808	CYP1A1/ATP6V1A/CAV1/POLB	4
GO:0042634	regulation of hair cycle	4/1220	29/17352	0.14317	0.490868	0.425808	DKK4/TGFB2/WNT5A/MSX2	4
GO:0043457	regulation of cellular respiration	4/1220	29/17352	0.14317	0.490868	0.425808	CDK1/SHMT2/CBFA2T3/PRDM16	4
GO:0050690	regulation of defense response to virus by virus	4/1220	29/17352	0.14317	0.490868	0.425808	AP1S2/AP2M1/AP2S1/FYN	4
GO:0090659	walking behavior	4/1220	29/17352	0.14317	0.490868	0.425808	DRD2/EPHA4/FXN/HIPK2	4
GO:0150117	positive regulation of cell-substrate junction organization	4/1220	29/17352	0.14317	0.490868	0.425808	NRP1/IQSEC1/PPM1F/PTPRJ	4
GO:0042752	regulation of circadian rhythm	12/1220	121/17352	0.143337	0.490868	0.425808	DRD2/SRRD/RORA/NMU/PROX1/PHLPP1/ZFHX3/OPN3/CDK1/CSNK1E/SUV39H2/SOX14	12
GO:0019933	cAMP-mediated signaling	18/1220	195/17352	0.143452	0.490868	0.425808	DRD2/GPR161/CALCA/GNAI1/ADGRL1/PDE10A/ADRA2C/GNAI2/ADGRB2/SCTR/ADORA2B/GSK3A/OR51E2/CDC34/PTGER2/LPAR2/GNG2/RAPGEF4	18
GO:0031122	cytoplasmic microtubule organization	7/1220	62/17352	0.143536	0.490868	0.425808	CCDC88A/FSD1/TUBG1/CAMSAP1/CAMSAP2/TUBGCP4/TUBG2	7
GO:0048488	synaptic vesicle endocytosis	7/1220	62/17352	0.143536	0.490868	0.425808	SNAP91/SYT1/SYT8/NLGN2/DNM1/DENND1A/SNCG	7
GO:0140238	presynaptic endocytosis	7/1220	62/17352	0.143536	0.490868	0.425808	SNAP91/SYT1/SYT8/NLGN2/DNM1/DENND1A/SNCG	7
GO:1904589	regulation of protein import	7/1220	62/17352	0.143536	0.490868	0.425808	HYAL2/BMP4/TGFB1/CDK1/SHH/CABP1/FLNA	7
GO:0006323	DNA packaging	21/1220	233/17352	0.14454	0.491175	0.426075	TTN/NCAPD3/NAP1L1/PIWIL1/TET1/DNMT1/HMGA2/CDK1/CENPP/H4C3/CHAF1A/CENPO/CENPA/CENPN/KNL1/NCAPH/ASF1B/MCM2/CDCA5/NCAPG/HJURP	21
GO:0002076	osteoblast development	3/1220	19/17352	0.145208	0.491175	0.426075	SHH/MSX2/TNN	3
GO:0007213	G protein-coupled acetylcholine receptor signaling pathway	3/1220	19/17352	0.145208	0.491175	0.426075	CHRM3/GNAI2/CDK5R1	3
GO:0032026	response to magnesium ion	3/1220	19/17352	0.145208	0.491175	0.426075	TNFRSF11B/ANK3/CCND1	3
GO:0032793	positive regulation of CREB transcription factor activity	3/1220	19/17352	0.145208	0.491175	0.426075	OPRD1/LRP8/CD200	3
GO:0032930	positive regulation of superoxide anion generation	3/1220	19/17352	0.145208	0.491175	0.426075	SYK/GNAI2/TGFB1	3
GO:0035728	response to hepatocyte growth factor	3/1220	19/17352	0.145208	0.491175	0.426075	NRP1/IL10/APPL1	3
GO:0044320	cellular response to leptin stimulus	3/1220	19/17352	0.145208	0.491175	0.426075	INHBB/MT3/PTEN	3
GO:0046485	ether lipid metabolic process	3/1220	19/17352	0.145208	0.491175	0.426075	PLA2G7/FASN/AGMO	3
GO:0048490	anterograde synaptic vesicle transport	3/1220	19/17352	0.145208	0.491175	0.426075	MAP2/AP3M2/SNAPIN	3
GO:0051546	keratinocyte migration	3/1220	19/17352	0.145208	0.491175	0.426075	HAS2/IQSEC1/PTEN	3
GO:0061318	renal filtration cell differentiation	3/1220	19/17352	0.145208	0.491175	0.426075	PROM1/BMP4/WT1	3
GO:0071404	cellular response to low-density lipoprotein particle stimulus	3/1220	19/17352	0.145208	0.491175	0.426075	SYK/CDH13/SREBF2	3
GO:0072112	glomerular visceral epithelial cell differentiation	3/1220	19/17352	0.145208	0.491175	0.426075	PROM1/BMP4/WT1	3
GO:0097062	dendritic spine maintenance	3/1220	19/17352	0.145208	0.491175	0.426075	GRIN2B/HOMER1/FYN	3
GO:0099514	synaptic vesicle cytoskeletal transport	3/1220	19/17352	0.145208	0.491175	0.426075	MAP2/AP3M2/SNAPIN	3
GO:0099517	synaptic vesicle transport along microtubule	3/1220	19/17352	0.145208	0.491175	0.426075	MAP2/AP3M2/SNAPIN	3
GO:0150146	cell junction disassembly	3/1220	19/17352	0.145208	0.491175	0.426075	EPHA4/IQSEC1/CX3CL1	3
GO:0048635	negative regulation of muscle organ development	6/1220	51/17352	0.146411	0.494646	0.429086	BMP4/SOX6/TGFB1/GSK3A/LEF1/PTEN	6
GO:0050732	negative regulation of peptidyl-tyrosine phosphorylation	6/1220	51/17352	0.146411	0.494646	0.429086	HYAL2/CBL/CAV1/NF2/SRCIN1/SH3BP5	6
GO:1903169	regulation of calcium ion transmembrane transport	14/1220	146/17352	0.146764	0.495538	0.42986	DRD2/CEMIP/CORO1A/MYO5A/NTSR1/BAX/TMEM38A/UBASH3B/CAMK2D/FYN/STAC3/CX3CL1/STIMATE/PKD2	14
GO:0007257	activation of JUN kinase activity	5/1220	40/17352	0.147071	0.495677	0.42998	SYK/TF/PKN1/WNT5A/MAP3K9	5
GO:0042307	positive regulation of protein import into nucleus	5/1220	40/17352	0.147071	0.495677	0.42998	HYAL2/TGFB1/CDK1/SHH/FLNA	5
GO:0051281	positive regulation of release of sequestered calcium ion into cytosol	5/1220	40/17352	0.147071	0.495677	0.42998	CEMIP/NTSR1/BAX/CX3CL1/PKD2	5
GO:0036465	synaptic vesicle recycling	8/1220	74/17352	0.14744	0.496622	0.4308	SNAP91/RAB3A/SYT1/SYT8/NLGN2/DNM1/DENND1A/SNCG	8
GO:0032273	positive regulation of protein polymerization	13/1220	134/17352	0.148283	0.49916	0.433002	CORO1A/CTNNA2/PFN2/WASF3/CKAP5/ABI2/CDK5R1/NIN/CSF3/PSRC1/MAP1B/WASF1/EVL	13
GO:0003015	heart process	25/1220	285/17352	0.148846	0.500146	0.433856	DRD2/STC1/SEMA3A/TGFB2/NMU/CALCA/ITPR2/HEY2/TTN/GNAI2/KCNH2/TBX2/GSK3A/TMEM38A/CAV1/GAA/MAP2K6/ATP2B1/FLNA/APELA/CAMK2D/FYN/RNF207/TCAP/CACNA2D3	25
GO:0009063	cellular amino acid catabolic process	12/1220	122/17352	0.149465	0.500146	0.433856	GAD1/CRYM/ALDH8A1/PCYOX1/GCSH/ADO/SHMT2/ACADSB/ARG2/GLS2/ALDH4A1/KYAT1	12
GO:0006821	chloride transport	11/1220	110/17352	0.150189	0.500146	0.433856	BEST3/PCYOX1/TTYH3/SLC4A8/GABRA2/SLC1A4/SLC12A4/CLCN4/SLC12A1/GLRA2/ANO8	11
GO:0042303	molting cycle	11/1220	110/17352	0.150189	0.500146	0.433856	DKK4/TNFRSF19/TGFB2/KRT83/APCDD1/MYO5A/LAMA5/SHH/WNT5A/MSX2/CD109	11
GO:0042633	hair cycle	11/1220	110/17352	0.150189	0.500146	0.433856	DKK4/TNFRSF19/TGFB2/KRT83/APCDD1/MYO5A/LAMA5/SHH/WNT5A/MSX2/CD109	11
GO:0051893	regulation of focal adhesion assembly	7/1220	63/17352	0.15234	0.500146	0.433856	NRP1/EFNA5/PHLDB2/PTEN/PPM1F/PTPRJ/LDB1	7
GO:0090109	regulation of cell-substrate junction assembly	7/1220	63/17352	0.15234	0.500146	0.433856	NRP1/EFNA5/PHLDB2/PTEN/PPM1F/PTPRJ/LDB1	7
GO:0001935	endothelial cell proliferation	14/1220	147/17352	0.152392	0.500146	0.433856	NRP1/FGFR1/BMP4/IL10/PROX1/ZNF580/CDH13/SYNJ2BP/SEMA5A/CAV1/WNT5A/APELA/ATOH8/PDGFB	14
GO:0051384	response to glucocorticoid	14/1220	147/17352	0.152392	0.500146	0.433856	STC1/MAOB/EIF4EBP1/IL10/CCND1/HSD3B1/CAD/ABCC2/ISL1/PAM/ATP2B1/ALDH3A1/AGL/ABCA3	14
GO:0002676	regulation of chronic inflammatory response	2/1220	10/17352	0.152782	0.500146	0.433856	IL10/ADORA2B	2
GO:0003263	cardioblast proliferation	2/1220	10/17352	0.152782	0.500146	0.433856	ISL1/SIX1	2
GO:0003264	regulation of cardioblast proliferation	2/1220	10/17352	0.152782	0.500146	0.433856	ISL1/SIX1	2
GO:0006930	substrate-dependent cell migration, cell extension	2/1220	10/17352	0.152782	0.500146	0.433856	NRP1/MYH10	2
GO:0010940	positive regulation of necrotic cell death	2/1220	10/17352	0.152782	0.500146	0.433856	MT3/SLC6A6	2
GO:0010944	negative regulation of transcription by competitive promoter binding	2/1220	10/17352	0.152782	0.500146	0.433856	TFAP2A/HHEX	2
GO:0014049	positive regulation of glutamate secretion	2/1220	10/17352	0.152782	0.500146	0.433856	STXBP1/NTSR1	2
GO:0015808	L-alanine transport	2/1220	10/17352	0.152782	0.500146	0.433856	SLC7A8/SLC1A4	2
GO:0021548	pons development	2/1220	10/17352	0.152782	0.500146	0.433856	CDK5R1/GRIN1	2
GO:0021859	pyramidal neuron differentiation	2/1220	10/17352	0.152782	0.500146	0.433856	DISC1/DCLK2	2
GO:0030202	heparin metabolic process	2/1220	10/17352	0.152782	0.500146	0.433856	CSGALNACT1/NDST1	2
GO:0031848	protection from non-homologous end joining at telomere	2/1220	10/17352	0.152782	0.500146	0.433856	TERF2/ACD	2
GO:0032926	negative regulation of activin receptor signaling pathway	2/1220	10/17352	0.152782	0.500146	0.433856	IGSF1/DACT2	2
GO:0034454	microtubule anchoring at centrosome	2/1220	10/17352	0.152782	0.500146	0.433856	CEP19/NIN	2
GO:0035524	proline transmembrane transport	2/1220	10/17352	0.152782	0.500146	0.433856	SLC7A8/SLC1A4	2
GO:0042048	olfactory behavior	2/1220	10/17352	0.152782	0.500146	0.433856	WFS1/GRIN1	2
GO:0045760	positive regulation of action potential	2/1220	10/17352	0.152782	0.500146	0.433856	ANK3/RNF207	2
GO:0045792	negative regulation of cell size	2/1220	10/17352	0.152782	0.500146	0.433856	RDX/PTEN	2
GO:0045876	positive regulation of sister chromatid cohesion	2/1220	10/17352	0.152782	0.500146	0.433856	FEN1/SLF2	2
GO:0046051	UTP metabolic process	2/1220	10/17352	0.152782	0.500146	0.433856	NME4/CAD	2
GO:0048103	somatic stem cell division	2/1220	10/17352	0.152782	0.500146	0.433856	HOXB4/TGFB2	2
GO:0051418	microtubule nucleation by microtubule organizing center	2/1220	10/17352	0.152782	0.500146	0.433856	NIN/TUBGCP4	2
GO:0051901	positive regulation of mitochondrial depolarization	2/1220	10/17352	0.152782	0.500146	0.433856	MLLT11/PARP1	2
GO:0060068	vagina development	2/1220	10/17352	0.152782	0.500146	0.433856	BAX/WNT5A	2
GO:0060502	epithelial cell proliferation involved in lung morphogenesis	2/1220	10/17352	0.152782	0.500146	0.433856	BMP4/MAP2K1	2
GO:0071394	cellular response to testosterone stimulus	2/1220	10/17352	0.152782	0.500146	0.433856	AACS/AR	2
GO:0071600	otic vesicle morphogenesis	2/1220	10/17352	0.152782	0.500146	0.433856	PROX1/TCAP	2
GO:0071649	regulation of chemokine (C-C motif) ligand 5 production	2/1220	10/17352	0.152782	0.500146	0.433856	IL10/ARG2	2
GO:0097105	presynaptic membrane assembly	2/1220	10/17352	0.152782	0.500146	0.433856	PTEN/NLGN2	2
GO:0097494	regulation of vesicle size	2/1220	10/17352	0.152782	0.500146	0.433856	RAB3B/AP2M1	2
GO:0120252	hydrocarbon metabolic process	2/1220	10/17352	0.152782	0.500146	0.433856	CYP1A1/GRIN1	2
GO:1901203	positive regulation of extracellular matrix assembly	2/1220	10/17352	0.152782	0.500146	0.433856	PHLDB2/TGFB1	2
GO:1902946	protein localization to early endosome	2/1220	10/17352	0.152782	0.500146	0.433856	RDX/NRP1	2
GO:1903726	negative regulation of phospholipid metabolic process	2/1220	10/17352	0.152782	0.500146	0.433856	APOC1/PDGFB	2
GO:1990253	cellular response to leucine starvation	2/1220	10/17352	0.152782	0.500146	0.433856	SESN3/RRAGD	2
GO:2000018	regulation of male gonad development	2/1220	10/17352	0.152782	0.500146	0.433856	SEMA3A/WT1	2
GO:2000786	positive regulation of autophagosome assembly	2/1220	10/17352	0.152782	0.500146	0.433856	PIP4K2B/RAB3GAP2	2
GO:2001054	negative regulation of mesenchymal cell apoptotic process	2/1220	10/17352	0.152782	0.500146	0.433856	BMP7/SHH	2
GO:0035304	regulation of protein dephosphorylation	13/1220	135/17352	0.154212	0.50427	0.437434	DRD2/PPP2R2C/MGAT5/NSMF/RCAN2/GNAI2/TGFB1/CDCA2/MFHAS1/PHACTR1/PTPA/IGFBP3/PPP1R9B	13
GO:0009100	glycoprotein metabolic process	34/1220	403/17352	0.154223	0.50427	0.437434	TUSC3/MGAT5/SLC39A8/ST3GAL4/MT3/HS6ST1/ST3GAL6/MAN1A1/GXYLT2/PHLDA1/CSGALNACT1/ST3GAL2/ST3GAL1/ST3GAL5/GALNT18/HS6ST2/TET1/MANBA/MAN1A2/FUT11/LARGE2/HS2ST1/ST6GALNAC3/CHSY1/B3GALNT1/DOLK/CHST13/NDST1/CHST7/POGLUT2/B4GAT1/EXTL3/GCNT2/B3GNT9	34
GO:0003179	heart valve morphogenesis	6/1220	52/17352	0.156331	0.508723	0.441297	TGFB2/BMP4/HEY2/TGFB1/BMPR1A/ROBO1	6
GO:0009948	anterior/posterior axis specification	6/1220	52/17352	0.156331	0.508723	0.441297	BMP4/HEY2/WT1/HOXD8/SHH/WNT5A	6
GO:0032330	regulation of chondrocyte differentiation	6/1220	52/17352	0.156331	0.508723	0.441297	BMP4/SOX6/TRPS1/RFLNA/ZNF664-RFLNA/SOX5	6
GO:0051445	regulation of meiotic cell cycle	6/1220	52/17352	0.156331	0.508723	0.441297	CDC25A/WNT5A/ZNF711/NPM2/MSX2/FBXO43	6
GO:0051496	positive regulation of stress fiber assembly	6/1220	52/17352	0.156331	0.508723	0.441297	NRP1/CCDC88A/PFN2/PPM1F/NF2/EVL	6
GO:0099172	presynapse organization	6/1220	52/17352	0.156331	0.508723	0.441297	PTEN/NLGN2/WNT5A/FZD1/SNAPIN/LRFN3	6
GO:2001020	regulation of response to DNA damage stimulus	20/1220	223/17352	0.156531	0.508723	0.441297	CDKN2D/NKX3-1/MAGEF1/PRRX1/ABRAXAS1/HMGA2/FOXM1/FXR2/ETAA1/PARP1/TERF2/POLQ/SLF2/OTUB2/TP53BP1/RFWD3/AUNIP/ZNF385A/FAM168A/RADX	20
GO:0006884	cell volume homeostasis	4/1220	30/17352	0.156586	0.508723	0.441297	AQP4/SCTR/SLC12A4/SLC12A1	4
GO:0051354	negative regulation of oxidoreductase activity	4/1220	30/17352	0.156586	0.508723	0.441297	MT3/GZMA/PDK3/CAV1	4
GO:0071711	basement membrane organization	4/1220	30/17352	0.156586	0.508723	0.441297	PHLDB2/LAMB1/CAV1/NTN4	4
GO:1990126	retrograde transport, endosome to plasma membrane	4/1220	30/17352	0.156586	0.508723	0.441297	SNX27/ZDHHC2/ENTR1/ANKRD50	4
GO:0042058	regulation of epidermal growth factor receptor signaling pathway	9/1220	87/17352	0.157046	0.509623	0.442078	CCDC88A/WDR54/HIP1/MVB12B/CDH13/CBL/FASLG/TGFA/PTPRJ	9
GO:0097006	regulation of plasma lipoprotein particle levels	9/1220	87/17352	0.157046	0.509623	0.442078	PLA2G3/PLA2G7/AP2M1/VLDLR/NPC2/APOC1/AP2S1/CUBN/DGAT2	9
GO:0007044	cell-substrate junction assembly	10/1220	99/17352	0.157346	0.510005	0.442409	NRP1/LAMC1/CORO2B/EFNA5/PHLDB2/PTEN/PPM1F/BCR/PTPRJ/LDB1	10
GO:0090277	positive regulation of peptide hormone secretion	10/1220	99/17352	0.157346	0.510005	0.442409	DRD2/NMU/RASL10B/ACSL4/VSNL1/NLGN2/TM7SF3/ISL1/AACS/KISS1	10
GO:0033048	negative regulation of mitotic sister chromatid segregation	5/1220	41/17352	0.158451	0.511215	0.443459	AURKB/PLK1/CDT1/BUB1B/KLHL22	5
GO:0045494	photoreceptor cell maintenance	5/1220	41/17352	0.158451	0.511215	0.443459	PROM1/SLC2A1/CDHR1/SPATA7/CIB2	5
GO:0048286	lung alveolus development	5/1220	41/17352	0.158451	0.511215	0.443459	HS6ST1/BMP4/MAN1A2/CIC/SLC7A11	5
GO:0089718	amino acid import across plasma membrane	5/1220	41/17352	0.158451	0.511215	0.443459	SLC6A6/NTSR1/SLC7A8/SLC1A4/SLC7A11	5
GO:0090279	regulation of calcium ion import	5/1220	41/17352	0.158451	0.511215	0.443459	STC1/HOMER1/FYN/PDGFB/PKD2	5
GO:1901998	toxin transport	5/1220	41/17352	0.158451	0.511215	0.443459	NRP1/RAB29/SLC7A8/DNM1/ANTXR2	5
GO:1903053	regulation of extracellular matrix organization	5/1220	41/17352	0.158451	0.511215	0.443459	HAS2/PHLDB2/TGFB1/FSCN1/MELTF	5
GO:1903672	positive regulation of sprouting angiogenesis	5/1220	41/17352	0.158451	0.511215	0.443459	NRP1/IL10/PKM/SMAD1/APELA	5
GO:0031647	regulation of protein stability	25/1220	288/17352	0.161036	0.518035	0.449375	EPHA4/HPS4/WFS1/STXBP1/MT3/TESC/TF/NLK/ZBED3/HIP1/BAG2/USP13/LSS/PFN2/TBL1X/PLK1/P3H1/PTEN/WIZ/PLPP3/NF2/NAPG/FLNA/DVL3/MYCNOS	25
GO:1904018	positive regulation of vasculature development	17/1220	186/17352	0.161048	0.518035	0.449375	ASB4/SMOC2/NRP1/IL10/CYP1B1/CHI3L1/PKM/HMGA2/SEMA5A/WNT5A/ISL1/SMAD1/APELA/HIPK2/HIF1AN/CX3CL1/PDGFB	17
GO:0010660	regulation of muscle cell apoptotic process	7/1220	64/17352	0.161388	0.518035	0.449375	BMP7/HEY2/DNMT1/PTEN/SIRT4/HMGCR/CAMK2D	7
GO:0007018	microtubule-based movement	31/1220	366/17352	0.161824	0.518035	0.449375	DYNC1I1/MAP2/DYNLT2B/PLA2G3/AQP4/AP3M2/KIF18B/ARL3/BICD2/CATSPERZ/CFAP53/KIF18A/LDHC/CCDC151/INPP5B/TTLL1/SNAPIN/ARL8A/TERF2/DNAH10/KIF11/KIF2C/CENPE/MAP1B/STARD9/WASF1/KIF20A/MREG/KLC3/SLC9B1/FYCO1	31
GO:0003323	type B pancreatic cell development	3/1220	20/17352	0.162419	0.518035	0.449375	BMP4/GSK3A/WNT5A	3
GO:0008356	asymmetric cell division	3/1220	20/17352	0.162419	0.518035	0.449375	ETV5/ARHGEF2/SOX5	3
GO:0010875	positive regulation of cholesterol efflux	3/1220	20/17352	0.162419	0.518035	0.449375	PTCH1/EEPD1/CAV1	3
GO:0016082	synaptic vesicle priming	3/1220	20/17352	0.162419	0.518035	0.449375	RAB3A/STXBP1/CADPS2	3
GO:0030502	negative regulation of bone mineralization	3/1220	20/17352	0.162419	0.518035	0.449375	BCOR/RFLNA/ZNF664-RFLNA	3
GO:0030903	notochord development	3/1220	20/17352	0.162419	0.518035	0.449375	TEAD2/WNT5A/COL13A1	3
GO:0031498	chromatin disassembly	3/1220	20/17352	0.162419	0.518035	0.449375	NFE2/H2AW/SMARCD3	3
GO:0032211	negative regulation of telomere maintenance via telomerase	3/1220	20/17352	0.162419	0.518035	0.449375	TERF1/TERF2/ACD	3
GO:0032303	regulation of icosanoid secretion	3/1220	20/17352	0.162419	0.518035	0.449375	SYK/NTSR1/MAP2K6	3
GO:0032986	protein-DNA complex disassembly	3/1220	20/17352	0.162419	0.518035	0.449375	NFE2/H2AW/SMARCD3	3
GO:0034143	regulation of toll-like receptor 4 signaling pathway	3/1220	20/17352	0.162419	0.518035	0.449375	MFHAS1/APPL1/LBP	3
GO:0042089	cytokine biosynthetic process	3/1220	20/17352	0.162419	0.518035	0.449375	INHBB/IGF2BP3/SYK	3
GO:0043950	positive regulation of cAMP-mediated signaling	3/1220	20/17352	0.162419	0.518035	0.449375	SCTR/GSK3A/OR51E2	3
GO:0050765	negative regulation of phagocytosis	3/1220	20/17352	0.162419	0.518035	0.449375	PTEN/PIP4P2/APPL1	3
GO:0072311	glomerular epithelial cell differentiation	3/1220	20/17352	0.162419	0.518035	0.449375	PROM1/BMP4/WT1	3
GO:1901017	negative regulation of potassium ion transmembrane transporter activity	3/1220	20/17352	0.162419	0.518035	0.449375	ANK3/CAV1/PTEN	3
GO:1903409	reactive oxygen species biosynthetic process	11/1220	112/17352	0.163612	0.521542	0.452417	MAOB/CYP1A1/RORA/IL10/CYP1B1/GCHFR/CAV1/ARG2/FYN/PKD2/GRIN1	11
GO:2001056	positive regulation of cysteine-type endopeptidase activity	14/1220	149/17352	0.163988	0.522444	0.453199	ST18/NLRP2/BEX3/GRIN2B/SYK/NKX3-1/HIP1/PRR7/BAX/ROBO1/PPM1F/FASLG/FYN/GRIN1	14
GO:0009165	nucleotide biosynthetic process	23/1220	263/17352	0.16417	0.522725	0.453443	ACSL6/SCD/NME4/FASN/ACSL4/PDK3/HACD1/ACSL1/TGFB1/ACACA/QPRT/PKM/ADORA2B/PARP1/ELOVL6/CAD/LDHC/RRM1/PDP2/PAPSS1/ADSL/RRM2/TK2	23
GO:0045807	positive regulation of endocytosis	10/1220	100/17352	0.164572	0.523481	0.454099	DRD2/SYK/TF/HIP1/CBL/WNT5A/DNM1/APPL1/SELE/APELA	10
GO:0034504	protein localization to nucleus	24/1220	276/17352	0.164771	0.523481	0.454099	FGF9/BMP7/HYAL2/BMP4/SYK/DCLK2/IPO9/PRICKLE1/TGFB1/CDK1/SHH/PLK1/NUP188/PARP1/MFHAS1/CABP1/OSBPL8/LZTS2/NF2/APPL1/SIX1/FLNA/FYN/HHEX	24
GO:1902882	regulation of response to oxidative stress	9/1220	88/17352	0.164782	0.523481	0.454099	MCTP1/BMP7/IL10/SESN3/PARP1/FZD1/ENDOG/FYN/SLC7A11	9
GO:1903035	negative regulation of response to wounding	9/1220	88/17352	0.164782	0.523481	0.454099	KREMEN1/EPHA4/PHLDB2/PLAT/UBASH3B/PTEN/HMGCR/PDGFB/CD109	9
GO:0033865	nucleoside bisphosphate metabolic process	13/1220	137/17352	0.166434	0.527255	0.457373	ACSL6/SCD/FASN/ACSL4/PDK3/HACD1/ACSL1/ACACA/ELOVL6/PDP2/PAPSS1/HMGCR/DGAT2	13
GO:0033875	ribonucleoside bisphosphate metabolic process	13/1220	137/17352	0.166434	0.527255	0.457373	ACSL6/SCD/FASN/ACSL4/PDK3/HACD1/ACSL1/ACACA/ELOVL6/PDP2/PAPSS1/HMGCR/DGAT2	13
GO:0034032	purine nucleoside bisphosphate metabolic process	13/1220	137/17352	0.166434	0.527255	0.457373	ACSL6/SCD/FASN/ACSL4/PDK3/HACD1/ACSL1/ACACA/ELOVL6/PDP2/PAPSS1/HMGCR/DGAT2	13
GO:0007632	visual behavior	6/1220	53/17352	0.166536	0.527255	0.457373	DRD2/DEAF1/DDHD2/HMGCR/SLC7A11/GRIN1	6
GO:0010043	response to zinc ion	6/1220	53/17352	0.166536	0.527255	0.457373	MT3/PARP1/PTEN/PAM/GLRA2/MT1A	6
GO:1900024	regulation of substrate adhesion-dependent cell spreading	6/1220	53/17352	0.166536	0.527255	0.457373	NRP1/HAS2/EFNA5/RAC3/MELTF/FLNA	6
GO:0006937	regulation of muscle contraction	15/1220	162/17352	0.167053	0.528292	0.458272	STC1/CHRM3/NMU/CALCA/DOCK4/ADRA2C/ADORA2B/TMEM38A/CAV1/NPNT/ATP2B1/FLNA/CAMK2D/KCNB2/RNF207	15
GO:0010594	regulation of endothelial cell migration	15/1220	162/17352	0.167053	0.528292	0.458272	STC1/SMOC2/NRP1/FGFR1/BMP4/PROX1/ZNF580/TGFB1/STARD13/SYNJ2BP/SEMA5A/WNT5A/PLPP3/ATOH8/PDGFB	15
GO:0032147	activation of protein kinase activity	28/1220	329/17352	0.169795	0.535688	0.464688	DRD2/CCDC88A/TGFB2/CALCA/MT3/BMP4/SYK/DUSP6/ADRA2C/TF/EFNA5/CHI3L1/ADORA2B/CDK1/PRDX2/CLSPN/PKN1/IL23A/WNT5A/MAP2K1/MAP2K6/OSBPL8/CDK5R1/TGFA/MAP3K9/PAK3/PDGFB/AGAP2	28
GO:0044091	membrane biogenesis	5/1220	42/17352	0.170176	0.535688	0.464688	ANK3/DMKN/CAV1/PTEN/NLGN2	5
GO:0045684	positive regulation of epidermis development	5/1220	42/17352	0.170176	0.535688	0.464688	PTCH1/TGFB2/BMP4/WNT5A/MSX2	5
GO:0046688	response to copper ion	5/1220	42/17352	0.170176	0.535688	0.464688	CYP1A1/MT3/CDK1/PAM/MT1A	5
GO:0070741	response to interleukin-6	5/1220	42/17352	0.170176	0.535688	0.464688	ST18/ST3GAL6/CHI3L1/CBL/ABCC2	5
GO:1903115	regulation of actin filament-based movement	5/1220	42/17352	0.170176	0.535688	0.464688	STC1/CAV1/FLNA/CAMK2D/RNF207	5
GO:1904591	positive regulation of protein import	5/1220	42/17352	0.170176	0.535688	0.464688	HYAL2/TGFB1/CDK1/SHH/FLNA	5
GO:0010644	cell communication by electrical coupling	4/1220	31/17352	0.170446	0.535688	0.464688	DBN1/ANK3/CAV1/CAMK2D	4
GO:0050650	chondroitin sulfate proteoglycan biosynthetic process	4/1220	31/17352	0.170446	0.535688	0.464688	CSGALNACT1/CHSY1/CHST13/CHST7	4
GO:1900181	negative regulation of protein localization to nucleus	4/1220	31/17352	0.170446	0.535688	0.464688	DCLK2/MFHAS1/CABP1/LZTS2	4
GO:1901976	regulation of cell cycle checkpoint	4/1220	31/17352	0.170446	0.535688	0.464688	PROX1/ETAA1/CDT1/RFWD3	4
GO:0031646	positive regulation of nervous system process	7/1220	65/17352	0.170671	0.535854	0.464832	NMU/NTSR1/WASF3/PTEN/NLGN2/DLG4/GRIN1	7
GO:0003012	muscle system process	36/1220	434/17352	0.170691	0.535854	0.464832	DRD2/STC1/CHRNA1/CHRM3/NMU/CALCA/SNTB1/HEY2/TTN/DOCK4/TPM2/ADRA2C/KCNH2/TMOD2/ADORA2B/SMPX/GSK3A/TMEM38A/CAV1/PARP1/GAA/MAP2K6/HOMER1/NPNT/ATP2B1/ARG2/FLNA/CAMK2D/UTRN/KCNB2/RNF207/STAC3/MYLK/ACTG2/TCAP/KLHL41	36
GO:0097191	extrinsic apoptotic signaling pathway	20/1220	226/17352	0.170834	0.536002	0.464961	NRP1/FGFR1/TGFB2/MLLT11/BEX3/HYAL2/BMP4/ARHGEF2/TGFB1/TRPS1/BAX/GSK3A/PRDX2/CAV1/PTEN/FASLG/APPL1/FYN/AR/CX3CL1	20
GO:0099111	microtubule-based transport	17/1220	188/17352	0.171636	0.538218	0.466883	DYNC1I1/MAP2/DYNLT2B/AQP4/AP3M2/ARL3/BICD2/CFAP53/TTLL1/SNAPIN/ARL8A/TERF2/MAP1B/WASF1/MREG/KLC3/FYCO1	17
GO:0010923	negative regulation of phosphatase activity	10/1220	101/17352	0.171957	0.53892	0.467492	MGAT5/TGFB2/CSRNP3/GNAI2/FARP1/PKMYT1/KNL1/PHACTR1/PTPA/PPP1R9B	10
GO:0061053	somite development	9/1220	89/17352	0.172696	0.540932	0.469237	PTCH1/NKX3-1/XRCC2/BMPR1A/SHH/LEF1/WNT5A/SIX1/TCAP	9
GO:0048771	tissue remodeling	15/1220	163/17352	0.172824	0.541031	0.469323	CTHRC1/TNFRSF11B/CALCA/SYK/TF/TGFB1/BAX/SIGLEC15/DEF8/IL23A/CAV1/UBASH3B/P3H4/BCR/TMEM64	15
GO:0032409	regulation of transporter activity	24/1220	278/17352	0.173507	0.542249	0.470379	DRD2/CHRM3/PIRT/RASGRF1/GRIN2B/ANK3/TESC/MYO5A/NTSR1/NETO2/CAV1/PTEN/NLGN2/HOMER1/CAMK2D/UTRN/SYNGR3/RNF207/STAC3/STIMATE/OSR1/DLG4/PKD2/GRIN1	24
GO:1903531	negative regulation of secretion by cell	14/1220	151/17352	0.176024	0.542249	0.470379	DRD2/MAOB/INHBB/PPP1R9A/ADRA2C/GNAI2/VSNL1/ASIC1/CD200/STXBP5L/SIRT4/HMGCR/BCR/SRCIN1	14
GO:2000649	regulation of sodium ion transmembrane transporter activity	6/1220	54/17352	0.177014	0.542249	0.470379	ANK3/TESC/NETO2/CAMK2D/UTRN/OSR1	6
GO:0030041	actin filament polymerization	17/1220	189/17352	0.177063	0.542249	0.470379	RDX/AVIL/CORO1A/DBN1/CTNNA2/PPP1R9A/FHOD3/TMOD2/PFN2/MSRB2/WASF3/SSH2/ABI2/CSF3/WASF1/EVL/PAK3	17
GO:0031334	positive regulation of protein-containing complex assembly	22/1220	253/17352	0.177221	0.542249	0.470379	CORO1A/SKAP1/CTNNA2/SYK/TGFB1/PFN2/BAX/WASF3/PARP1/CDT1/CKAP5/ABI2/CDK5R1/NIN/TERF1/FSCN1/CSF3/SLF2/PSRC1/MAP1B/WASF1/EVL	22
GO:0032392	DNA geometric change	11/1220	114/17352	0.177606	0.542249	0.470379	GINS2/SMARCA1/RFC4/PARP1/ERCC6L/RECQL4/POLQ/DNA2/MCM2/DSCC1/HFM1	11
GO:0034763	negative regulation of transmembrane transport	11/1220	114/17352	0.177606	0.542249	0.470379	DRD2/ANK3/NTSR1/OAZ2/KCNH2/GSK3A/CAV1/PTEN/CAMK2D/OSR1/PKD2	11
GO:0043200	response to amino acid	11/1220	114/17352	0.177606	0.542249	0.470379	NSMF/SESN3/RRAGD/DNMT1/SH3BP4/SIX1/FYN/PPP1R9B/GLRA2/KLHL22/GRIN1	11
GO:0007265	Ras protein signal transduction	29/1220	344/17352	0.17767	0.542249	0.470379	RDX/NRP1/TGFB2/RASGRF1/ARHGEF2/ARHGAP35/DHCR24/CTNNAL1/IQSEC1/DNMT1/CDH13/STARD13/CBL/FOXM1/SYNJ2BP/RIPOR1/ROBO1/ABI2/DENND1A/SPRY4/BCR/DENND4B/SHC3/GNA12/KSR2/RASGRF2/WASF1/PSD3/GRAP2	29
GO:0022898	regulation of transmembrane transporter activity	23/1220	266/17352	0.177672	0.542249	0.470379	DRD2/CHRM3/PIRT/RASGRF1/GRIN2B/ANK3/TESC/MYO5A/NTSR1/NETO2/CAV1/PTEN/NLGN2/HOMER1/CAMK2D/UTRN/RNF207/STAC3/STIMATE/OSR1/DLG4/PKD2/GRIN1	23
GO:0001820	serotonin secretion	2/1220	11/17352	0.178434	0.542249	0.470379	MAOB/SYK	2
GO:0003093	regulation of glomerular filtration	2/1220	11/17352	0.178434	0.542249	0.470379	CORO2B/PDGFB	2
GO:0005984	disaccharide metabolic process	2/1220	11/17352	0.178434	0.542249	0.470379	SLC2A1/GAA	2
GO:0014820	tonic smooth muscle contraction	2/1220	11/17352	0.178434	0.542249	0.470379	NMU/MYLK	2
GO:0014870	response to muscle inactivity	2/1220	11/17352	0.178434	0.542249	0.470379	PKM/UTRN	2
GO:0018401	peptidyl-proline hydroxylation to 4-hydroxy-L-proline	2/1220	11/17352	0.178434	0.542249	0.470379	P4HA1/EGLN1	2
GO:0021604	cranial nerve structural organization	2/1220	11/17352	0.178434	0.542249	0.470379	NRP1/SEMA3A	2
GO:0031915	positive regulation of synaptic plasticity	2/1220	11/17352	0.178434	0.542249	0.470379	DBN1/MAP1B	2
GO:0032253	dense core granule localization	2/1220	11/17352	0.178434	0.542249	0.470379	MAP2/TANC2	2
GO:0032276	regulation of gonadotropin secretion	2/1220	11/17352	0.178434	0.542249	0.470379	INHBB/KISS1	2
GO:0033327	Leydig cell differentiation	2/1220	11/17352	0.178434	0.542249	0.470379	CCND1/AR	2
GO:0033483	gas homeostasis	2/1220	11/17352	0.178434	0.542249	0.470379	EGLN1/CAV1	2
GO:0035542	regulation of SNARE complex assembly	2/1220	11/17352	0.178434	0.542249	0.470379	STXBP1/VPS18	2
GO:0038003	opioid receptor signaling pathway	2/1220	11/17352	0.178434	0.542249	0.470379	OPRD1/PPP1R9B	2
GO:0040015	negative regulation of multicellular organism growth	2/1220	11/17352	0.178434	0.542249	0.470379	PTCH1/FXN	2
GO:0042482	positive regulation of odontogenesis	2/1220	11/17352	0.178434	0.542249	0.470379	TFAP2A/WNT6	2
GO:0043471	regulation of cellular carbohydrate catabolic process	2/1220	11/17352	0.178434	0.542249	0.470379	PGAM1/GSK3A	2
GO:0046643	regulation of gamma-delta T cell activation	2/1220	11/17352	0.178434	0.542249	0.470379	SYK/LEF1	2
GO:0046929	negative regulation of neurotransmitter secretion	2/1220	11/17352	0.178434	0.542249	0.470379	PPP1R9A/ASIC1	2
GO:0046950	cellular ketone body metabolic process	2/1220	11/17352	0.178434	0.542249	0.470379	SLC27A5/AACS	2
GO:0051152	positive regulation of smooth muscle cell differentiation	2/1220	11/17352	0.178434	0.542249	0.470379	SHH/SMARCD3	2
GO:0051673	membrane disruption in other organism	2/1220	11/17352	0.178434	0.542249	0.470379	DEFA5/DEFA6	2
GO:0060368	regulation of Fc receptor mediated stimulatory signaling pathway	2/1220	11/17352	0.178434	0.542249	0.470379	APPL1/PTPRJ	2
GO:0061307	cardiac neural crest cell differentiation involved in heart development	2/1220	11/17352	0.178434	0.542249	0.470379	BMP7/BMP4	2
GO:0061308	cardiac neural crest cell development involved in heart development	2/1220	11/17352	0.178434	0.542249	0.470379	BMP7/BMP4	2
GO:0070142	synaptic vesicle budding	2/1220	11/17352	0.178434	0.542249	0.470379	SNAP91/DNM1	2
GO:0070189	kynurenine metabolic process	2/1220	11/17352	0.178434	0.542249	0.470379	ALDH8A1/KYAT1	2
GO:0071281	cellular response to iron ion	2/1220	11/17352	0.178434	0.542249	0.470379	TFAP2A/TF	2
GO:0071609	chemokine (C-C motif) ligand 5 production	2/1220	11/17352	0.178434	0.542249	0.470379	IL10/ARG2	2
GO:0086103	G protein-coupled receptor signaling pathway involved in heart process	2/1220	11/17352	0.178434	0.542249	0.470379	GNAI2/CAV1	2
GO:0097090	presynaptic membrane organization	2/1220	11/17352	0.178434	0.542249	0.470379	PTEN/NLGN2	2
GO:0098883	synapse pruning	2/1220	11/17352	0.178434	0.542249	0.470379	EPHA4/CX3CL1	2
GO:0099519	dense core granule cytoskeletal transport	2/1220	11/17352	0.178434	0.542249	0.470379	MAP2/TANC2	2
GO:1901950	dense core granule transport	2/1220	11/17352	0.178434	0.542249	0.470379	MAP2/TANC2	2
GO:1902510	regulation of apoptotic DNA fragmentation	2/1220	11/17352	0.178434	0.542249	0.470379	BAX/ENDOG	2
GO:1903011	negative regulation of bone development	2/1220	11/17352	0.178434	0.542249	0.470379	RFLNA/ZNF664-RFLNA	2
GO:1904321	response to forskolin	2/1220	11/17352	0.178434	0.542249	0.470379	GNAI1/EFNA5	2
GO:1904322	cellular response to forskolin	2/1220	11/17352	0.178434	0.542249	0.470379	GNAI1/EFNA5	2
GO:1904396	regulation of neuromuscular junction development	2/1220	11/17352	0.178434	0.542249	0.470379	FZD9/SIX1	2
GO:0031960	response to corticosteroid	15/1220	164/17352	0.178695	0.542249	0.470379	STC1/MAOB/EIF4EBP1/IL10/CCND1/HSD3B1/PARP1/CAD/ABCC2/ISL1/PAM/ATP2B1/ALDH3A1/AGL/ABCA3	15
GO:0007266	Rho protein signal transduction	13/1220	139/17352	0.17913	0.542249	0.470379	NRP1/RASGRF1/ARHGEF2/ARHGAP35/CTNNAL1/CDH13/STARD13/SYNJ2BP/RIPOR1/ROBO1/BCR/GNA12/RASGRF2	13
GO:0060079	excitatory postsynaptic potential	10/1220	102/17352	0.179495	0.542249	0.470379	DRD2/CHRNA1/GRIN2B/PPP1R9A/GSK3A/PTEN/NLGN2/GLRA2/DLG4/GRIN1	10
GO:1901890	positive regulation of cell junction assembly	10/1220	102/17352	0.179495	0.542249	0.470379	NRP1/BDNF/ADGRL1/EFNA5/ADGRB2/CAV1/NLGN2/PPM1F/LRTM1/PTPRJ	10
GO:2000060	positive regulation of ubiquitin-dependent protein catabolic process	10/1220	102/17352	0.179495	0.542249	0.470379	DISC1/MAGEF1/PRICKLE1/TRIB2/GSK3A/PLK1/CAV1/PTEN/CSNK1E/CBFA2T3	10
GO:0030032	lamellipodium assembly	7/1220	66/17352	0.180181	0.542249	0.470379	AVIL/CCDC88A/PARVB/CDH13/WASF3/SRGAP2/FSCN1	7
GO:0042490	mechanoreceptor differentiation	7/1220	66/17352	0.180181	0.542249	0.470379	FGF20/FGFR1/CTHRC1/BDNF/JAG2/BMP4/HEY2	7
GO:0002029	desensitization of G protein-coupled receptor signaling pathway	3/1220	21/17352	0.1802	0.542249	0.470379	DRD2/DNM1/APELA	3
GO:0006662	glycerol ether metabolic process	3/1220	21/17352	0.1802	0.542249	0.470379	PLA2G7/FASN/AGMO	3
GO:0006837	serotonin transport	3/1220	21/17352	0.1802	0.542249	0.470379	MAOB/SYK/SLC18A1	3
GO:0016540	protein autoprocessing	3/1220	21/17352	0.1802	0.542249	0.470379	SHH/PARP1/FXN	3
GO:0021854	hypothalamus development	3/1220	21/17352	0.1802	0.542249	0.470379	NRP1/SEMA3A/BAX	3
GO:0022401	negative adaptation of signaling pathway	3/1220	21/17352	0.1802	0.542249	0.470379	DRD2/DNM1/APELA	3
GO:0031061	negative regulation of histone methylation	3/1220	21/17352	0.1802	0.542249	0.470379	BCOR/DNMT1/MLLT6	3
GO:0036150	phosphatidylserine acyl-chain remodeling	3/1220	21/17352	0.1802	0.542249	0.470379	PLA2G4D/PLA2G12A/OSBPL8	3
GO:0042107	cytokine metabolic process	3/1220	21/17352	0.1802	0.542249	0.470379	INHBB/IGF2BP3/SYK	3
GO:0043651	linoleic acid metabolic process	3/1220	21/17352	0.1802	0.542249	0.470379	FADS1/FADS2/ACSL1	3
GO:0046716	muscle cell cellular homeostasis	3/1220	21/17352	0.1802	0.542249	0.470379	CHRNA1/LARGE2/GAA	3
GO:0060713	labyrinthine layer morphogenesis	3/1220	21/17352	0.1802	0.542249	0.470379	BMP7/IL10/LEF1	3
GO:0061003	positive regulation of dendritic spine morphogenesis	3/1220	21/17352	0.1802	0.542249	0.470379	DBN1/LRP8/PAK3	3
GO:0061213	positive regulation of mesonephros development	3/1220	21/17352	0.1802	0.542249	0.470379	HOXB7/WT1/SIX1	3
GO:1903204	negative regulation of oxidative stress-induced neuron death	3/1220	21/17352	0.1802	0.542249	0.470379	IL10/FZD1/SLC7A11	3
GO:2001026	regulation of endothelial cell chemotaxis	3/1220	21/17352	0.1802	0.542249	0.470379	SMOC2/FGFR1/SEMA5A	3
GO:0007188	adenylate cyclase-modulating G protein-coupled receptor signaling pathway	20/1220	228/17352	0.180741	0.543412	0.471388	DRD2/GPR161/GNAT3/CHRM3/CALCA/GNAI1/ADGRL1/ADRA2C/GNAI2/ADGRB2/SCTR/OPRD1/ADORA2B/GSK3A/FLNA/PTGER2/LPAR2/GNG2/GNA12/GRK5	20
GO:0006029	proteoglycan metabolic process	9/1220	90/17352	0.180781	0.543412	0.471388	HS6ST1/CSGALNACT1/HS6ST2/HS2ST1/CHSY1/CHST13/NDST1/CHST7/EXTL3	9
GO:1903052	positive regulation of proteolysis involved in cellular protein catabolic process	12/1220	127/17352	0.182085	0.546216	0.47382	DISC1/MAGEF1/PRICKLE1/TRIB2/BAG2/USP13/GSK3A/PLK1/CAV1/PTEN/CSNK1E/CBFA2T3	12
GO:0003009	skeletal muscle contraction	5/1220	43/17352	0.182226	0.546216	0.47382	CHRNA1/GAA/HOMER1/STAC3/TCAP	5
GO:0015701	bicarbonate transport	5/1220	43/17352	0.182226	0.546216	0.47382	CA6/SLC39A8/SLC4A8/CYB5R2/CA5B	5
GO:0017158	regulation of calcium ion-dependent exocytosis	5/1220	43/17352	0.182226	0.546216	0.47382	STXBP1/SYT1/SYT8/GNAI2/SYT12	5
GO:0045910	negative regulation of DNA recombination	5/1220	43/17352	0.182226	0.546216	0.47382	MAGEF1/TERF2/POLQ/TP53BP1/RADX	5
GO:0051091	positive regulation of DNA-binding transcription factor activity	23/1220	267/17352	0.1823	0.546216	0.47382	ROR1/IL10/ARHGEF2/NKX3-1/ZIC2/NDP/OPRD1/SHH/CAV1/LRP8/PTEN/WNT5A/CD200/FZD1/PLPP3/CSF3/TRAF5/HIPK2/TP53BP1/AR/CX3CL1/RTKN2/MID2	23
GO:0002063	chondrocyte development	4/1220	32/17352	0.184714	0.551073	0.478034	RFLNA/ZNF664-RFLNA/MSX2/CHSY1	4
GO:0003176	aortic valve development	4/1220	32/17352	0.184714	0.551073	0.478034	BMP4/HEY2/TGFB1/ROBO1	4
GO:0008210	estrogen metabolic process	4/1220	32/17352	0.184714	0.551073	0.478034	CYP1A1/CYP1B1/HSD17B1/HSD3B1	4
GO:0043267	negative regulation of potassium ion transport	4/1220	32/17352	0.184714	0.551073	0.478034	ANK3/KCNH2/CAV1/PTEN	4
GO:0043304	regulation of mast cell degranulation	4/1220	32/17352	0.184714	0.551073	0.478034	PLA2G3/STXBP1/SYK/ADORA2B	4
GO:0048741	skeletal muscle fiber development	4/1220	32/17352	0.184714	0.551073	0.478034	HOMER1/SIX1/STAC3/KLHL41	4
GO:0050715	positive regulation of cytokine secretion	4/1220	32/17352	0.184714	0.551073	0.478034	DRD2/SYK/IL10/IL26	4
GO:0071353	cellular response to interleukin-4	4/1220	32/17352	0.184714	0.551073	0.478034	CORO1A/FASN/LEF1/MCM2	4
GO:0006096	glycolytic process	11/1220	115/17352	0.184809	0.551073	0.478034	ENO2/ALDOC/PGM1/PFKFB4/PGAM1/PKM/NUP188/PGM2L1/FOXK2/NUP210/CBFA2T3	11
GO:0098657	import into cell	20/1220	229/17352	0.185803	0.55353	0.480165	DRD2/SLC39A8/SLC5A1/RAB3B/SLC18A1/SLC6A6/SLC2A1/NTSR1/ACSL1/KCNH2/SLC27A5/SLC7A8/SLC1A4/SLC12A4/DNM1/SLC31A1/SLC12A1/FYN/SLC7A11/SYNGR3	20
GO:0048545	response to steroid hormone	29/1220	346/17352	0.185831	0.55353	0.480165	STC1/SRARP/MAOB/TGFB2/BMP7/EIF4EBP1/BMP4/IL10/NKX3-1/SKP2/ESRRG/TGFB1/CCND1/HSD3B1/LEF1/CAV1/PARP1/CAD/OR51E2/ABCC2/ISL1/PAM/ATP2B1/PTGER2/ALDH3A1/AGL/AR/PPP1R9B/ABCA3	29
GO:0045446	endothelial cell differentiation	10/1220	103/17352	0.187183	0.55726	0.483401	RDX/STC1/NRP1/BMP4/HEY2/HOXB5/PROX1/FASN/CCM2/ATOH8	10
GO:0002090	regulation of receptor internalization	6/1220	55/17352	0.18775	0.557465	0.483579	DRD2/SYK/WDR54/SELE/APELA/DLG4	6
GO:0036297	interstrand cross-link repair	6/1220	55/17352	0.18775	0.557465	0.483579	UBE2T/FANCA/FANCG/RFWD3/FANCC/SLX4	6
GO:0050879	multicellular organismal movement	6/1220	55/17352	0.18775	0.557465	0.483579	CHRNA1/GAA/HOMER1/HIPK2/STAC3/TCAP	6
GO:0050881	musculoskeletal movement	6/1220	55/17352	0.18775	0.557465	0.483579	CHRNA1/GAA/HOMER1/HIPK2/STAC3/TCAP	6
GO:0097345	mitochondrial outer membrane permeabilization	6/1220	55/17352	0.18775	0.557465	0.483579	E2F1/FZD9/GZMB/BAX/GSK3A/RTL10	6
GO:0045921	positive regulation of exocytosis	9/1220	91/17352	0.189032	0.560972	0.486621	PLA2G3/RAB3A/STXBP1/SYT1/SYK/SLC4A8/VSNL1/ADORA2B/CADPS2	9
GO:0043687	post-translational protein modification	30/1220	360/17352	0.189413	0.561804	0.487343	ASB4/PRSS23/LGALS1/TMEM132A/WFS1/RAB3A/QSOX1/LAMC1/TTL/BMP4/NOTUM/TF/SKP2/WSB2/F5/CHML/LAMB1/P3H1/DTL/KLHL5/MELTF/EVA1A/IGFBP3/DSCC1/CCNF/SENP8/TNC/KLHL22/ANO8/KLHL41	30
GO:0035050	embryonic heart tube development	8/1220	79/17352	0.190086	0.563501	0.488815	TEAD2/TBX2/SHH/WNT5A/APELA/RNF207/MEGF8/PKD2	8
GO:0060538	skeletal muscle organ development	15/1220	166/17352	0.190729	0.565107	0.490208	CHRNA1/POPDC3/WT1/TGFB1/PITX1/SHH/CAV1/IGSF8/HOMER1/SIX1/HMGCR/STAC3/HOXD10/HOXD9/KLHL41	15
GO:2001233	regulation of apoptotic signaling pathway	33/1220	400/17352	0.191268	0.566404	0.491333	NRP1/FGFR1/ST18/TPD52L1/INHBB/BDNF/WFS1/MLLT11/HYAL2/BMP4/CDKN2D/E2F1/ARHGEF2/PCGF2/NKX3-1/GNAI2/FZD9/PRR7/GZMB/TRPS1/BAX/GSK3A/PRDX2/CAV1/PARP1/PTEN/FXN/FASLG/FYN/AR/CX3CL1/RTKN2/ZNF385A	33
GO:0006690	icosanoid metabolic process	11/1220	116/17352	0.192144	0.567796	0.49254	PON3/FADS1/CYP1A1/PLA2G3/PTGS1/SYK/CYP1B1/EPHX1/ALOX5AP/PON2/PTGR2	11
GO:0006757	ATP generation from ADP	11/1220	116/17352	0.192144	0.567796	0.49254	ENO2/ALDOC/PGM1/PFKFB4/PGAM1/PKM/NUP188/PGM2L1/FOXK2/NUP210/CBFA2T3	11
GO:0030282	bone mineralization	11/1220	116/17352	0.192144	0.567796	0.49254	TFAP2A/BCOR/BMP7/BMP4/TGFB1/FZD9/RFLNA/ZNF664-RFLNA/BMPR1A/ATP2B1/OSR1	11
GO:1903828	negative regulation of cellular protein localization	11/1220	116/17352	0.192144	0.567796	0.49254	DCLK2/TGFB1/AP2M1/FZD9/CDT1/MFHAS1/CABP1/LZTS2/TERF1/SIRT4/TTBK2	11
GO:0010952	positive regulation of peptidase activity	17/1220	192/17352	0.193854	0.571366	0.495637	ST18/NLRP2/EPHA4/BEX3/GRIN2B/SYK/NKX3-1/HIP1/MAPK12/PRR7/BAX/CAV1/ROBO1/PPM1F/FASLG/FYN/GRIN1	17
GO:1902115	regulation of organelle assembly	17/1220	192/17352	0.193854	0.571366	0.495637	RDX/CCDC88A/DYNLT2B/ARHGEF2/PROX1/ARHGAP35/PIP4K2B/PLK1/ATMIN/SPAG5/CCDC151/PHF23/MARK4/FSCN1/RAB3GAP2/KCTD17/ENTR1	17
GO:0072511	divalent inorganic cation transport	38/1220	467/17352	0.194028	0.571366	0.495637	TUSC3/DRD2/STC1/CEMIP/HOMER3/SLC39A8/CORO1A/TRPM5/WFS1/ITPR2/MT3/GRIN2B/MYO5A/NTSR1/GNAI2/OPRD1/BAX/TMEM38A/CAV1/ASIC1/UBASH3B/ABCC2/HOMER1/FASLG/ATP2B1/CAMK2D/FYN/NIPA1/STAC3/CX3CL1/STIMATE/MYLK/CACHD1/CALHM1/PDGFB/CACNA2D3/PKD2/GRIN1	38
GO:0006904	vesicle docking involved in exocytosis	5/1220	44/17352	0.194579	0.571366	0.495637	RAB3A/STXBP1/RAB3B/SNPH/VPS18	5
GO:0031057	negative regulation of histone modification	5/1220	44/17352	0.194579	0.571366	0.495637	BCOR/DNMT1/MLLT6/SDR16C5/OTUB2	5
GO:0032924	activin receptor signaling pathway	5/1220	44/17352	0.194579	0.571366	0.495637	FGF9/INHBB/SHH/IGSF1/DACT2	5
GO:0032964	collagen biosynthetic process	5/1220	44/17352	0.194579	0.571366	0.495637	P3H3/BMP4/TGFB1/LARP6/P3H4	5
GO:0033003	regulation of mast cell activation	5/1220	44/17352	0.194579	0.571366	0.495637	PLA2G3/STXBP1/SYK/ADORA2B/ENPP3	5
GO:0043114	regulation of vascular permeability	5/1220	44/17352	0.194579	0.571366	0.495637	ARHGAP35/TGFB1/CTNNBIP1/BCR/PTPRJ	5
GO:0044060	regulation of endocrine process	5/1220	44/17352	0.194579	0.571366	0.495637	FGFR1/INHBB/NKX3-1/OR51E2/KISS1	5
GO:0045005	DNA-dependent DNA replication maintenance of fidelity	5/1220	44/17352	0.194579	0.571366	0.495637	ETAA1/DNA2/RFWD3/EXD2/EME2	5
GO:0045581	negative regulation of T cell differentiation	5/1220	44/17352	0.194579	0.571366	0.495637	BMP4/CTLA4/TMEM131L/SHH/PRDX2	5
GO:0051147	regulation of muscle cell differentiation	14/1220	154/17352	0.194868	0.571912	0.496111	FGF9/BDNF/CTNNA2/BMP4/HEY2/SOX6/PROX1/TGFB1/MAPK12/DNMT1/GSK3A/SHH/SMARCD3/PDGFB	14
GO:0051259	protein complex oligomerization	20/1220	231/17352	0.196139	0.574143	0.498047	GRIN2B/SYT1/AQP4/ALOX5AP/ACACA/ASIC1/SHMT2/HOMER1/CRYZ/RRM1/RRM2/KCTD17/POLQ/KCNB2/TP53BP1/CALHM3/EVL/CALHM1/PKD2/GRIN1	20
GO:0010972	negative regulation of G2/M transition of mitotic cell cycle	9/1220	92/17352	0.197444	0.574143	0.498047	HMGA2/CDK1/AURKB/CLSPN/FOXN3/CDC6/AVEN/TICRR/ORC1	9
GO:0051480	regulation of cytosolic calcium ion concentration	29/1220	349/17352	0.198436	0.574143	0.498047	DRD2/CEMIP/CORO1A/NMU/CALCA/ITPR2/GRIN2B/MYO5A/NTSR1/FZD9/TSPOAP1/BAX/TMEM38A/CAV1/UBASH3B/WNT5A/FASLG/ATP2B1/PTGER2/CAMK2D/LPAR2/FYN/KISS1/CIB2/CX3CL1/TMEM64/DLG4/PKD2/GRIN1	29
GO:0001573	ganglioside metabolic process	3/1220	22/17352	0.198472	0.574143	0.498047	ST3GAL5/ST6GALNAC3/NEU3	3
GO:0021533	cell differentiation in hindbrain	3/1220	22/17352	0.198472	0.574143	0.498047	RORA/PROX1/TTLL1	3
GO:0023058	adaptation of signaling pathway	3/1220	22/17352	0.198472	0.574143	0.498047	DRD2/DNM1/APELA	3
GO:0030859	polarized epithelial cell differentiation	3/1220	22/17352	0.198472	0.574143	0.498047	PTK7/SYNE4/WNT5A	3
GO:0032069	regulation of nuclease activity	3/1220	22/17352	0.198472	0.574143	0.498047	GZMA/TERF1/TERF2	3
GO:0035584	calcium-mediated signaling using intracellular calcium source	3/1220	22/17352	0.198472	0.574143	0.498047	ADGRL1/STIMATE/PTPRJ	3
GO:0042359	vitamin D metabolic process	3/1220	22/17352	0.198472	0.574143	0.498047	FGFR1/CYP1A1/CUBN	3
GO:0051900	regulation of mitochondrial depolarization	3/1220	22/17352	0.198472	0.574143	0.498047	MLLT11/FZD9/PARP1	3
GO:0055093	response to hyperoxia	3/1220	22/17352	0.198472	0.574143	0.498047	CYP1A1/CAV1/POLB	3
GO:0090189	regulation of branching involved in ureteric bud morphogenesis	3/1220	22/17352	0.198472	0.574143	0.498047	HOXB7/BMP4/SIX1	3
GO:1904738	vascular associated smooth muscle cell migration	3/1220	22/17352	0.198472	0.574143	0.498047	FGF9/DOCK4/PDGFB	3
GO:1904752	regulation of vascular associated smooth muscle cell migration	3/1220	22/17352	0.198472	0.574143	0.498047	FGF9/DOCK4/PDGFB	3
GO:0006977	DNA damage response, signal transduction by p53 class mediator resulting in cell cycle arrest	6/1220	56/17352	0.198731	0.574143	0.498047	E2F1/PLAGL1/BAX/CDK1/PCBP4/ZNF385A	6
GO:0042743	hydrogen peroxide metabolic process	6/1220	56/17352	0.198731	0.574143	0.498047	MAOB/CYP1A1/MT3/PRDX2/NOXO1/FYN	6
GO:1900182	positive regulation of protein localization to nucleus	8/1220	80/17352	0.199185	0.574143	0.498047	HYAL2/TGFB1/CDK1/SHH/PLK1/PARP1/FLNA/FYN	8
GO:0001569	branching involved in blood vessel morphogenesis	4/1220	33/17352	0.199352	0.574143	0.498047	NRP1/PLXND1/SHH/LEF1	4
GO:0001975	response to amphetamine	4/1220	33/17352	0.199352	0.574143	0.498047	DRD2/ASIC1/PPP1R9B/GRIN1	4
GO:0003338	metanephros morphogenesis	4/1220	33/17352	0.199352	0.574143	0.498047	BMP4/FRAS1/WT1/PKD2	4
GO:0006536	glutamate metabolic process	4/1220	33/17352	0.199352	0.574143	0.498047	GAD1/SLC7A11/GLS2/ALDH4A1	4
GO:0009303	rRNA transcription	4/1220	33/17352	0.199352	0.574143	0.498047	POLR1E/GTF3C2/GTF3C1/CAVIN1	4
GO:0021696	cerebellar cortex morphogenesis	4/1220	33/17352	0.199352	0.574143	0.498047	RORA/PROX1/MAP2K1/TTLL1	4
GO:0034331	cell junction maintenance	4/1220	33/17352	0.199352	0.574143	0.498047	RAB3A/RASSF8/NLGN2/PARD6A	4
GO:0034383	low-density lipoprotein particle clearance	4/1220	33/17352	0.199352	0.574143	0.498047	AP2M1/NPC2/AP2S1/DGAT2	4
GO:0034405	response to fluid shear stress	4/1220	33/17352	0.199352	0.574143	0.498047	HAS2/SREBF2/MTSS1/PKD2	4
GO:0042759	long-chain fatty acid biosynthetic process	4/1220	33/17352	0.199352	0.574143	0.498047	FADS1/CYP1A1/MYO5A/ELOVL6	4
GO:0043552	positive regulation of phosphatidylinositol 3-kinase activity	4/1220	33/17352	0.199352	0.574143	0.498047	TNFAIP8L3/TGFB1/PDGFB/AGAP2	4
GO:0060306	regulation of membrane repolarization	4/1220	33/17352	0.199352	0.574143	0.498047	KCNH2/CAV1/FLNA/RNF207	4
GO:0046578	regulation of Ras protein signal transduction	17/1220	193/17352	0.199617	0.574143	0.498047	RDX/NRP1/TGFB2/RASGRF1/ARHGEF2/ARHGAP35/IQSEC1/STARD13/CBL/FOXM1/ROBO1/DENND1A/SPRY4/BCR/DENND4B/RASGRF2/PSD3	17
GO:0006809	nitric oxide biosynthetic process	7/1220	68/17352	0.199842	0.574143	0.498047	RORA/IL10/CYP1B1/GCHFR/CAV1/ARG2/PKD2	7
GO:0010657	muscle cell apoptotic process	7/1220	68/17352	0.199842	0.574143	0.498047	BMP7/HEY2/DNMT1/PTEN/SIRT4/HMGCR/CAMK2D	7
GO:0032413	negative regulation of ion transmembrane transporter activity	7/1220	68/17352	0.199842	0.574143	0.498047	DRD2/ANK3/CAV1/PTEN/CAMK2D/OSR1/PKD2	7
GO:0006109	regulation of carbohydrate metabolic process	18/1220	206/17352	0.20047	0.574143	0.498047	RORA/NTSR1/HAS2/PDK3/TGFB1/PFKFB4/PGAM1/SLC35B4/GSK3A/NUP188/PGP/SOGA1/FOXK2/NUP210/IGFBP3/CBFA2T3/DGAT2/PDGFB	18
GO:0008360	regulation of cell shape	14/1220	155/17352	0.201351	0.574143	0.498047	RDX/CORO1A/PARVB/PLXND1/ARHGAP35/MYO10/ERMN/RHOBTB3/FMNL2/WASF3/MYH10/RAC3/FYN/GNA12	14
GO:0021549	cerebellum development	10/1220	105/17352	0.202989	0.574143	0.498047	RORA/PROX1/CKB/MYH10/SEMA4C/MAP2K1/TTLL1/CDK5R1/AARS1/TTBK2	10
GO:1902414	protein localization to cell junction	10/1220	105/17352	0.202989	0.574143	0.498047	DBN1/ADAM22/SYNJ2BP/NLGN2/WNT5A/ZDHHC2/TERF2/FLNA/DLG4/GRIN1	10
GO:2001022	positive regulation of response to DNA damage stimulus	10/1220	105/17352	0.202989	0.574143	0.498047	NKX3-1/PRRX1/ABRAXAS1/HMGA2/FOXM1/FXR2/PARP1/SLF2/ZNF385A/FAM168A	10
GO:0000012	single strand break repair	2/1220	12/17352	0.20467	0.574143	0.498047	PARP1/TERF2	2
GO:0001778	plasma membrane repair	2/1220	12/17352	0.20467	0.574143	0.498047	RAB3A/MYH10	2
GO:0001976	nervous system process involved in regulation of systemic arterial blood pressure	2/1220	12/17352	0.20467	0.574143	0.498047	DRD2/CALCA	2
GO:0003207	cardiac chamber formation	2/1220	12/17352	0.20467	0.574143	0.498047	TBX2/SMARCD3	2
GO:0007077	mitotic nuclear envelope disassembly	2/1220	12/17352	0.20467	0.574143	0.498047	CDK1/PLK1	2
GO:0008298	intracellular mRNA localization	2/1220	12/17352	0.20467	0.574143	0.498047	MEX3D/ZNF385A	2
GO:0009071	serine family amino acid catabolic process	2/1220	12/17352	0.20467	0.574143	0.498047	GCSH/SHMT2	2
GO:0009313	oligosaccharide catabolic process	2/1220	12/17352	0.20467	0.574143	0.498047	MANBA/NEU3	2
GO:0010872	regulation of cholesterol esterification	2/1220	12/17352	0.20467	0.574143	0.498047	APOC1/STARD4	2
GO:0015824	proline transport	2/1220	12/17352	0.20467	0.574143	0.498047	SLC7A8/SLC1A4	2
GO:0021702	cerebellar Purkinje cell differentiation	2/1220	12/17352	0.20467	0.574143	0.498047	RORA/TTLL1	2
GO:0021889	olfactory bulb interneuron differentiation	2/1220	12/17352	0.20467	0.574143	0.498047	ROBO1/WNT5A	2
GO:0030259	lipid glycosylation	2/1220	12/17352	0.20467	0.574143	0.498047	ST3GAL4/ST3GAL2	2
GO:0030311	poly-N-acetyllactosamine biosynthetic process	2/1220	12/17352	0.20467	0.574143	0.498047	B3GALNT1/B3GNT9	2
GO:0031987	locomotion involved in locomotory behavior	2/1220	12/17352	0.20467	0.574143	0.498047	DRD2/MYO5A	2
GO:0034086	maintenance of sister chromatid cohesion	2/1220	12/17352	0.20467	0.574143	0.498047	SLF2/DSCC1	2
GO:0034088	maintenance of mitotic sister chromatid cohesion	2/1220	12/17352	0.20467	0.574143	0.498047	SLF2/DSCC1	2
GO:0035404	histone-serine phosphorylation	2/1220	12/17352	0.20467	0.574143	0.498047	HMGA2/AURKB	2
GO:0035630	bone mineralization involved in bone maturation	2/1220	12/17352	0.20467	0.574143	0.498047	RFLNA/ZNF664-RFLNA	2
GO:0038063	collagen-activated tyrosine kinase receptor signaling pathway	2/1220	12/17352	0.20467	0.574143	0.498047	SYK/UBASH3B	2
GO:0038180	nerve growth factor signaling pathway	2/1220	12/17352	0.20467	0.574143	0.498047	CORO1A/BDNF	2
GO:0042182	ketone catabolic process	2/1220	12/17352	0.20467	0.574143	0.498047	ALDH8A1/KYAT1	2
GO:0042532	negative regulation of tyrosine phosphorylation of STAT protein	2/1220	12/17352	0.20467	0.574143	0.498047	CAV1/NF2	2
GO:0042953	lipoprotein transport	2/1220	12/17352	0.20467	0.574143	0.498047	UNC119/CUBN	2
GO:0044090	positive regulation of vacuole organization	2/1220	12/17352	0.20467	0.574143	0.498047	PIP4K2B/RAB3GAP2	2
GO:0046322	negative regulation of fatty acid oxidation	2/1220	12/17352	0.20467	0.574143	0.498047	SIRT4/DGAT2	2
GO:0048148	behavioral response to cocaine	2/1220	12/17352	0.20467	0.574143	0.498047	DRD2/HOMER1	2
GO:0051255	spindle midzone assembly	2/1220	12/17352	0.20467	0.574143	0.498047	AURKB/LZTS2	2
GO:0051280	negative regulation of release of sequestered calcium ion into cytosol	2/1220	12/17352	0.20467	0.574143	0.498047	NTSR1/PKD2	2
GO:0051549	positive regulation of keratinocyte migration	2/1220	12/17352	0.20467	0.574143	0.498047	HAS2/IQSEC1	2
GO:0051583	dopamine uptake involved in synaptic transmission	2/1220	12/17352	0.20467	0.574143	0.498047	DRD2/RAB3B	2
GO:0051934	catecholamine uptake involved in synaptic transmission	2/1220	12/17352	0.20467	0.574143	0.498047	DRD2/RAB3B	2
GO:0060911	cardiac cell fate commitment	2/1220	12/17352	0.20467	0.574143	0.498047	WT1/ISL1	2
GO:0070243	regulation of thymocyte apoptotic process	2/1220	12/17352	0.20467	0.574143	0.498047	BMP4/WNT5A	2
GO:0071257	cellular response to electrical stimulus	2/1220	12/17352	0.20467	0.574143	0.498047	NSMF/PTEN	2
GO:0071340	skeletal muscle acetylcholine-gated channel clustering	2/1220	12/17352	0.20467	0.574143	0.498047	ETV5/FZD9	2
GO:0071481	cellular response to X-ray	2/1220	12/17352	0.20467	0.574143	0.498047	HMGA2/TP53BP1	2
GO:0072520	seminiferous tubule development	2/1220	12/17352	0.20467	0.574143	0.498047	KIF18A/AR	2
GO:0072584	caveolin-mediated endocytosis	2/1220	12/17352	0.20467	0.574143	0.498047	CAV1/UNC119	2
GO:0106070	regulation of adenylate cyclase-activating G protein-coupled receptor signaling pathway	2/1220	12/17352	0.20467	0.574143	0.498047	GNAI2/GSK3A	2
GO:1900272	negative regulation of long-term synaptic potentiation	2/1220	12/17352	0.20467	0.574143	0.498047	EPHA4/PPP1R9A	2
GO:1902224	ketone body metabolic process	2/1220	12/17352	0.20467	0.574143	0.498047	SLC27A5/AACS	2
GO:1902563	regulation of neutrophil activation	2/1220	12/17352	0.20467	0.574143	0.498047	SYK/BCR	2
GO:1903441	protein localization to ciliary membrane	2/1220	12/17352	0.20467	0.574143	0.498047	ARL3/RAB29	2
GO:1903817	negative regulation of voltage-gated potassium channel activity	2/1220	12/17352	0.20467	0.574143	0.498047	ANK3/CAV1	2
GO:1905941	positive regulation of gonad development	2/1220	12/17352	0.20467	0.574143	0.498047	SEMA3A/WT1	2
GO:2000302	positive regulation of synaptic vesicle exocytosis	2/1220	12/17352	0.20467	0.574143	0.498047	SYT1/SLC4A8	2
GO:2000650	negative regulation of sodium ion transmembrane transporter activity	2/1220	12/17352	0.20467	0.574143	0.498047	CAMK2D/OSR1	2
GO:2001214	positive regulation of vasculogenesis	2/1220	12/17352	0.20467	0.574143	0.498047	ASB4/HIF1AN	2
GO:1905475	regulation of protein localization to membrane	17/1220	194/17352	0.20546	0.576073	0.49972	CEMIP/ANK3/E2F1/TGFB1/AP2M1/FZD9/GZMB/CNPY4/CDK5R1/ZDHHC2/APPL1/FYN/SLC7A11/AR/MIEF1/PPP1R9B/STAC3	17
GO:0060078	regulation of postsynaptic membrane potential	13/1220	143/17352	0.205863	0.576623	0.500198	DRD2/CHRNA1/BDNF/GRIN2B/PPP1R9A/NTSR1/GABRA2/GSK3A/PTEN/NLGN2/GLRA2/DLG4/GRIN1	13
GO:1904064	positive regulation of cation transmembrane transport	13/1220	143/17352	0.205863	0.576623	0.500198	CEMIP/PIRT/ANK3/TESC/NTSR1/KCNH2/BAX/FLNA/RNF207/STAC3/CX3CL1/STIMATE/PKD2	13
GO:0034766	negative regulation of ion transmembrane transport	9/1220	93/17352	0.20601	0.576747	0.500305	DRD2/ANK3/NTSR1/KCNH2/CAV1/PTEN/CAMK2D/OSR1/PKD2	9
GO:0071241	cellular response to inorganic substance	19/1220	220/17352	0.206551	0.577969	0.501366	CYP1A1/TFAP2A/MT3/SYT1/ANK3/SYT8/TF/ALOX5AP/GSK3A/SHH/SYT12/PARP1/WNT5A/ENDOG/CAMK2D/GLRA2/MT1A/DLG4/PKD2	19
GO:0035094	response to nicotine	5/1220	45/17352	0.207214	0.578666	0.50197	DRD2/ND6/GNAT3/SLC7A11/PPP1R9B	5
GO:0043090	amino acid import	5/1220	45/17352	0.207214	0.578666	0.50197	SLC6A6/NTSR1/SLC7A8/SLC1A4/SLC7A11	5
[truncated: 3,589 more rows]

## Sheet: TOvT_T
ID	Description	GeneRatio	BgRatio	pvalue	p.adjust	qvalue	geneID	Count
GO:0034341	response to interferon-gamma	78/1938	199/17352	7.10051e-25	4.16516e-21	3.20644e-21	HLA-B/EDN1/HLA-DRA/HLA-F/HLA-C/CCL20/CD40/TRIM31/IRF9/OASL/CASP1/GBP1/LGALS9/HLA-DRB5/IFITM1/SOCS3/BST2/NLRC5/GBP2/CCL15/HLA-DRB1/CCL3/HLA-DPB1/GBP3/IRF1/CCL4/HLA-DPA1/UBD/VIM/ASS1/CXCL16/B2M/SP100/IRF7/CCL3L1/CCL3L3/IFITM3/HLA-E/OAS2/CCL4L1/IRF8/HLA-A/PARP14/KIF16B/PARP9/AIF1/STAT1/HLA-DQA1/MT2A/GCH1/GBP4/NUB1/IFNGR1/HLA-G/XCL1/CD47/KYNU/CCL26/TRIM22/TLR3/IFI30/CCL2/SOCS1/CCL5/OAS1/NOS2/TLR2/CDC…	78
GO:0071346	cellular response to interferon-gamma	68/1938	179/17352	5.85736e-21	1.71796e-17	1.32253e-17	HLA-B/EDN1/HLA-DRA/HLA-F/HLA-C/CCL20/TRIM31/IRF9/OASL/CASP1/GBP1/LGALS9/HLA-DRB5/SOCS3/NLRC5/GBP2/CCL15/HLA-DRB1/CCL3/HLA-DPB1/GBP3/IRF1/CCL4/HLA-DPA1/VIM/ASS1/B2M/SP100/IRF7/CCL3L1/CCL3L3/HLA-E/OAS2/CCL4L1/IRF8/HLA-A/PARP14/KIF16B/PARP9/AIF1/STAT1/HLA-DQA1/MT2A/GBP4/IFNGR1/HLA-G/XCL1/CD47/CCL26/TRIM22/TLR3/IFI30/CCL2/SOCS1/CCL5/OAS1/NOS2/TLR2/CDC42EP4/MRC1/CDC42EP2/NR1H3/PRKCD/CCL22/TRIM21/GBP7/…	68
GO:0030595	leukocyte chemotaxis	72/1938	229/17352	8.2125e-17	1.60582e-13	1.2362e-13	EDN1/C10orf99/CXCL3/CCL20/S100A9/LGALS9/PTPRO/CXCL2/CXCL8/THBS1/CXCL1/DUSP1/CCL15/CCL3/VAV3/PF4/CCL4/LGALS3/GPR183/MDK/CXCL16/IL1B/F2RL1/CCL3L1/CCL3L3/CCL4L1/TRPM4/MMP28/FCER1G/ITGA1/AIF1/CD74/PRSS56/SLC8B1/CXCR3/ANXA1/RARRES2/ARHGEF5/SAA1/S100A8/PTK2B/CXCL11/XCL1/CCL26/FFAR2/CCN3/CHGA/CCL2/HRH1/SERPINE1/CCL5/SBDS/IL6R/CAMK1D/CSF1/PREX1/FLT1/C5AR1/PGF/CCR6/DAPK2/CXCL9/IL12A/IL17RC/CXCL5/SCG2/ITGB…	72
GO:0060326	cell chemotaxis	83/1938	301/17352	2.09632e-15	3.07426e-12	2.36664e-12	EDN1/C10orf99/CXCL3/HBEGF/CCL20/S100A9/LGALS9/PTPRO/CXCL2/CXCL8/THBS1/CXCL1/DUSP1/CCL15/CCL3/CCL28/VAV3/PF4/CCL4/LGALS3/GPR183/MDK/CXCL16/IL1B/F2RL1/CCL3L1/CCL3L3/CCRL2/NR4A1/CCL4L1/TRPM4/MMP28/FCER1G/ITGA1/HSPB1/AIF1/CD74/PRSS56/SLC8B1/CXCR3/ANXA1/RARRES2/ARHGEF5/SAA1/S100A8/PTK2B/CXCL11/FGF18/XCL1/CCL26/FFAR2/CCN3/EPHB1/CHGA/CCL2/HRH1/SERPINE1/CCL5/SBDS/IL6R/CAMK1D/CSF1/LPAR1/P2RX4/PREX1/FLT1/C…	83
GO:0060333	interferon-gamma-mediated signaling pathway	39/1938	88/17352	3.11049e-15	3.12174e-12	2.40319e-12	HLA-B/HLA-DRA/HLA-F/HLA-C/TRIM31/IRF9/OASL/GBP1/HLA-DRB5/SOCS3/NLRC5/GBP2/HLA-DRB1/HLA-DPB1/IRF1/HLA-DPA1/B2M/SP100/IRF7/HLA-E/OAS2/IRF8/HLA-A/PARP14/PARP9/STAT1/HLA-DQA1/MT2A/IFNGR1/HLA-G/TRIM22/IFI30/SOCS1/OAS1/NR1H3/PRKCD/TRIM21/HLA-DQA2/JAK2	39
GO:0002683	negative regulation of immune system process	107/1938	441/17352	3.19305e-15	3.12174e-12	2.40319e-12	HLA-B/IFI16/CD55/SERPING1/HLA-F/GBP1/LGALS9/CD68/BST2/NLRC5/NFKBIA/THBS1/DUSP1/HLA-DRB1/CCL3/C4BPB/CCL28/MAFB/IRF1/SDC4/PTGER4/IHH/PF4/GAL/LGALS3/TYROBP/ZFP36/TNFAIP3/MDK/EZR/ZC3H12A/HLA-E/HLA-A/MMP28/VSIR/H4C11/PARP14/RUNX3/FCER1G/NRARP/TRIB1/COL3A1/FSTL3/CD74/STAT6/TNFRSF14/DUSP10/BCL10/H4C2/ANXA1/IL33/PTPRC/HES1/PTK2B/HLA-G/HOXA9/SPINK5/H4C5/RIOK3/XCL1/CD47/LGALS9B/THY1/ID2/CCN3/H4C8/TLR3/LST1…	107
GO:0050727	regulation of inflammatory response	91/1938	360/17352	2.97806e-14	2.49562e-11	1.92119e-11	S100A9/CYLD/CASP1/CEBPA/SOCS3/DUOXA2/ACP5/NFKBIA/NUPR1/ACE2/ADCY7/HLA-DRB1/CCL3/PTGER4/TNFAIP3/MDK/NFKBIZ/TGM2/IL1B/PLA2G2A/C2CD4B/ZC3H12A/KLF4/HLA-E/C1QTNF12/NEAT1/PIK3AP1/BIRC3/LRRC19/FCER1G/METRNL/DUSP10/PSMA6/IL1R2/ANXA1/IL33/PTPRC/USP18/SAA1/PTGS2/S100A8/XCL1/CD47/FFAR2/FOXP1/CCN3/TLR3/ETS1/VPS35/PDCD4/DUOXA1/SERPINE1/CCL5/CEBPB/SLC7A2/STING1/NT5E/TNF/APOD/TICAM1/NOS2/TLR2/NR1D1/MACIR/SPATA2…	91
GO:1903706	regulation of hemopoiesis	112/1938	487/17352	3.74105e-14	2.74312e-11	2.11172e-11	HSPA1A/HLA-B/PCK1/HSPA1B/PSMB9/CYLD/LGALS9/PIM1/NFKBIA/THBS1/TCIM/HLA-DRB1/CCL3/SCIN/FOS/MAFB/IRF1/IHH/PF4/LGALS3/ISG15/TYROBP/ZFP36/MDK/NFATC2/NFKBIZ/B2M/IL1B/IL7/IRF7/ZC3H12A/CD83/FOXC1/VSIR/PSMB8/CARD11/H4C11/RUNX3/NRARP/TRIB1/JUN/FSTL3/CD74/STAT1/DUSP10/ACE/H4C2/PSMA6/MYL9/CA2/ANXA1/TNFSF9/H3C10/ZFP36L2/PTPRC/PSME1/HES1/PTK2B/PSMB10/HLA-G/PRKCA/HOXA9/SPINK5/H4C5/ID2/FOXP1/FES/H4C8/TLR3/PPP2R3…	112
GO:0097529	myeloid leukocyte migration	64/1938	217/17352	1.21479e-13	7.91773e-11	6.09526e-11	EDN1/CXCL3/CCL20/S100A9/PTPRO/CXCL2/CXCL8/THBS1/CXCL1/DUSP1/CCL15/CCL3/VAV3/PTGER4/PF4/CCL4/LGALS3/MDK/IL1B/CCL3L1/CCL3L3/CCL4L1/MMP28/FCER1G/ITGA1/AIF1/CD74/ANXA1/RARRES2/ARHGEF5/SAA1/S100A8/PTK2B/CXCL11/XCL1/CD47/CCL26/CCN3/CHGA/CCL2/HRH1/SERPINE1/CCL5/PLCB1/IL6R/CAMK1D/CSF1/P2RX4/PREX1/FLT1/C5AR1/PGF/DAPK2/CXCL9/IL17RC/CXCL5/SCG2/ITGB2/MMP14/CCR7/CCL22/CXCL17/PECAM1/TREM2	64
GO:0001819	positive regulation of cytokine production	102/1938	436/17352	1.71833e-13	1.00797e-10	7.75962e-11	HSPA1A/IFI16/PLCG2/HSPA1B/HLA-F/NOX1/CD40/CASP1/LGALS9/THBS1/CLU/CCL3/HLA-DPB1/IRF1/PTGER4/PF4/HLA-DPA1/TYROBP/DDX60/MDK/SULF2/B2M/IL1B/IL7/F2RL1/IRF7/HHLA2/HLA-E/IRF8/ZBTB20/INAVA/HLA-A/BIRC3/CD83/RSAD2/RGCC/CARD11/FCER1G/HSPB1/AIF1/CD74/STAT1/STAT6/TNFRSF14/LUM/BCL10/DDX58/FZD5/ANXA1/BCL3/IL33/PTPRC/SAA1/PTGS2/HLA-G/RIOK3/XCL1/CGAS/FFAR2/TLR3/ADRA2A/GATA4/F3/AGPAT2/SERPINE1/CEBPB/PLCB1/STING1/T…	102
GO:0071621	granulocyte chemotaxis	45/1938	125/17352	2.36187e-13	1.25952e-10	9.69611e-11	EDN1/CXCL3/CCL20/S100A9/CXCL2/CXCL8/THBS1/CXCL1/CCL15/CCL3/VAV3/PF4/CCL4/LGALS3/MDK/IL1B/CCL3L1/CCL3L3/CCL4L1/FCER1G/ITGA1/CD74/ANXA1/RARRES2/SAA1/S100A8/CXCL11/XCL1/CCL26/CCL2/HRH1/CCL5/CAMK1D/CSF1/PREX1/C5AR1/DAPK2/CXCL9/IL17RC/CXCL5/SCG2/ITGB2/CCR7/CCL22/CXCL17	45
GO:0002237	response to molecule of bacterial origin	85/1938	341/17352	4.88096e-13	2.38598e-10	1.83678e-10	PCK1/SLPI/EDN1/PLCG2/CD55/CXCL3/S100A9/CD40/HPGD/LCN2/CASP1/LGALS9/CD68/CXCL2/ACP5/NFKBIA/CARD16/CXCL8/CXCL1/CCL3/DMBT1/FOS/CMPK2/PTGER4/PF4/TFPI/ZFP36/TNFAIP3/VIM/ASS1/B2M/IL1B/ZC3H12A/ADM/IRF8/INAVA/HDAC5/SPARC/TRIB1/DUSP10/BCL10/FZD5/GCH1/PTGS2/S100A8/CXCL11/PRKCA/FOXP1/GNG12/CD24/PDCD4/DCN/CCL2/PLSCR4/SERPINE1/CCL5/ABCA1/CEBPB/TNF/TICAM1/NOS2/TLR2/GJB2/NR1D1/AKIRIN2/IDO1/MRC1/C5AR1/AKAP12/CXC…	85
GO:0007159	leukocyte cell-cell adhesion	86/1938	350/17352	8.32835e-13	3.75801e-10	2.89301e-10	PCK1/CD55/S100A9/CYLD/LGALS9/HLA-DRB1/CCL28/HLA-DPB1/HSPH1/IRF1/SDC4/IHH/HLA-DPA1/LGALS3/MSN/MDK/NFKBIZ/ASS1/EZR/IL1B/IL7/ZC3H12A/HHLA2/KLF4/HLA-E/HLA-A/CD83/VSIR/CARD11/RUNX3/NRARP/AIF1/CD74/TNFRSF14/DUSP10/BCL10/EFNB1/ANXA1/TNFSF9/PTPRC/TFRC/S100A8/HES1/ITGA5/HLA-G/XCL1/CD47/LGALS9B/THY1/GFUS/DOCK8/ETS1/LGALS9C/OLR1/VNN1/CD24/ADTRP/CCL2/SOCS1/CCL5/CEBPB/NT5E/TNF/IL7R/GPNMB/IDO1/IL12A/SMAD7/IL18…	86
GO:0032496	response to lipopolysaccharide	80/1938	324/17352	4.02495e-12	1.68646e-09	1.29827e-09	PCK1/SLPI/EDN1/PLCG2/CD55/CXCL3/S100A9/CD40/HPGD/LCN2/CASP1/LGALS9/CD68/CXCL2/ACP5/NFKBIA/CARD16/CXCL8/CXCL1/CCL3/FOS/CMPK2/PTGER4/PF4/TFPI/ZFP36/TNFAIP3/VIM/ASS1/IL1B/ZC3H12A/ADM/IRF8/HDAC5/SPARC/TRIB1/DUSP10/BCL10/GCH1/PTGS2/S100A8/CXCL11/PRKCA/FOXP1/GNG12/PDCD4/DCN/CCL2/PLSCR4/SERPINE1/CCL5/ABCA1/CEBPB/TNF/TICAM1/NOS2/TLR2/GJB2/NR1D1/AKIRIN2/IDO1/MRC1/C5AR1/AKAP12/CXCL9/IL12A/GGT1/CXCL5/IL18/N…	80
GO:0030099	myeloid cell differentiation	96/1938	423/17352	5.88392e-12	2.301e-09	1.77137e-09	HSPA1A/IFI16/HSPA1B/CEBPA/NFKBIA/THBS1/HLA-DRB1/CCL3/SCIN/FOS/MAFB/PF4/KLF2/LGALS3/ISG15/TSPAN2/GPR183/UBD/TYROBP/ZFP36/MT1G/B2M/F2RL1/IRF7/CDKN2B/IRF8/JUNB/H4C11/FCER1G/TRIB1/JUN/FSTL3/CD74/STAT1/MB/FAM20C/H4C2/MYL9/CA2/H3C10/BATF2/TFRC/ANXA2/PTK2B/PRKCA/HOXA9/H4C5/ID2/FOXP1/FES/H4C8/TLR3/MYC/ETS1/KLF10/JMJD6/ZFP36L1/H4C15/CEBPB/CIB1/TNF/H3C1/TLR2/CSF1/ARID4A/PSEN1/OSTM1/C1QC/SNRK/GPC3/H4-16/EPA…	96
GO:0097530	granulocyte migration	47/1938	148/17352	1.25111e-11	4.55226e-09	3.50444e-09	EDN1/CXCL3/CCL20/S100A9/CXCL2/CXCL8/THBS1/CXCL1/CCL15/CCL3/VAV3/PTGER4/PF4/CCL4/LGALS3/MDK/IL1B/CCL3L1/CCL3L3/CCL4L1/FCER1G/ITGA1/CD74/ANXA1/RARRES2/SAA1/S100A8/CXCL11/XCL1/CCL26/CCL2/HRH1/CCL5/CAMK1D/CSF1/PREX1/C5AR1/DAPK2/CXCL9/IL17RC/CXCL5/SCG2/ITGB2/CCR7/CCL22/CXCL17/PECAM1	47
GO:0042110	T cell activation	104/1938	479/17352	1.31927e-11	4.55226e-09	3.50444e-09	PCK1/CD55/CYLD/LGALS9/HLA-DRB1/HLA-DPB1/HSPH1/MAFB/IRF1/SDC4/PTGER4/IHH/HLA-DPA1/LGALS3/GPR183/MSN/MDK/NFATC2/NFKBIZ/B2M/IL1B/DLL4/IL7/F2RL1/ZC3H12A/HHLA2/HLA-E/HLA-A/CD83/FKBP1B/RSAD2/VSIR/CARD11/RUNX3/FCER1G/NRARP/AIF1/BTN3A1/CD74/STAT6/TNFRSF14/DUSP10/RIPK3/BCL10/EFNB1/FZD5/CD3D/ANXA1/TNFSF9/BCL3/ZFP36L2/PTPRC/TFRC/HES1/PSMB10/HLA-G/SPINK5/XCL1/CD47/LGALS9B/THY1/CGAS/FOXP1/DOCK8/LGALS9C/VNN1/C…	104
GO:0045785	positive regulation of cell adhesion	95/1938	423/17352	1.42331e-11	4.63842e-09	3.57077e-09	OLFM4/CEACAM6/PCK1/CD55/PLAUR/CYLD/LGALS9/CCL28/HLA-DPB1/HSPH1/FN1/VAV3/SDC4/IHH/HLA-DPA1/MDK/NFKBIZ/AGR2/TGM2/IL1B/IL7/HHLA2/HLA-E/HLA-A/CD83/VSIR/CARD11/ITGA3/RUNX3/FSTL3/AIF1/CD74/CCN1/TNFRSF14/COL16A1/DUSP10/NID1/BCL10/EFNB1/ANXA1/TNFSF9/PTPRC/SAA1/TFRC/HES1/PTK2B/ITGA5/HLA-G/PRKCA/CITED2/XCL1/CD47/THY1/COL26A1/RRAS/GFUS/RIN2/DOCK8/ETS1/JUP/VNN1/CD24/CCL2/SOCS1/CCL5/CIB1/S100A10/TNF/IL7R/WNT4…	95
GO:0030593	neutrophil chemotaxis	37/1938	101/17352	1.72381e-11	5.32205e-09	4.09704e-09	EDN1/CXCL3/CCL20/S100A9/CXCL2/CXCL8/CXCL1/CCL15/CCL3/VAV3/PF4/CCL4/LGALS3/MDK/IL1B/CCL3L1/CCL3L3/CCL4L1/FCER1G/ITGA1/CD74/SAA1/S100A8/CXCL11/XCL1/CCL26/CCL2/CCL5/CAMK1D/PREX1/C5AR1/DAPK2/CXCL9/CXCL5/ITGB2/CCR7/CCL22	37
GO:0060337	type I interferon signaling pathway	35/1938	93/17352	2.49385e-11	6.96616e-09	5.36272e-09	HLA-B/IFI6/XAF1/HLA-F/HLA-C/IRF9/OASL/IFI27/MX1/IFITM1/BST2/NLRC5/GBP2/IRF1/ISG15/MX2/SP100/IRF7/IFIT1/IFITM3/HLA-E/OAS2/IRF8/IFI35/HLA-A/IFIT3/RSAD2/PSMB8/STAT1/USP18/IFIT2/HLA-G/OAS1/STAT2/MMP12	35
GO:0071357	cellular response to type I interferon	35/1938	93/17352	2.49385e-11	6.96616e-09	5.36272e-09	HLA-B/IFI6/XAF1/HLA-F/HLA-C/IRF9/OASL/IFI27/MX1/IFITM1/BST2/NLRC5/GBP2/IRF1/ISG15/MX2/SP100/IRF7/IFIT1/IFITM3/HLA-E/OAS2/IRF8/IFI35/HLA-A/IFIT3/RSAD2/PSMB8/STAT1/USP18/IFIT2/HLA-G/OAS1/STAT2/MMP12	35
GO:0034612	response to tumor necrosis factor	75/1938	307/17352	3.27293e-11	8.72681e-09	6.71811e-09	HSPA1A/PCK1/EDN1/HSPA1B/PSMB9/CCL20/CD40/LCN2/CYLD/CASP1/GBP1/CEBPA/NFKBIA/CARD16/CXCL8/THBS1/GBP2/CCL15/CCL3/GBP3/CCL4/KLF2/COL1A1/UBD/ZFP36/TNFAIP3/ASS1/CXCL16/F2RL1/ZC3H12A/CCL3L1/CCL3L3/CCL4L1/OCLN/MAP3K5/BIRC3/PSMB8/TAX1BP1/PID1/STAT1/TNFRSF14/PSMA6/INPP5K/GCH1/TNFSF9/ZFP36L2/PTGS2/PSME1/NUB1/PTK2B/GSDME/PSMB10/XCL1/CCL26/CDIP1/PSME2/GPD1/ZFP36L1/CCL2/CCL5/CIB1/TNF/TNFRSF4/POSTN/SMPD3/NR1D1/…	75
GO:1901342	regulation of vasculature development	79/1938	332/17352	3.95533e-11	1.00878e-08	7.76584e-09	CD40/CREB3L1/CXCL8/THBS1/PF4/ACVRL1/KLF2/EFNA1/TNFAIP3/MDK/NFATC2/IL1B/DLL4/SP100/ZC3H12A/KLF4/RHOB/ADM/HDAC5/FOXC1/TSPAN12/SPARC/RGCC/RAMP2/ENPP2/RLN2/ITGB8/XDH/LRG1/HSPB1/STAT1/TNMD/ERAP1/ANXA1/PTGS2/PTK2B/ITGA5/HLA-G/PRKCA/CFLAR/FGF18/SPINK5/ATP2B4/PLK2/RRAS/CTH/TLR3/RIN2/ETS1/SOD2/JUP/HMOX1/AQP1/PDCD4/DCN/GATA4/F3/SEMA4A/SERPINE1/S100A1/CIB1/TNF/FOXO4/GPNMB/WNT4/IL6R/ANGPT2/FLT1/ECM1/C5AR1/PG…	79
GO:0022407	regulation of cell-cell adhesion	94/1938	425/17352	4.46773e-11	1.09199e-08	8.40639e-09	CEACAM6/PCK1/CD55/PLAUR/CYLD/LGALS9/HLA-DRB1/CCL28/HLA-DPB1/HSPH1/IRF1/SDC4/IHH/HLA-DPA1/LGALS3/BMP2/MDK/NFKBIZ/ASS1/IL1B/IL7/IL1RN/ZC3H12A/HHLA2/KLF4/HLA-E/HLA-A/CD83/VSIR/RGCC/CARD11/RUNX3/FXYD5/NRARP/FSTL3/AIF1/CD74/TNFRSF14/DUSP10/BCL10/EFNB1/ANXA1/TNFSF9/PTPRC/TFRC/HES1/HLA-G/PRKCA/SERPINE2/CITED2/XCL1/CD47/LGALS9B/THY1/PRKG1/DOCK8/ETS1/LGALS9C/VNN1/CD24/ADTRP/CCL2/SOCS1/CCL5/CEBPB/TNF/IL7R/…	94
GO:0034340	response to type I interferon	35/1938	97/17352	9.87334e-11	2.14507e-08	1.65133e-08	HLA-B/IFI6/XAF1/HLA-F/HLA-C/IRF9/OASL/IFI27/MX1/IFITM1/BST2/NLRC5/GBP2/IRF1/ISG15/MX2/SP100/IRF7/IFIT1/IFITM3/HLA-E/OAS2/IRF8/IFI35/HLA-A/IFIT3/RSAD2/PSMB8/STAT1/USP18/IFIT2/HLA-G/OAS1/STAT2/MMP12	35
GO:1990868	response to chemokine	35/1938	97/17352	9.87334e-11	2.14507e-08	1.65133e-08	EDN1/REG1A/CXCL3/CCL20/CXCL2/CXCL8/CXCL1/DUSP1/CCL15/CCL3/PF4/CCL4/ZC3H12A/CCL3L1/CCL3L3/CCRL2/CCL4L1/FOXC1/TFF2/CXCR3/PTK2B/CXCL11/XCL1/CCL26/DOCK8/CCL2/CCL5/CIB1/CCR6/CXCL9/CXCL5/CCR7/CCL22/LOX/TREM2	35
GO:1990869	cellular response to chemokine	35/1938	97/17352	9.87334e-11	2.14507e-08	1.65133e-08	EDN1/REG1A/CXCL3/CCL20/CXCL2/CXCL8/CXCL1/DUSP1/CCL15/CCL3/PF4/CCL4/ZC3H12A/CCL3L1/CCL3L3/CCRL2/CCL4L1/FOXC1/TFF2/CXCR3/PTK2B/CXCL11/XCL1/CCL26/DOCK8/CCL2/CCL5/CIB1/CCR6/CXCL9/CXCL5/CCR7/CCL22/LOX/TREM2	35
GO:0009615	response to virus	79/1938	339/17352	1.16936e-10	2.42472e-08	1.86661e-08	IFI44L/IFI16/IFI6/CD40/LCN2/DUOX2/IFI44/IRF9/OASL/IFI27/GBP1/LGALS9/MX1/IFITM1/BST2/NLRC5/PLA2G10/CLU/DMBT1/GBP3/IRF1/CCL4/ISG15/DDX60/TNFAIP3/IL1B/PLSCR1/F2RL1/MX2/IRF7/ZC3H12A/IFIT1/RTP4/IFITM3/OAS2/HERC5/IFIT3/BIRC3/RSAD2/PARP9/HSPB1/EEF1G/STAT1/RIPK3/DDX58/BCL3/IL33/FOSL1/PTPRC/UNC93B1/IFIT2/GSDME/PMAIP1/IFNGR1/RIOK3/XCL1/CGAS/TRIM22/TLR3/NT5C3A/CCL5/STING1/ZC3HAV1/TNF/EXOSC5/TICAM1/RNF125/OA…	79
GO:1903037	regulation of leukocyte cell-cell adhesion	75/1938	315/17352	1.19872e-10	2.42472e-08	1.86661e-08	PCK1/CD55/CYLD/LGALS9/HLA-DRB1/CCL28/HLA-DPB1/HSPH1/IRF1/SDC4/IHH/HLA-DPA1/LGALS3/MDK/NFKBIZ/ASS1/IL1B/IL7/ZC3H12A/HHLA2/KLF4/HLA-E/HLA-A/CD83/VSIR/CARD11/RUNX3/NRARP/AIF1/CD74/TNFRSF14/DUSP10/BCL10/EFNB1/ANXA1/TNFSF9/PTPRC/TFRC/HES1/HLA-G/XCL1/CD47/LGALS9B/THY1/DOCK8/ETS1/LGALS9C/VNN1/CD24/ADTRP/CCL2/SOCS1/CCL5/CEBPB/TNF/IL7R/GPNMB/IDO1/IL12A/SMAD7/IL18/ITGB2/CCR7/IL1A/TIGIT/CD86/NR4A3/CD3E/LILR…	75
GO:0072593	reactive oxygen species metabolic process	67/1938	268/17352	1.26494e-10	2.47337e-08	1.90406e-08	EDN1/IFI6/NOX1/DUOX2/PDK4/CRYAB/AKR1C3/DUOXA2/ACP5/THBS1/ACE2/CLU/CCN2/TIGAR/KLF2/TYROBP/ASS1/IL1B/INSR/F2RL1/ZC3H12A/KLF4/HBA2/INAVA/HBA1/XDH/PID1/AIF1/CCN1/GPX3/RIPK3/PLA2R1/GCH1/PTGS2/PTK2B/PMAIP1/CFLAR/ATP2B4/CD47/STK17A/SOD2/ROMO1/SLC5A3/DUOXA1/SLC7A2/SESN1/TNF/TICAM1/NOS2/TLR2/IMMP2L/P2RX4/PREX1/FOXO1/PLIN5/SMAD3/NOXA1/ITGB2/PRKCD/AGT/NCF2/RGN/TMEM106A/INS/BCO2/CYBB/JAK2	67
GO:0032944	regulation of mononuclear cell proliferation	58/1938	218/17352	1.66298e-10	3.07492e-08	2.36714e-08	CD55/CD40/LGALS9/HLA-DRB1/HLA-DPB1/IRF1/VAV3/SDC4/IHH/GAL/HLA-DPA1/LGALS3/GPR183/TYROBP/NFATC2/IL1B/IL7/HHLA2/HLA-E/HLA-A/VSIR/CARD11/AIF1/CD74/TNFRSF14/RIPK3/EFNB1/ANXA1/TNFSF9/PTPRC/TFRC/HES1/HLA-G/XCL1/LGALS9B/LST1/LGALS9C/CD24/CCL5/CEBPB/GPNMB/TICAM1/CLCF1/TNFRSF4/CSF1/AHR/IDO1/IL12A/MNDA/IL18/IL1A/CD86/CD3E/MEF2C/IL23R/FOXJ1/CD1D/VSIG4	58
GO:0070663	regulation of leukocyte proliferation	61/1938	235/17352	1.67742e-10	3.07492e-08	2.36714e-08	CD55/CD40/LGALS9/BST2/HLA-DRB1/HLA-DPB1/IRF1/VAV3/SDC4/IHH/GAL/HLA-DPA1/LGALS3/GPR183/TYROBP/TNFAIP3/NFATC2/IL1B/IL7/HHLA2/HLA-E/HLA-A/VSIR/CARD11/AIF1/CD74/TNFRSF14/RIPK3/EFNB1/ANXA1/TNFSF9/IL33/PTPRC/TFRC/HES1/HLA-G/XCL1/LGALS9B/LST1/LGALS9C/CD24/CCL5/CEBPB/GPNMB/TICAM1/CLCF1/TNFRSF4/CSF1/AHR/IDO1/IL12A/MNDA/IL18/IL1A/CD86/CD3E/MEF2C/IL23R/FOXJ1/CD1D/VSIG4	61
GO:0030198	extracellular matrix organization	87/1938	392/17352	1.97688e-10	3.51406e-08	2.70521e-08	NOX1/CREB3L1/CTSS/SERPINH1/THBS1/CCN2/FN1/PDGFA/IHH/COL6A2/COL1A1/TIMP2/SPP1/SULF2/MMP7/ELF3/FBLN1/LAMB3/SCUBE3/COL28A1/LAMA4/MMP28/FOXC1/SPARC/HPN/COL17A1/RGCC/RAMP2/ITGA3/COL3A1/ITGB8/LAMA1/TTR/ITGA1/CCN1/COL16A1/COL1A2/LAMA3/NID1/LUM/COL6A1/ITGB4/DNAJB6/BCL3/COL4A1/LAMC2/ANXA2/ITGA5/CFLAR/SPINK5/CD47/BGN/ETS1/CST3/ADTRP/DCN/SERPINE1/TNF/GAS2/POSTN/SMPD3/COL9A1/WASHC1/GPM6B/MPZL3/SMAD3/ABI3BP/I…	87
GO:0002685	regulation of leukocyte migration	56/1938	208/17352	2.09772e-10	3.61919e-08	2.78614e-08	EDN1/C10orf99/CCL20/LGALS9/CXCL8/THBS1/DUSP1/CCL3/CCL28/PTGER4/CCL4/LGALS3/MSN/MDK/F2RL1/MMP28/AIF1/CD74/TNFRSF14/PRSS56/SLC8B1/RIPK3/CXCR3/ANXA1/IL33/RARRES2/PTK2B/XCL1/THY1/CCN3/DOCK8/HMOX1/ADTRP/CCL2/SERPINE1/CCL5/PLCB1/TNF/APOD/IL6R/CAMK1D/SMPD3/CSF1/P2RX4/ECM1/C5AR1/PGF/CCR6/DAPK2/IL12A/MMP14/CXCL14/CCR7/CXCL17/PLVAP/TREM2	56
GO:0043062	extracellular structure organization	87/1938	393/17352	2.26725e-10	3.79991e-08	2.92526e-08	NOX1/CREB3L1/CTSS/SERPINH1/THBS1/CCN2/FN1/PDGFA/IHH/COL6A2/COL1A1/TIMP2/SPP1/SULF2/MMP7/ELF3/FBLN1/LAMB3/SCUBE3/COL28A1/LAMA4/MMP28/FOXC1/SPARC/HPN/COL17A1/RGCC/RAMP2/ITGA3/COL3A1/ITGB8/LAMA1/TTR/ITGA1/CCN1/COL16A1/COL1A2/LAMA3/NID1/LUM/COL6A1/ITGB4/DNAJB6/BCL3/COL4A1/LAMC2/ANXA2/ITGA5/CFLAR/SPINK5/CD47/BGN/ETS1/CST3/ADTRP/DCN/SERPINE1/TNF/GAS2/POSTN/SMPD3/COL9A1/WASHC1/GPM6B/MPZL3/SMAD3/ABI3BP/I…	87
GO:0070661	leukocyte proliferation	73/1938	308/17352	2.64167e-10	4.30445e-08	3.31367e-08	CD55/CD40/LGALS9/BST2/CLU/HLA-DRB1/HLA-DPB1/IRF1/VAV3/SDC4/IHH/GAL/HLA-DPA1/LGALS3/GPR183/TYROBP/TNFAIP3/MSN/NFATC2/IL1B/IL7/F2RL1/HHLA2/HLA-E/HLA-A/FKBP1B/VSIR/CARD11/AIF1/BTN3A1/CD74/TNFRSF14/ACE/RIPK3/EFNB1/ANXA1/TNFSF9/IL33/PTPRC/TFRC/HES1/PSMB10/HLA-G/XCL1/LGALS9B/LST1/DOCK8/LGALS9C/CD24/CCL5/CEBPB/IL7R/GPNMB/WNT4/TICAM1/CLCF1/TNFRSF4/CSF1/AHR/IDO1/IL12A/MNDA/IL18/PRKCD/IL1A/CD86/CD3E/MEF2C/…	73
GO:0045637	regulation of myeloid cell differentiation	64/1938	255/17352	2.75274e-10	4.36421e-08	3.35967e-08	HSPA1A/HSPA1B/NFKBIA/THBS1/HLA-DRB1/CCL3/SCIN/FOS/MAFB/PF4/LGALS3/ISG15/TYROBP/ZFP36/B2M/IRF7/H4C11/TRIB1/JUN/FSTL3/CD74/STAT1/H4C2/MYL9/CA2/H3C10/PTK2B/PRKCA/HOXA9/H4C5/ID2/FOXP1/FES/H4C8/TLR3/MYC/ETS1/KLF10/ZFP36L1/H4C15/CEBPB/CIB1/TNF/H3C1/CSF1/C1QC/H4-16/H3C12/H4C1/NR4A3/MEF2C/PPARGC1B/LILRB4/LOX/H4C9/H3C7/IL23R/GPR171/H4C4/H3C6/H3C13/TREM2/H3C11/HCLS1	64
GO:0042116	macrophage activation	34/1938	96/17352	3.25355e-10	5.02245e-08	3.8664e-08	CEBPA/PLA2G10/THBS1/CLU/CCL3/TYROBP/ZC3H12A/JUN/AIF1/CD74/IL33/PTPRC/C1QA/IFNGR1/FOXP1/TLR3/JMJD6/SLC7A2/TNF/TICAM1/TLR2/NAMPT/NR1D1/C5AR1/SPHK1/ITGB2/NR1H3/SPACA3/TTBK1/TMEM106A/MYO18A/TREM2/JAK2/VSIG4	34
GO:0050670	regulation of lymphocyte proliferation	57/1938	216/17352	3.35644e-10	5.04844e-08	3.88641e-08	CD55/CD40/LGALS9/HLA-DRB1/HLA-DPB1/IRF1/VAV3/SDC4/IHH/GAL/HLA-DPA1/LGALS3/GPR183/TYROBP/NFATC2/IL1B/IL7/HHLA2/HLA-E/HLA-A/VSIR/CARD11/AIF1/CD74/TNFRSF14/RIPK3/EFNB1/ANXA1/TNFSF9/PTPRC/TFRC/HES1/HLA-G/XCL1/LGALS9B/LST1/LGALS9C/CD24/CCL5/CEBPB/GPNMB/TICAM1/CLCF1/TNFRSF4/AHR/IDO1/IL12A/MNDA/IL18/IL1A/CD86/CD3E/MEF2C/IL23R/FOXJ1/CD1D/VSIG4	57
GO:0071356	cellular response to tumor necrosis factor	69/1938	286/17352	3.59725e-10	5.27536e-08	4.0611e-08	HSPA1A/PCK1/EDN1/HSPA1B/PSMB9/CCL20/CD40/LCN2/CYLD/CASP1/GBP1/CEBPA/NFKBIA/CARD16/CXCL8/THBS1/GBP2/CCL15/CCL3/GBP3/CCL4/KLF2/COL1A1/ZFP36/TNFAIP3/ASS1/F2RL1/ZC3H12A/CCL3L1/CCL3L3/CCL4L1/OCLN/MAP3K5/BIRC3/PSMB8/TAX1BP1/PID1/STAT1/TNFRSF14/PSMA6/INPP5K/TNFSF9/ZFP36L2/PSME1/PTK2B/GSDME/PSMB10/XCL1/CCL26/CDIP1/PSME2/GPD1/ZFP36L1/CCL2/CCL5/CIB1/TNF/TNFRSF4/POSTN/SMPD3/NR1D1/SPATA2/MAP3K14/AKAP12/SPHK1…	69
GO:0048659	smooth muscle cell proliferation	42/1938	137/17352	5.22848e-10	7.48055e-08	5.75871e-08	EDN1/NOX1/HBEGF/HPGD/AKR1B1/THBS1/TNFAIP3/NDRG2/TGM2/KLF4/MAP3K5/TRIB1/JUN/AIF1/STAT1/LDLRAP1/ANG/PTGS2/ID2/FOXP1/CCN3/PRKG1/NPPC/SOD2/HMOX1/PDCD4/IGFBP5/CCL5/TNF/APOD/IL6R/NAMPT/SMPD3/HES5/IL12A/IL18/MMP9/AGT/NR4A3/MEF2C/S1PR1/JAK2	42
GO:0048660	regulation of smooth muscle cell proliferation	41/1938	135/17352	1.14751e-09	1.60269e-07	1.23379e-07	EDN1/NOX1/HBEGF/HPGD/AKR1B1/THBS1/TNFAIP3/NDRG2/TGM2/KLF4/MAP3K5/TRIB1/JUN/AIF1/STAT1/LDLRAP1/ANG/PTGS2/ID2/FOXP1/PRKG1/NPPC/SOD2/HMOX1/PDCD4/IGFBP5/CCL5/TNF/APOD/IL6R/NAMPT/SMPD3/HES5/IL12A/IL18/MMP9/AGT/NR4A3/MEF2C/S1PR1/JAK2	41
GO:1990266	neutrophil migration	38/1938	120/17352	1.23705e-09	1.68756e-07	1.29913e-07	EDN1/CXCL3/CCL20/S100A9/CXCL2/CXCL8/CXCL1/CCL15/CCL3/VAV3/PF4/CCL4/LGALS3/MDK/IL1B/CCL3L1/CCL3L3/CCL4L1/FCER1G/ITGA1/CD74/SAA1/S100A8/CXCL11/XCL1/CCL26/CCL2/CCL5/CAMK1D/PREX1/C5AR1/DAPK2/CXCL9/CXCL5/ITGB2/CCR7/CCL22/PECAM1	38
GO:1902107	positive regulation of leukocyte differentiation	45/1938	157/17352	1.43604e-09	1.91309e-07	1.47274e-07	PCK1/CYLD/LGALS9/HLA-DRB1/FOS/IHH/PF4/TYROBP/MDK/NFKBIZ/IL1B/IL7/CD83/VSIR/RUNX3/TRIB1/JUN/CD74/DUSP10/CA2/ANXA1/TNFSF9/PTPRC/HLA-G/PRKCA/ID2/FES/PPP2R3C/VNN1/KLF10/ZFP36L1/SOCS1/TNF/IL7R/CSF1/IL12A/IL18/MMP14/IL1A/CD86/PPARGC1B/LILRB4/IL23R/TREM2/HCLS1	45
GO:0019730	antimicrobial humoral response	41/1938	136/17352	1.46759e-09	1.91309e-07	1.47274e-07	SLPI/REG1A/WFDC2/CXCL3/S100A9/LCN2/LYZ/CXCL2/CXCL8/CXCL1/CLU/DMBT1/PI3/PF4/PLA2G2A/HLA-E/PRSS3/HLA-A/ITLN1/H2BC21/WFDC3/ANG/BCL3/RARRES2/S100A8/CXCL11/PGC/REG1B/SPINK5/REG3A/PPP2R3C/GNLY/ROMO1/CHGA/H2BC7/H2BC6/H2BC12/CXCL9/CXCL5/CXCL14/FGB	41
GO:0032943	mononuclear cell proliferation	67/1938	283/17352	1.50217e-09	1.91559e-07	1.47467e-07	CD55/CD40/LGALS9/HLA-DRB1/HLA-DPB1/IRF1/VAV3/SDC4/IHH/GAL/HLA-DPA1/LGALS3/GPR183/TYROBP/MSN/NFATC2/IL1B/IL7/HHLA2/HLA-E/HLA-A/FKBP1B/VSIR/CARD11/AIF1/BTN3A1/CD74/TNFRSF14/ACE/RIPK3/EFNB1/ANXA1/TNFSF9/PTPRC/TFRC/HES1/PSMB10/HLA-G/XCL1/LGALS9B/LST1/DOCK8/LGALS9C/CD24/CCL5/CEBPB/IL7R/GPNMB/WNT4/TICAM1/CLCF1/TNFRSF4/CSF1/AHR/IDO1/IL12A/MNDA/IL18/PRKCD/IL1A/CD86/CD3E/MEF2C/IL23R/FOXJ1/CD1D/VSIG4	67
GO:0031349	positive regulation of defense response	80/1938	365/17352	1.96805e-09	2.45629e-07	1.89092e-07	MUC12/IFI16/PLCG2/HLA-F/MUC3A/PSMB9/S100A9/MUC1/MUC4/CEBPA/MUC5B/NLRC5/NFKBIA/NUPR1/MUC17/CCL3/PTGER4/RPS6KA5/DDX60/MDK/NFKBIZ/TGM2/IL1B/PLSCR1/F2RL1/PLA2G2A/C2CD4B/IRF7/HLA-E/MUC13/NEAT1/PSMB8/CARD11/FCER1G/PARP9/BCL10/PSMA6/IL33/HEXIM1/PTGS2/PSME1/S100A8/PSMB10/HLA-G/PGC/RIOK3/CD47/CGAS/FFAR2/TLR3/ETS1/PSME2/PDCD4/SERPINE1/CCL5/CEBPB/UNC13B/STING1/TNF/TICAM1/TLR2/PRKACB/MUC5AC/IDO1/CREB3L3/IL12…	80
GO:2000379	positive regulation of reactive oxygen species metabolic process	33/1938	98/17352	2.61602e-09	3.197e-07	2.46113e-07	EDN1/AKR1C3/DUOXA2/THBS1/ACE2/CLU/KLF2/TYROBP/ASS1/IL1B/INSR/F2RL1/ZC3H12A/KLF4/XDH/PID1/AIF1/RIPK3/PTGS2/PTK2B/ROMO1/SLC5A3/DUOXA1/TNF/TICAM1/P2RX4/SMAD3/ITGB2/PRKCD/AGT/RGN/TMEM106A/JAK2	33
GO:0045765	regulation of angiogenesis	69/1938	299/17352	2.71182e-09	3.24467e-07	2.49782e-07	CD40/CREB3L1/CXCL8/THBS1/PF4/ACVRL1/KLF2/EFNA1/TNFAIP3/MDK/IL1B/DLL4/SP100/ZC3H12A/KLF4/RHOB/ADM/HDAC5/FOXC1/TSPAN12/SPARC/RGCC/RAMP2/ENPP2/RLN2/ITGB8/LRG1/HSPB1/STAT1/TNMD/ERAP1/ANXA1/PTGS2/PTK2B/ITGA5/HLA-G/PRKCA/FGF18/SPINK5/ATP2B4/PLK2/RRAS/TLR3/ETS1/JUP/HMOX1/AQP1/DCN/GATA4/F3/SEMA4A/SERPINE1/S100A1/CIB1/TNF/FOXO4/GPNMB/ANGPT2/FLT1/ECM1/C5AR1/PGF/IL12A/SPHK1/ITGB2/AGT/IL1A/SRPX2/CYBB	69
GO:0030217	T cell differentiation	61/1938	251/17352	2.77405e-09	3.24467e-07	2.49782e-07	PCK1/CYLD/LGALS9/MAFB/IRF1/PTGER4/IHH/GPR183/MDK/NFATC2/NFKBIZ/B2M/IL1B/DLL4/IL7/ZC3H12A/CD83/RSAD2/VSIR/CARD11/RUNX3/FCER1G/NRARP/CD74/STAT6/DUSP10/RIPK3/FZD5/CD3D/ANXA1/TNFSF9/BCL3/ZFP36L2/PTPRC/HLA-G/SPINK5/FOXP1/VNN1/JMJD6/ZFP36L1/SEMA4A/SOCS1/IL7R/WNT4/CD2/PREX1/CCR6/FZD7/IL12A/SMAD7/IL18/CCR7/CD3G/IL1A/CD86/CD3E/LILRB4/IL23R/FOXJ1/BATF/CD1D	61
GO:0001818	negative regulation of cytokine production	63/1938	263/17352	2.82097e-09	3.24467e-07	2.49782e-07	HLA-F/CYLD/GBP1/LGALS9/SRGN/BST2/NLRC5/ACP5/CARD16/THBS1/ADCY7/HLA-DRB1/PTGER4/RPS6KA5/KLF2/ERRFI1/ISG15/TYROBP/ZFP36/TNFAIP3/EZR/NDRG2/ZC3H12A/KLF4/HERC5/CD83/UBE2L6/VSIR/RGCC/TAX1BP1/UBA7/DDX58/IL1R2/ANXA1/BCL3/IL33/PTPRC/XCL1/LGALS9B/LGALS9C/HMOX1/CD24/PDCD4/LGR4/TNF/APOD/GPNMB/RNF125/TNFRSF4/PIBF1/REL/MACIR/IDO1/APPL2/IL12A/SMAD7/NR1H4/CCR7/TIGIT/IL23R/FOXJ1/TREM2/VSIG4	63
GO:0070371	ERK1 and ERK2 cascade	70/1938	306/17352	3.08527e-09	3.48043e-07	2.67932e-07	ATF3/CCL20/GBP1/LGALS9/DUSP1/CCL15/HLA-DRB1/CCL3/CCN2/FN1/PDGFA/PTGER4/CCL4/ERRFI1/FGF23/GPR183/BMP2/EZR/NDRG2/IL1B/F2RL1/PLA2G2A/CAMK2N1/CCL3L1/CCL3L3/KLF4/FBLN1/CCL4L1/TIMP3/JUN/CD74/CCN1/RAP1B/DUSP10/PTPRR/ZFP36L2/PTPRC/RPS6KA6/PTK2B/PRKCA/CFLAR/FGF18/XCL1/CCL26/EPHB1/RRAS/MYC/GATA4/ZFP36L1/CCL2/CCL5/CIB1/TNF/GPNMB/GLIPR2/DENND2B/SEMA7A/C5AR1/AKAP12/EGF/FGFR3/CCR7/CCL22/AGT/NEK10/FGB/DUSP9/NOD…	70
GO:1903708	positive regulation of hemopoiesis	52/1938	200/17352	3.46813e-09	3.8385e-07	2.95497e-07	HSPA1A/PCK1/HSPA1B/CYLD/LGALS9/HLA-DRB1/SCIN/FOS/IHH/PF4/ISG15/TYROBP/MDK/NFKBIZ/IL1B/IL7/CD83/FOXC1/VSIR/RUNX3/TRIB1/JUN/CD74/STAT1/DUSP10/CA2/ANXA1/TNFSF9/PTPRC/HLA-G/PRKCA/ID2/FES/PPP2R3C/ETS1/VNN1/KLF10/ZFP36L1/SOCS1/TNF/IL7R/CSF1/IL12A/IL18/MMP14/IL1A/CD86/PPARGC1B/LILRB4/IL23R/TREM2/HCLS1	52
GO:0002573	myeloid leukocyte differentiation	53/1938	206/17352	3.66394e-09	3.98013e-07	3.064e-07	IFI16/CEBPA/HLA-DRB1/CCL3/FOS/MAFB/PF4/TSPAN2/GPR183/UBD/TYROBP/MT1G/F2RL1/IRF7/JUNB/FCER1G/TRIB1/JUN/FSTL3/CD74/FAM20C/CA2/BATF2/TFRC/ANXA2/PRKCA/ID2/FOXP1/FES/TLR3/MYC/KLF10/ZFP36L1/CEBPB/TNF/TLR2/CSF1/PSEN1/OSTM1/C1QC/GPC3/DHRS2/CCR7/MMP9/MEF2C/PPARGC1B/LILRB4/LRRK1/IL23R/BATF/GAB3/TREM2/HCLS1	53
GO:0150076	neuroinflammatory response	26/1938	67/17352	4.16774e-09	4.44508e-07	3.42193e-07	NUPR1/CLU/CCL3/TYROBP/IL1B/JUN/AIF1/IL33/PTPRC/C1QA/PTGS2/IFNGR1/TLR3/TNF/TLR2/NAMPT/NR1D1/PSEN1/C5AR1/IL18/SPHK1/ITGB2/MMP9/TTBK1/TREM2/JAK2	26
GO:0006979	response to oxidative stress	91/1938	442/17352	4.37097e-09	4.57859e-07	3.52471e-07	HSPA1A/FABP1/EDN1/HSPA1B/NOX1/LCN2/DUOX2/NCOA7/CRYAB/AKR1C3/DUSP1/SELENOP/FOS/KLF2/COL1A1/TNFAIP3/ZC3H12A/KLF4/RHOB/PLK3/HBA2/MAP3K5/FKBP1B/HBA1/GPX7/JUN/HSPB1/AIF1/NR4A2/MYEF2/STAT1/STAT6/PDLIM1/MB/RBM11/GPX3/RIPK3/PLA2R1/PDK2/OSER1/GCH1/ANXA1/PTPRK/FOSL1/PTGS2/NAPRT/PTK2B/CFLAR/ZNF277/MAP1LC3A/TLDC2/MCL1/ETS1/GSKIP/SOD2/VNN1/HMOX1/CST3/ROMO1/AQP1/ZNF622/GATA4/SESN1/TNF/ND5/APOD/SELENON/NET1/GJB…	91
GO:0046651	lymphocyte proliferation	65/1938	280/17352	6.07116e-09	6.17983e-07	4.75738e-07	CD55/CD40/LGALS9/HLA-DRB1/HLA-DPB1/IRF1/VAV3/SDC4/IHH/GAL/HLA-DPA1/LGALS3/GPR183/TYROBP/MSN/NFATC2/IL1B/IL7/HHLA2/HLA-E/HLA-A/FKBP1B/VSIR/CARD11/AIF1/BTN3A1/CD74/TNFRSF14/RIPK3/EFNB1/ANXA1/TNFSF9/PTPRC/TFRC/HES1/PSMB10/HLA-G/XCL1/LGALS9B/LST1/DOCK8/LGALS9C/CD24/CCL5/CEBPB/IL7R/GPNMB/WNT4/TICAM1/CLCF1/TNFRSF4/AHR/IDO1/IL12A/MNDA/IL18/PRKCD/IL1A/CD86/CD3E/MEF2C/IL23R/FOXJ1/CD1D/VSIG4	65
GO:1904018	positive regulation of vasculature development	49/1938	186/17352	6.11029e-09	6.17983e-07	4.75738e-07	CD40/CXCL8/THBS1/ACVRL1/MDK/IL1B/ZC3H12A/KLF4/RHOB/ADM/RAMP2/RLN2/ITGB8/LRG1/HSPB1/ERAP1/ANXA1/PTGS2/PTK2B/ITGA5/PRKCA/CFLAR/FGF18/PLK2/RRAS/CTH/TLR3/RIN2/ETS1/SOD2/JUP/HMOX1/AQP1/GATA4/F3/SERPINE1/S100A1/CIB1/IL6R/ANGPT2/FLT1/ECM1/C5AR1/PGF/SPHK1/ITGB2/IL1A/SRPX2/CYBB	49
GO:0071219	cellular response to molecule of bacterial origin	53/1938	209/17352	6.30803e-09	6.27168e-07	4.82809e-07	CD55/CXCL3/CD40/LCN2/CASP1/CD68/CXCL2/NFKBIA/CARD16/CXCL8/CXCL1/CCL3/CMPK2/PF4/TFPI/ZFP36/TNFAIP3/VIM/ASS1/IL1B/ZC3H12A/IRF8/HDAC5/TRIB1/BCL10/FZD5/CXCL11/PRKCA/PDCD4/CCL2/PLSCR4/SERPINE1/CCL5/ABCA1/CEBPB/TNF/TICAM1/NOS2/TLR2/NR1D1/MRC1/CXCL9/IL12A/CXCL5/IL18/NR1H4/NR1H3/IL1A/CD86/MEF2C/NOD2/TREM2/LY86	53
GO:0022409	positive regulation of cell-cell adhesion	64/1938	275/17352	7.14642e-09	6.93892e-07	5.34175e-07	CEACAM6/PCK1/CD55/PLAUR/CYLD/LGALS9/HLA-DPB1/HSPH1/IHH/HLA-DPA1/MDK/NFKBIZ/IL1B/IL7/HHLA2/HLA-E/HLA-A/CD83/VSIR/CARD11/RUNX3/FSTL3/AIF1/CD74/TNFRSF14/DUSP10/BCL10/EFNB1/ANXA1/TNFSF9/PTPRC/TFRC/HES1/HLA-G/CITED2/XCL1/CD47/THY1/DOCK8/ETS1/VNN1/CD24/CCL2/SOCS1/CCL5/TNF/IL7R/IL12A/SMAD7/IL18/ITGB2/CCR7/ADAM19/IL1A/CD86/NR4A3/CD3E/LILRB4/FGB/IL23R/NOD2/ICOS/ALOX15/CD1D	64
GO:0046209	nitric oxide metabolic process	27/1938	73/17352	7.21571e-09	6.93892e-07	5.34175e-07	EDN1/ACP5/CLU/KLF2/ASS1/IL1B/INSR/ZC3H12A/KLF4/AIF1/GCH1/PTGS2/PTK2B/ATP2B4/CD47/SLC7A2/TNF/TICAM1/NOS2/TLR2/P2RX4/SMAD3/ITGB2/AGT/RGN/TMEM106A/JAK2	27
GO:0062197	cellular response to chemical stress	75/1938	344/17352	7.99614e-09	7.56538e-07	5.82402e-07	HSPA1A/FABP1/HSPA1B/NOX1/LCN2/NCOA7/AKR1C3/AKR1B1/FOS/KLF2/ERRFI1/TNFAIP3/ZC3H12A/KLF4/RHOB/DNAJA1/MAP3K5/GPX7/JUN/HSPB1/AIF1/NR4A2/STAT6/RBM11/GPX3/RIPK3/PLA2R1/SCN2A/PDK2/OSER1/GCH1/ANXA1/PTPRK/PTGS2/CFLAR/MBIP/ZNF277/MAP1LC3A/TLDC2/MCL1/ETS1/GSKIP/SOD2/VNN1/HMOX1/CST3/ROMO1/AQP1/ZNF622/GATA4/ZFP36L1/TNF/NET1/GJB2/SMPD3/BDKRB2/PNPT1/FOXO1/EPAS1/DIABLO/GPR37L1/ALDH3B1/SPHK1/DHRS2/PRKCD/MMP9/NR4A…	75
GO:0050867	positive regulation of cell activation	84/1938	402/17352	8.43678e-09	7.85558e-07	6.04742e-07	PCK1/CD55/HLA-F/CD40/CYLD/LGALS9/CEBPA/THBS1/CCL3/CCN2/HLA-DPB1/HSPH1/VAV3/IHH/HLA-DPA1/GPR183/TYROBP/MDK/NFATC2/NFKBIZ/IL1B/IL7/F2RL1/HHLA2/HLA-E/HLA-A/CD83/VSIR/CARD11/RUNX3/FCER1G/AIF1/CD74/TRBC2/STAT6/TNFRSF14/DUSP10/BCL10/EFNB1/ANXA1/TNFSF9/IL33/PTPRC/TFRC/HES1/HLA-G/XCL1/CD47/THY1/TRBC1/PPP2R3C/DOCK8/VNN1/CD24/CCL2/SOCS1/CCL5/IL7R/TICAM1/CD2/CLCF1/TNFRSF4/IL12A/KMT5C/IL18/ITGB2/MMP14/CCR7/S…	84
GO:1902105	regulation of leukocyte differentiation	65/1938	283/17352	9.48874e-09	8.68996e-07	6.68974e-07	HLA-B/PCK1/CYLD/LGALS9/HLA-DRB1/CCL3/FOS/MAFB/IRF1/IHH/PF4/TYROBP/MDK/NFATC2/NFKBIZ/IL1B/IL7/IRF7/ZC3H12A/CD83/VSIR/CARD11/RUNX3/NRARP/TRIB1/JUN/FSTL3/CD74/DUSP10/CA2/ANXA1/TNFSF9/ZFP36L2/PTPRC/HLA-G/PRKCA/SPINK5/ID2/FOXP1/FES/TLR3/PPP2R3C/MYC/VNN1/KLF10/ZFP36L1/SOCS1/CEBPB/TNF/IL7R/CD2/CSF1/C1QC/IL12A/SMAD7/IL18/MMP14/IL1A/CD86/PPARGC1B/LILRB4/IL23R/FOXJ1/TREM2/HCLS1	65
GO:0007162	negative regulation of cell adhesion	64/1938	277/17352	9.64894e-09	8.68996e-07	6.68974e-07	MUC1/TACSTD2/GBP1/LGALS9/PTPRO/THBS1/DUSP1/HLA-DRB1/RND1/CCL28/IRF1/SDC4/IHH/ACVRL1/LGALS3/COL1A1/BMP2/MDK/ASS1/IL1RN/ARHGDIB/ZC3H12A/KLF4/FBLN1/VSIR/RGCC/RUNX3/FXYD5/NRARP/CD74/TNFRSF14/ERBB3/ANXA1/PTPRC/HLA-G/SERPINE2/XCL1/LGALS9B/PRKG1/LGALS9C/ADTRP/SOCS1/SERPINE1/CD164/CEBPB/APOD/GPNMB/CLDN7/ANGPT2/POSTN/IDO1/FZD7/SMAD7/ARHGDIG/PRKCD/MMP12/MMP14/TIGIT/CD86/AKNA/FOXJ1/KNG1/JAK2/VSIG4	64
GO:0070098	chemokine-mediated signaling pathway	30/1938	88/17352	9.88191e-09	8.68996e-07	6.68974e-07	EDN1/CXCL3/CCL20/CXCL2/CXCL8/CXCL1/CCL15/CCL3/PF4/CCL4/CCL3L1/CCL3L3/CCRL2/CCL4L1/FOXC1/TFF2/CXCR3/PTK2B/CXCL11/XCL1/CCL26/CCL2/CCL5/CIB1/CCR6/CXCL9/CXCL5/CCR7/CCL22/TREM2	30
GO:0071222	cellular response to lipopolysaccharide	51/1938	200/17352	9.92545e-09	8.68996e-07	6.68974e-07	CD55/CXCL3/CD40/LCN2/CASP1/CD68/CXCL2/NFKBIA/CARD16/CXCL8/CXCL1/CCL3/CMPK2/PF4/TFPI/ZFP36/TNFAIP3/VIM/ASS1/IL1B/ZC3H12A/IRF8/HDAC5/TRIB1/BCL10/CXCL11/PRKCA/PDCD4/CCL2/PLSCR4/SERPINE1/CCL5/ABCA1/CEBPB/TNF/TICAM1/NOS2/TLR2/NR1D1/MRC1/CXCL9/IL12A/CXCL5/IL18/NR1H4/NR1H3/IL1A/CD86/MEF2C/NOD2/LY86	51
GO:0032102	negative regulation of response to external stimulus	79/1938	372/17352	1.10872e-08	9.56437e-07	7.36288e-07	HLA-B/IFI16/EDN1/SERPING1/HLA-F/PLAUR/LGALS9/PTPRO/SOCS3/NLRC5/ACP5/CARD16/THBS1/DUSP1/ADCY7/HLA-DRB1/TSPAN8/PDGFA/PTGER4/TFPI/SPP1/TNFAIP3/MDK/ZC3H12A/KLF4/HLA-E/PLAU/C1QTNF12/HLA-A/MMP28/PARP14/TRIB1/METRNL/ROBO2/AIF1/CLDN3/DUSP10/IL1R2/PTPRC/SAA1/ANXA2/SEMA3B/HLA-G/SPINK5/SERPINE2/RIOK3/CCN3/PRKG1/SEMA6D/ETS1/VPS35/ADTRP/PDCD4/EPPK1/CCL2/SEMA4A/SERPINE1/NT5E/TNF/APOD/WNT4/RNF125/SEMA4B/ANGPT2/…	79
GO:0050863	regulation of T cell activation	72/1938	328/17352	1.17802e-08	1.00149e-06	7.70969e-07	PCK1/CD55/CYLD/LGALS9/HLA-DRB1/HLA-DPB1/HSPH1/IRF1/SDC4/IHH/HLA-DPA1/LGALS3/MDK/NFATC2/NFKBIZ/IL1B/IL7/ZC3H12A/HHLA2/HLA-E/HLA-A/CD83/VSIR/CARD11/RUNX3/NRARP/AIF1/CD74/TNFRSF14/DUSP10/RIPK3/BCL10/EFNB1/ANXA1/TNFSF9/PTPRC/TFRC/HES1/HLA-G/SPINK5/XCL1/CD47/LGALS9B/THY1/CGAS/DOCK8/LGALS9C/VNN1/CD24/CCL2/SOCS1/CCL5/CEBPB/IL7R/GPNMB/CD2/IDO1/IL12A/SMAD7/IL18/CCR7/IL1A/TIGIT/CD86/CD3E/LILRB4/IL23R/NOD2/…	72
GO:1903039	positive regulation of leukocyte cell-cell adhesion	56/1938	231/17352	1.34924e-08	1.13067e-06	8.70414e-07	PCK1/CD55/CYLD/LGALS9/HLA-DPB1/HSPH1/IHH/HLA-DPA1/MDK/NFKBIZ/IL1B/IL7/HHLA2/HLA-E/HLA-A/CD83/VSIR/CARD11/RUNX3/AIF1/CD74/TNFRSF14/DUSP10/BCL10/EFNB1/ANXA1/TNFSF9/PTPRC/TFRC/HES1/HLA-G/XCL1/CD47/THY1/DOCK8/ETS1/VNN1/CD24/CCL2/SOCS1/CCL5/TNF/IL7R/IL12A/IL18/ITGB2/CCR7/IL1A/CD86/NR4A3/CD3E/LILRB4/IL23R/NOD2/ICOS/CD1D	56
GO:0051607	defense response to virus	60/1938	256/17352	1.59032e-08	1.31392e-06	1.01149e-06	IFI44L/IFI16/IFI6/CD40/IRF9/OASL/IFI27/GBP1/MX1/IFITM1/BST2/NLRC5/PLA2G10/DMBT1/GBP3/IRF1/ISG15/DDX60/TNFAIP3/IL1B/PLSCR1/F2RL1/MX2/IRF7/ZC3H12A/IFIT1/RTP4/IFITM3/OAS2/HERC5/IFIT3/BIRC3/RSAD2/PARP9/STAT1/RIPK3/DDX58/IL33/PTPRC/UNC93B1/IFIT2/PMAIP1/RIOK3/CGAS/TRIM22/TLR3/NT5C3A/STING1/ZC3HAV1/EXOSC5/TICAM1/RNF125/OAS1/UNC13D/MAP3K14/CXCL9/STAT2/MMP12/IL23R/HTRA1	60
GO:0002696	positive regulation of leukocyte activation	81/1938	389/17352	1.83216e-08	1.4927e-06	1.14912e-06	PCK1/CD55/HLA-F/CD40/CYLD/LGALS9/CEBPA/THBS1/CCL3/HLA-DPB1/HSPH1/VAV3/IHH/HLA-DPA1/GPR183/TYROBP/MDK/NFATC2/NFKBIZ/IL1B/IL7/F2RL1/HHLA2/HLA-E/HLA-A/CD83/VSIR/CARD11/RUNX3/FCER1G/AIF1/CD74/TRBC2/STAT6/TNFRSF14/DUSP10/BCL10/EFNB1/ANXA1/TNFSF9/IL33/PTPRC/TFRC/HES1/HLA-G/XCL1/CD47/THY1/TRBC1/PPP2R3C/DOCK8/VNN1/CD24/CCL2/SOCS1/CCL5/IL7R/TICAM1/CD2/CLCF1/TNFRSF4/IL12A/KMT5C/IL18/ITGB2/MMP14/CCR7/SPACA3…	81
GO:0042098	T cell proliferation	49/1938	192/17352	1.86852e-08	1.50147e-06	1.15587e-06	CD55/LGALS9/HLA-DRB1/HLA-DPB1/IRF1/SDC4/IHH/HLA-DPA1/LGALS3/MSN/IL1B/HHLA2/HLA-E/HLA-A/FKBP1B/VSIR/CARD11/AIF1/BTN3A1/TNFRSF14/RIPK3/EFNB1/ANXA1/TNFSF9/PTPRC/TFRC/HES1/PSMB10/HLA-G/XCL1/LGALS9B/DOCK8/LGALS9C/CD24/CCL5/CEBPB/GPNMB/WNT4/TNFRSF4/IDO1/IL12A/IL18/IL1A/CD86/CD3E/IL23R/FOXJ1/CD1D/VSIG4	49
GO:0034599	cellular response to oxidative stress	66/1938	294/17352	1.90256e-08	1.50817e-06	1.16102e-06	HSPA1A/FABP1/HSPA1B/NOX1/LCN2/NCOA7/AKR1C3/FOS/KLF2/TNFAIP3/ZC3H12A/KLF4/RHOB/MAP3K5/GPX7/JUN/HSPB1/AIF1/NR4A2/STAT6/RBM11/GPX3/RIPK3/PLA2R1/PDK2/OSER1/GCH1/ANXA1/PTPRK/CFLAR/ZNF277/MAP1LC3A/TLDC2/MCL1/ETS1/GSKIP/SOD2/VNN1/HMOX1/CST3/ROMO1/AQP1/ZNF622/GATA4/TNF/NET1/GJB2/SMPD3/PNPT1/FOXO1/EPAS1/DIABLO/GPR37L1/ALDH3B1/SPHK1/DHRS2/PRKCD/MMP9/NR4A3/NCF2/PPARGC1B/RGN/NME5/INS/CYBB/JAK2	66
GO:2001057	reactive nitrogen species metabolic process	27/1938	76/17352	1.96914e-08	1.54013e-06	1.18563e-06	EDN1/ACP5/CLU/KLF2/ASS1/IL1B/INSR/ZC3H12A/KLF4/AIF1/GCH1/PTGS2/PTK2B/ATP2B4/CD47/SLC7A2/TNF/TICAM1/NOS2/TLR2/P2RX4/SMAD3/ITGB2/AGT/RGN/TMEM106A/JAK2	27
GO:0061900	glial cell activation	22/1938	54/17352	2.25854e-08	1.74323e-06	1.34198e-06	CLU/CCL3/TYROBP/IL1B/JUN/AIF1/IL33/PTPRC/C1QA/IFNGR1/TLR3/TNF/TLR2/NAMPT/NR1D1/PSEN1/C5AR1/SPHK1/ITGB2/TTBK1/TREM2/JAK2	22
GO:0001774	microglial cell activation	20/1938	46/17352	2.61406e-08	1.9659e-06	1.5134e-06	CLU/CCL3/TYROBP/JUN/AIF1/IL33/PTPRC/C1QA/IFNGR1/TLR3/TNF/TLR2/NAMPT/NR1D1/C5AR1/SPHK1/ITGB2/TTBK1/TREM2/JAK2	20
GO:0002269	leukocyte activation involved in inflammatory response	20/1938	46/17352	2.61406e-08	1.9659e-06	1.5134e-06	CLU/CCL3/TYROBP/JUN/AIF1/IL33/PTPRC/C1QA/IFNGR1/TLR3/TNF/TLR2/NAMPT/NR1D1/C5AR1/SPHK1/ITGB2/TTBK1/TREM2/JAK2	20
GO:0051249	regulation of lymphocyte activation	97/1938	499/17352	2.86119e-08	2.12452e-06	1.63551e-06	PCK1/CD55/HLA-F/CD40/CYLD/LGALS9/HLA-DRB1/HLA-DPB1/HSPH1/IRF1/VAV3/SDC4/IHH/GAL/HLA-DPA1/LGALS3/GPR183/TYROBP/TNFAIP3/MDK/NFATC2/NFKBIZ/IL1B/IL7/ZC3H12A/HHLA2/HLA-E/HLA-A/CD83/VSIR/CARD11/RUNX3/NRARP/AIF1/CD74/TRBC2/STAT6/TNFRSF14/DUSP10/RIPK3/BCL10/EFNB1/ANXA1/TNFSF9/ZFP36L2/PTPRC/TFRC/HES1/HLA-G/SPINK5/XCL1/CD47/LGALS9B/THY1/ID2/CGAS/TRBC1/LST1/PPP2R3C/DOCK8/SAMSN1/LGALS9C/VNN1/CD24/ZFP36L1/CCL…	97
GO:0050870	positive regulation of T cell activation	52/1938	212/17352	2.90892e-08	2.12893e-06	1.63891e-06	PCK1/CD55/CYLD/LGALS9/HLA-DPB1/HSPH1/IHH/HLA-DPA1/MDK/NFKBIZ/IL1B/IL7/HHLA2/HLA-E/HLA-A/CD83/VSIR/CARD11/RUNX3/AIF1/CD74/TNFRSF14/DUSP10/BCL10/EFNB1/ANXA1/TNFSF9/PTPRC/TFRC/HES1/HLA-G/XCL1/CD47/THY1/DOCK8/VNN1/CD24/CCL2/SOCS1/CCL5/IL7R/IL12A/IL18/CCR7/IL1A/CD86/CD3E/LILRB4/IL23R/NOD2/ICOS/CD1D	52
GO:0045766	positive regulation of angiogenesis	44/1938	166/17352	2.9429e-08	2.12893e-06	1.63891e-06	CD40/CXCL8/THBS1/ACVRL1/MDK/IL1B/ZC3H12A/KLF4/RHOB/ADM/RAMP2/RLN2/ITGB8/LRG1/HSPB1/ERAP1/ANXA1/PTGS2/PTK2B/ITGA5/PRKCA/FGF18/PLK2/RRAS/TLR3/ETS1/JUP/HMOX1/AQP1/GATA4/F3/SERPINE1/S100A1/CIB1/ANGPT2/FLT1/ECM1/C5AR1/PGF/SPHK1/ITGB2/IL1A/SRPX2/CYBB	44
GO:0006809	nitric oxide biosynthetic process	25/1938	68/17352	2.97601e-08	2.12893e-06	1.63891e-06	EDN1/ACP5/CLU/KLF2/ASS1/IL1B/INSR/ZC3H12A/KLF4/AIF1/GCH1/PTGS2/PTK2B/ATP2B4/CD47/SLC7A2/TNF/TICAM1/NOS2/P2RX4/SMAD3/ITGB2/AGT/RGN/JAK2	25
GO:0048661	positive regulation of smooth muscle cell proliferation	29/1938	87/17352	3.07694e-08	2.17462e-06	1.67407e-06	EDN1/NOX1/HBEGF/HPGD/AKR1B1/THBS1/TGM2/MAP3K5/JUN/AIF1/STAT1/LDLRAP1/PTGS2/ID2/FOXP1/HMOX1/IGFBP5/CCL5/TNF/IL6R/NAMPT/SMPD3/HES5/IL18/MMP9/AGT/NR4A3/S1PR1/JAK2	29
GO:0071674	mononuclear cell migration	31/1938	97/17352	3.18827e-08	2.22647e-06	1.71399e-06	CCL20/PTPRO/THBS1/DUSP1/CCL15/CCL3/CCL4/LGALS3/MDK/CCL3L1/CCL3L3/CCL4L1/AIF1/ANXA1/RARRES2/XCL1/CD47/CCL26/CCN3/CCL2/SERPINE1/CCL5/PLCB1/TNF/IL6R/CSF1/FLT1/C5AR1/CCL22/CXCL17/PECAM1	31
GO:0070372	regulation of ERK1 and ERK2 cascade	64/1938	287/17352	4.06391e-08	2.80458e-06	2.15903e-06	ATF3/CCL20/GBP1/LGALS9/DUSP1/CCL15/HLA-DRB1/CCL3/CCN2/FN1/PDGFA/CCL4/ERRFI1/FGF23/GPR183/BMP2/EZR/NDRG2/IL1B/F2RL1/PLA2G2A/CAMK2N1/CCL3L1/CCL3L3/KLF4/FBLN1/CCL4L1/TIMP3/JUN/CD74/CCN1/RAP1B/DUSP10/PTPRR/PTPRC/RPS6KA6/PTK2B/PRKCA/CFLAR/FGF18/XCL1/CCL26/EPHB1/RRAS/GATA4/CCL2/CCL5/CIB1/TNF/GPNMB/GLIPR2/DENND2B/SEMA7A/C5AR1/AKAP12/FGFR3/CCR7/CCL22/NEK10/FGB/DUSP9/NOD2/ALOX15/TREM2	64
GO:0070555	response to interleukin-1	50/1938	203/17352	4.62955e-08	3.15779e-06	2.43094e-06	PCK1/EDN1/PSMB9/CCL20/CD40/LCN2/GBP1/LGALS9/PELI2/NFKBIA/CXCL8/GBP2/CCL15/CCL3/GBP3/CCL4/RPS6KA5/KLF2/TFPI/IL1B/IL1RN/ZC3H12A/CCL3L1/CCL3L3/CCL4L1/PSMB8/HNMT/UBC/PSMA6/IL1R2/ANXA1/PSME1/PSMB10/PRKCA/XCL1/CD47/CCL26/ETS1/PSME2/CCL2/CCL5/CEBPB/PLCB1/NR1D1/AKAP12/CCL22/IL1A/FGB/NOD2/IL1RAP	50
GO:0033002	muscle cell proliferation	48/1938	192/17352	5.21381e-08	3.48926e-06	2.68612e-06	EDN1/NOX1/HBEGF/HPGD/AKR1B1/PIM1/THBS1/TNFAIP3/NDRG2/TGM2/KLF4/MAP3K5/FOXC1/TRIB1/JUN/AIF1/STAT1/LDLRAP1/ANG/PTGS2/CFLAR/ID2/FOXP1/CCN3/EPHB1/PRKG1/NPPC/SOD2/HMOX1/PDCD4/IGFBP5/CCL5/TNF/APOD/IL6R/RBP4/NAMPT/SMPD3/HES5/IL12A/IL18/MMP9/AGT/NR4A3/MEF2C/SIX5/S1PR1/JAK2	48
GO:0002831	regulation of response to biotic stimulus	81/1938	398/17352	5.24867e-08	3.48926e-06	2.68612e-06	HLA-B/MUC12/IFI16/PLCG2/CD55/SERPING1/HLA-F/MUC3A/PSMB9/MUC1/LGALS9/MUC4/MUC5B/SOCS3/NLRC5/CARD16/MUC17/IRF1/TIGAR/RPS6KA5/DDX60/TNFAIP3/IL1B/PLSCR1/F2RL1/IRF7/ZC3H12A/IFIT1/HLA-E/MUC13/HERC5/HLA-A/BIRC3/PSMB8/CARD11/PARP14/FCER1G/TRIB1/PARP9/STAT1/DUSP10/BCL10/ERAP1/DDX58/PSMA6/USP18/HEXIM1/PSME1/PSMB10/IFNGR1/HLA-G/PGC/PRKCA/SPINK5/RIOK3/CGAS/FFAR2/FOXP1/PPP2R3C/PSME2/SOCS1/CCL5/UNC13B/STING1/R…	81
GO:0002367	cytokine production involved in immune response	32/1938	104/17352	5.29397e-08	3.48926e-06	2.68612e-06	CD55/HLA-F/BST2/B2M/IL1B/F2RL1/HLA-E/TRPM4/INAVA/HLA-A/RSAD2/FCER1G/CD74/TNFRSF14/BCL10/DDX58/FZD5/HLA-G/XCL1/FFAR2/TLR3/HMOX1/CHGA/TNF/TICAM1/TLR2/SEMA7A/IL12A/SMAD7/IL18/NR4A3/NOD2	32
GO:0010810	regulation of cell-substrate adhesion	51/1938	211/17352	6.55438e-08	4.26753e-06	3.28525e-06	OLFM4/CEACAM6/TACSTD2/GBP1/PTPRO/THBS1/CCL28/FN1/SDC4/ACVRL1/COL1A1/MDK/AGR2/FBLN1/PLAU/ITGA3/CCN1/COL16A1/NID1/PTK2B/ITGA5/THY1/COL26A1/RRAS/GFUS/RIN2/JUP/SLC9A1/SERPINE1/CIB1/S100A10/APOD/WNT4/ANGPT2/POSTN/CSF1/GPM6B/UNC13D/PREX1/CARMIL1/SMAD3/FZD7/ABI3BP/FMN1/MMP12/MMP14/CCR7/CD3E/FGB/ALOX15/JAK2	51
GO:0000302	response to reactive oxygen species	53/1938	223/17352	6.62028e-08	4.26753e-06	3.28525e-06	FABP1/EDN1/LCN2/CRYAB/AKR1C3/DUSP1/FOS/KLF2/COL1A1/TNFAIP3/KLF4/RHOB/PLK3/HBA2/MAP3K5/FKBP1B/HBA1/JUN/STAT1/STAT6/MB/RIPK3/PDK2/OSER1/GCH1/ANXA1/PTPRK/FOSL1/PTK2B/CFLAR/ZNF277/MAP1LC3A/ETS1/SOD2/HMOX1/CST3/ROMO1/AQP1/SESN1/TNF/ND5/APOD/NET1/SMPD3/FOXO1/GPR37L1/SPHK1/PRKCD/CCR7/MMP9/NR4A3/PPARGC1B/RGN	53
GO:2000377	regulation of reactive oxygen species metabolic process	46/1938	182/17352	6.91036e-08	4.34319e-06	3.34349e-06	EDN1/CRYAB/AKR1C3/DUOXA2/ACP5/THBS1/ACE2/CLU/TIGAR/KLF2/TYROBP/ASS1/IL1B/INSR/F2RL1/ZC3H12A/KLF4/XDH/PID1/AIF1/RIPK3/GCH1/PTGS2/PTK2B/CFLAR/ATP2B4/CD47/STK17A/ROMO1/SLC5A3/DUOXA1/TNF/TICAM1/P2RX4/FOXO1/PLIN5/SMAD3/NOXA1/ITGB2/PRKCD/AGT/RGN/TMEM106A/INS/BCO2/JAK2	46
GO:0042326	negative regulation of phosphorylation	88/1938	447/17352	6.94691e-08	4.34319e-06	3.34349e-06	SPINK1/ATF3/GADD45B/CYLD/GBP1/PTPRO/CEBPA/GPRC5A/SOCS3/NUPR1/RGS2/DUSP1/TIGAR/ERRFI1/EFNA1/FBP1/TNFAIP3/EZR/NDRG2/IL1B/F2RL1/CAMK2N1/MVP/ZC3H12A/KLF4/CDKN2B/FBLN1/ENPP1/CDKN1C/DNAJA1/TIMP3/OCLN/DEPTOR/PARP14/C9orf72/PTPRH/TRIB1/XDH/JUN/PID1/HSPB1/CBLC/DUSP10/DUSP2/PMEPA1/SH3RF2/PTPRR/INPP5K/PTPRC/ATG14/HEXIM1/RPS6KA6/LATS2/MBIP/THY1/PRKAG2/MYC/PIK3IP1/SAMSN1/PKIB/TFAP4/GSKIP/CHORDC1/MICAL1/PDCD4/…	88
GO:0002702	positive regulation of production of molecular mediator of immune response	31/1938	100/17352	7.03121e-08	4.34319e-06	3.34349e-06	HLA-F/CD40/B2M/IL1B/F2RL1/HLA-E/HLA-A/RSAD2/FCER1G/CD74/STAT6/TNFRSF14/BCL10/DDX58/FZD5/IL33/PTPRC/TFRC/HLA-G/PGC/XCL1/FFAR2/TICAM1/RBP4/CLCF1/TNFRSF4/SEMA7A/KMT5C/IL18/NR4A3/NOD2	31
GO:0050673	epithelial cell proliferation	80/1938	394/17352	7.03381e-08	4.34319e-06	3.34349e-06	REG1A/TACSTD2/IFT172/NUPR1/THBS1/IHH/ACVRL1/ERRFI1/ZFP36/BMP2/TNFAIP3/MDK/SULF2/B2M/DLL4/KLF9/CDKN2B/NR4A1/CDKN1C/SPARC/HPN/RGCC/RUNX3/NRARP/RETNLB/XDH/JUN/LRG1/STAT1/STAT6/DUSP10/TNMD/ANG/PTPRK/HES1/STAT5A/PRKCA/CFLAR/CCL26/ID2/CCN3/REG3A/MYC/HMOX1/EPPK1/F3/ZFP36L1/IGFBP5/CCL2/CCL5/EGFL7/CEBPB/LGR4/TNF/FUT2/NR1D1/WDR48/PSEN1/FLT1/ECM1/VDR/C5AR1/GPC3/HES5/PGF/SMAD3/FZD7/IL12A/SCG2/MMP12/MMP14/SGP…	80
GO:0045428	regulation of nitric oxide biosynthetic process	22/1938	57/17352	7.23798e-08	4.42271e-06	3.40471e-06	EDN1/ACP5/CLU/KLF2/ASS1/IL1B/INSR/ZC3H12A/KLF4/AIF1/PTGS2/PTK2B/ATP2B4/CD47/TNF/TICAM1/P2RX4/SMAD3/ITGB2/AGT/RGN/JAK2	22
GO:0050678	regulation of epithelial cell proliferation	71/1938	336/17352	7.50337e-08	4.5376e-06	3.49316e-06	REG1A/TACSTD2/IFT172/NUPR1/THBS1/IHH/ACVRL1/ERRFI1/ZFP36/BMP2/TNFAIP3/MDK/SULF2/B2M/DLL4/KLF9/CDKN2B/NR4A1/CDKN1C/SPARC/HPN/RGCC/RUNX3/NRARP/XDH/JUN/LRG1/STAT1/DUSP10/TNMD/ANG/PTPRK/HES1/STAT5A/PRKCA/CFLAR/CCL26/REG3A/MYC/HMOX1/EPPK1/F3/ZFP36L1/CCL2/CCL5/EGFL7/TNF/FUT2/NR1D1/WDR48/FLT1/ECM1/VDR/C5AR1/GPC3/HES5/PGF/SMAD3/FZD7/IL12A/SCG2/MMP12/SGPP2/NR4A3/MEF2C/ALDH1A2/RGN/HTRA1/NOD2/NRP2/NKX2-8	71
GO:0001933	negative regulation of protein phosphorylation	82/1938	408/17352	7.69729e-08	4.57062e-06	3.51858e-06	SPINK1/ATF3/GADD45B/CYLD/GBP1/PTPRO/CEBPA/GPRC5A/SOCS3/RGS2/DUSP1/ERRFI1/EFNA1/TNFAIP3/EZR/NDRG2/IL1B/F2RL1/CAMK2N1/MVP/ZC3H12A/KLF4/CDKN2B/FBLN1/ENPP1/CDKN1C/DNAJA1/TIMP3/OCLN/DEPTOR/PARP14/C9orf72/PTPRH/TRIB1/XDH/JUN/PID1/HSPB1/CBLC/DUSP10/DUSP2/PMEPA1/SH3RF2/PTPRR/INPP5K/PTPRC/ATG14/HEXIM1/RPS6KA6/LATS2/MBIP/THY1/PRKAG2/MYC/SAMSN1/PKIB/TFAP4/GSKIP/CHORDC1/MICAL1/PDCD4/SOCS1/CIB1/UBE2B/DUSP8/PI…	82
GO:0010632	regulation of epithelial cell migration	53/1938	224/17352	7.74595e-08	4.57062e-06	3.51858e-06	EDN1/PLCG2/HBEGF/CD40/TACSTD2/DNAJA4/THBS1/ACVRL1/EFNA1/DLL4/SP100/ZC3H12A/KLF4/RHOB/HDAC5/SPARC/RGCC/ITGA3/ENPP2/JUN/HSPB1/DUSP10/PTPRR/ANXA1/PTGS2/PTK2B/STAT5A/PRKCA/FGF18/ATP2B4/PLK2/FOXP1/RRAS/GFUS/RIN2/ETS1/JUP/HMOX1/DCN/EPPK1/SEMA4A/CIB1/TNF/ARF6/ANGPT2/GLIPR2/P2RX4/CCR6/MMP9/AGT/MEF2C/SRPX2/NRP2	53
GO:0030282	bone mineralization	34/1938	116/17352	7.79172e-08	4.57062e-06	3.51858e-06	SRGN/CCL3/ISG15/FGF23/BMP2/MGP/ENPP1/TRPM4/SGMS2/RSPO2/TUFT1/PKDCC/CCN1/COL1A2/FAM20C/PTGS2/PTK2B/ADRB2/KLF10/SBDS/LGR4/GPNMB/WNT4/SMPD3/GPM6B/ECM1/GPC3/SMAD3/FGFR3/MEF2C/LOX/ASPN/ALOX15/S1PR1	34
GO:0002700	regulation of production of molecular mediator of immune response	39/1938	144/17352	9.48902e-08	5.51115e-06	4.24262e-06	HLA-F/CD40/BST2/B2M/IL1B/F2RL1/HLA-E/TRPM4/HLA-A/RSAD2/FCER1G/CD74/STAT6/TNFRSF14/BCL10/DDX58/FZD5/IL33/PTPRC/TFRC/HLA-G/PGC/SPINK5/XCL1/CGAS/FFAR2/TLR3/HMOX1/TNF/TICAM1/RBP4/CLCF1/TNFRSF4/SEMA7A/KMT5C/SMAD7/IL18/NR4A3/NOD2	39
GO:1903409	reactive oxygen species biosynthetic process	33/1938	112/17352	1.04971e-07	6.03687e-06	4.64733e-06	EDN1/DUOX2/DUOXA2/ACP5/CLU/KLF2/ASS1/IL1B/INSR/ZC3H12A/KLF4/INAVA/AIF1/GCH1/PTGS2/PTK2B/CFLAR/ATP2B4/CD47/SLC5A3/DUOXA1/SLC7A2/TNF/TICAM1/NOS2/P2RX4/SMAD3/ITGB2/AGT/RGN/INS/CYBB/JAK2	33
GO:0051090	regulation of DNA-binding transcription factor activity	85/1938	431/17352	1.07031e-07	6.09554e-06	4.6925e-06	HSPA1A/EDN1/HSPA1B/S100A9/CD40/TRIM31/CYLD/LGALS9/PIM1/NLRC5/NFKBIA/CARD16/NUPR1/PLA2G10/CLU/FOS/RPS6KA5/TNFAIP3/IL1B/SP100/ZC3H12A/KLF4/ENPP1/HDAC5/RGCC/CARD11/TAX1BP1/TRIB1/JUN/SIK1/UBC/RIPK3/NEUROG3/BCL10/DDX58/PSMA6/FOSL1/ARHGEF5/TFRC/S100A8/HES1/PARP10/CFLAR/NKX2-2/TRIM14/XCL1/ID2/TRIM22/CTH/TLR3/NFKBIE/JUP/HMOX1/STING1/CIB1/TNF/TICAM1/CAMK1D/TNFRSF4/TLR2/SGK1/BEX1/RIPK4/NWD1/SMAD3/JMY/LPAR5…	85
GO:1904407	positive regulation of nitric oxide metabolic process	18/1938	41/17352	1.08542e-07	6.12216e-06	4.71299e-06	EDN1/CLU/KLF2/ASS1/IL1B/INSR/KLF4/AIF1/PTGS2/PTK2B/TNF/TICAM1/P2RX4/SMAD3/ITGB2/AGT/TMEM106A/JAK2	18
GO:0071347	cellular response to interleukin-1	45/1938	179/17352	1.13185e-07	6.32326e-06	4.8678e-06	PCK1/EDN1/PSMB9/CCL20/CD40/LCN2/GBP1/PELI2/NFKBIA/CXCL8/GBP2/CCL15/CCL3/GBP3/CCL4/RPS6KA5/KLF2/TFPI/IL1B/IL1RN/ZC3H12A/CCL3L1/CCL3L3/CCL4L1/PSMB8/UBC/PSMA6/IL1R2/PSME1/PSMB10/XCL1/CD47/CCL26/PSME2/CCL2/CCL5/CEBPB/PLCB1/NR1D1/AKAP12/CCL22/IL1A/FGB/NOD2/IL1RAP	45
GO:0050729	positive regulation of inflammatory response	39/1938	145/17352	1.15994e-07	6.41904e-06	4.94154e-06	S100A9/CEBPA/NFKBIA/NUPR1/CCL3/PTGER4/MDK/NFKBIZ/TGM2/IL1B/PLA2G2A/C2CD4B/HLA-E/NEAT1/FCER1G/IL33/PTGS2/S100A8/CD47/FFAR2/TLR3/ETS1/PDCD4/SERPINE1/CEBPB/TNF/TICAM1/TLR2/IDO1/CREB3L3/IL17RC/IL18/CCR7/AGT/TTBK1/NOD2/NPPA/TREM2/JAK2	39
GO:0071216	cellular response to biotic stimulus	54/1938	233/17352	1.21678e-07	6.67071e-06	5.13527e-06	CD55/CXCL3/CD40/LCN2/CASP1/CD68/CXCL2/NFKBIA/CARD16/CXCL8/CXCL1/CCL3/CMPK2/PF4/TIGAR/TFPI/ZFP36/TNFAIP3/VIM/ASS1/IL1B/ZC3H12A/IRF8/HDAC5/TRIB1/BCL10/FZD5/CXCL11/PRKCA/PDCD4/CCL2/PLSCR4/SERPINE1/CCL5/ABCA1/CEBPB/TNF/TICAM1/NOS2/TLR2/NR1D1/MRC1/CXCL9/IL12A/CXCL5/IL18/NR1H4/NR1H3/IL1A/CD86/MEF2C/NOD2/TREM2/LY86	54
GO:0032946	positive regulation of mononuclear cell proliferation	37/1938	135/17352	1.44279e-07	7.83646e-06	6.0327e-06	CD55/CD40/LGALS9/HLA-DPB1/VAV3/HLA-DPA1/GPR183/NFATC2/IL1B/IL7/HHLA2/HLA-E/HLA-A/CARD11/AIF1/CD74/EFNB1/ANXA1/TNFSF9/PTPRC/TFRC/HES1/XCL1/CD24/CCL5/TICAM1/CLCF1/TNFRSF4/CSF1/IL12A/IL18/IL1A/CD86/CD3E/MEF2C/IL23R/CD1D	37
GO:0032612	interleukin-1 production	31/1938	103/17352	1.49009e-07	7.93888e-06	6.11154e-06	IFI16/CASP1/LGALS9/ACP5/CARD16/CCL3/ERRFI1/TYROBP/TNFAIP3/IL1B/F2RL1/ZC3H12A/INAVA/HSPB1/FZD5/ANXA1/SAA1/FOXP1/ABCA1/TNF/TRIM16/SMAD3/MNDA/SPHK1/NR1H4/CCR7/NLRP1/TMEM106A/NOD2/TREM2/JAK2	31
GO:0006335	DNA replication-dependent nucleosome assembly	15/1938	30/17352	1.50224e-07	7.93888e-06	6.11154e-06	H4C11/H4C2/H3C10/H4C5/H4C8/H4C15/H3C1/H4-16/H3C12/H4C1/H4C9/H3C7/H4C4/H3C6/H3C11	15
GO:0034723	DNA replication-dependent nucleosome organization	15/1938	30/17352	1.50224e-07	7.93888e-06	6.11154e-06	H4C11/H4C2/H3C10/H4C5/H4C8/H4C15/H3C1/H4-16/H3C12/H4C1/H4C9/H3C7/H4C4/H3C6/H3C11	15
GO:1903707	negative regulation of hemopoiesis	40/1938	152/17352	1.52343e-07	7.97897e-06	6.1424e-06	NFKBIA/CCL3/MAFB/IRF1/IHH/PF4/ZFP36/MDK/ZC3H12A/H4C11/RUNX3/NRARP/TRIB1/FSTL3/CD74/H4C2/ANXA1/HES1/PTK2B/HLA-G/HOXA9/H4C5/ID2/H4C8/TLR3/MYC/ZFP36L1/H4C15/SOCS1/CIB1/C1QC/HES5/H4-16/SMAD7/H4C1/LILRB4/H4C9/GPR171/H4C4/FOXJ1	40
GO:0002718	regulation of cytokine production involved in immune response	27/1938	83/17352	1.61374e-07	8.37718e-06	6.44895e-06	HLA-F/BST2/B2M/IL1B/F2RL1/HLA-E/TRPM4/HLA-A/RSAD2/FCER1G/CD74/TNFRSF14/BCL10/DDX58/FZD5/HLA-G/XCL1/FFAR2/TLR3/HMOX1/TNF/TICAM1/SEMA7A/SMAD7/IL18/NR4A3/NOD2	27
GO:0002697	regulation of immune effector process	89/1938	462/17352	1.6281e-07	8.37757e-06	6.44926e-06	HLA-B/PCK1/CD55/SERPING1/HLA-F/C2/CD40/LGALS9/BST2/CLU/C4BPB/LGALS3/CFB/TYROBP/DDX60/TNFAIP3/NFKBIZ/B2M/IL1B/F2RL1/ZC3H12A/IFIT1/HLA-E/TRPM4/HERC5/HLA-A/BIRC3/RSAD2/FCER1G/PARP9/CD74/STAT1/STAT6/TNFRSF14/DUSP10/RIPK3/BCL10/DDX58/FZD5/ANXA1/IL33/PTPRC/C1QA/TFRC/HLA-G/PGC/C1QB/CFI/SPINK5/RIOK3/XCL1/CD47/CGAS/FFAR2/FES/TLR3/HMOX1/STING1/TNF/IL7R/TICAM1/RBP4/RNF125/CLCF1/NOS2/TNFRSF4/UNC13D/C1QC/APPL…	89
GO:0042129	regulation of T cell proliferation	42/1938	164/17352	1.71039e-07	8.72448e-06	6.71632e-06	CD55/LGALS9/HLA-DRB1/HLA-DPB1/IRF1/SDC4/IHH/HLA-DPA1/LGALS3/IL1B/HHLA2/HLA-E/HLA-A/VSIR/CARD11/AIF1/TNFRSF14/RIPK3/EFNB1/ANXA1/TNFSF9/PTPRC/TFRC/HES1/HLA-G/XCL1/LGALS9B/LGALS9C/CD24/CCL5/CEBPB/GPNMB/IDO1/IL12A/IL18/IL1A/CD86/CD3E/IL23R/FOXJ1/CD1D/VSIG4	42
GO:0002720	positive regulation of cytokine production involved in immune response	21/1938	55/17352	1.77787e-07	8.99049e-06	6.92109e-06	HLA-F/B2M/IL1B/F2RL1/HLA-E/HLA-A/RSAD2/FCER1G/CD74/TNFRSF14/BCL10/DDX58/FZD5/HLA-G/XCL1/FFAR2/TICAM1/SEMA7A/IL18/NR4A3/NOD2	21
GO:0010631	epithelial cell migration	62/1938	287/17352	2.19718e-07	1.1016e-05	8.48035e-06	EDN1/PLCG2/HBEGF/CD40/TACSTD2/DNAJA4/THBS1/ACVRL1/EFNA1/DLL4/SP100/ZC3H12A/KLF4/RHOB/S100A2/NR4A1/PRSS3/HDAC5/SPARC/RGCC/ITGA3/ENPP2/JUN/HSPB1/DUSP10/PTPRR/ANXA1/PTGS2/PTK2B/STAT5A/PRKCA/S100P/FGF18/ATP2B4/PLK2/FOXP1/CCN3/RRAS/GFUS/RIN2/ETS1/JUP/HMOX1/ADTRP/DCN/EPPK1/SEMA4A/CIB1/TNF/ARF6/ANGPT2/GLIPR2/P2RX4/CCR6/SCG2/ITGB2/MMP9/AGT/PECAM1/MEF2C/SRPX2/NRP2	62
GO:0002699	positive regulation of immune effector process	51/1938	219/17352	2.30525e-07	1.14598e-05	8.82204e-06	HLA-B/PCK1/HLA-F/CD40/LGALS9/TYROBP/DDX60/NFKBIZ/B2M/IL1B/F2RL1/HLA-E/HLA-A/RSAD2/FCER1G/CD74/STAT6/TNFRSF14/BCL10/DDX58/FZD5/ANXA1/IL33/PTPRC/TFRC/HLA-G/PGC/XCL1/FFAR2/FES/HMOX1/TNF/TICAM1/RBP4/CLCF1/NOS2/TNFRSF4/UNC13D/APPL2/SEMA7A/IL12A/KMT5C/IL18/ITGB2/CD86/NR4A3/IL23R/NOD2/MYO18A/NPPA/CD1D	51
GO:0002819	regulation of adaptive immune response	42/1938	166/17352	2.45232e-07	1.20885e-05	9.30603e-06	HLA-B/HLA-F/CD40/ADCY7/C4BPB/IRF1/TNFAIP3/NFKBIZ/B2M/IL1B/IRF7/ZC3H12A/HLA-E/TRPM4/HLA-A/RSAD2/FCER1G/STAT6/TNFRSF14/DUSP10/RIPK3/FZD5/ANXA1/IL33/PTPRC/TFRC/HLA-G/XCL1/SAMSN1/TNF/IL7R/CLCF1/IL12A/KMT5C/SMAD7/IL18/CD48/MEF2C/IL23R/FOXJ1/ALOX15/CD1D	42
GO:0032611	interleukin-1 beta production	28/1938	90/17352	2.74599e-07	1.34233e-05	1.03336e-05	IFI16/CASP1/LGALS9/ACP5/CARD16/CCL3/ERRFI1/TYROBP/TNFAIP3/IL1B/F2RL1/ZC3H12A/INAVA/HSPB1/FZD5/FOXP1/ABCA1/TNF/TRIM16/SMAD3/MNDA/SPHK1/CCR7/NLRP1/TMEM106A/NOD2/TREM2/JAK2	28
GO:0010811	positive regulation of cell-substrate adhesion	34/1938	122/17352	2.9649e-07	1.43737e-05	1.10652e-05	OLFM4/CEACAM6/CCL28/FN1/SDC4/MDK/AGR2/ITGA3/CCN1/COL16A1/NID1/PTK2B/ITGA5/THY1/COL26A1/RRAS/GFUS/RIN2/JUP/CIB1/S100A10/WNT4/CSF1/UNC13D/PREX1/CARMIL1/SMAD3/ABI3BP/FMN1/CCR7/CD3E/FGB/ALOX15/JAK2	34
GO:1903428	positive regulation of reactive oxygen species biosynthetic process	20/1938	52/17352	3.02596e-07	1.45494e-05	1.12005e-05	EDN1/DUOXA2/CLU/KLF2/ASS1/IL1B/INSR/KLF4/AIF1/PTGS2/PTK2B/SLC5A3/DUOXA1/TNF/TICAM1/P2RX4/SMAD3/ITGB2/AGT/JAK2	20
GO:0090130	tissue migration	63/1938	296/17352	3.07463e-07	1.46632e-05	1.12881e-05	EDN1/PLCG2/HBEGF/CD40/TACSTD2/DNAJA4/THBS1/ACVRL1/EFNA1/DLL4/SP100/ZC3H12A/KLF4/RHOB/S100A2/NR4A1/PRSS3/HDAC5/SPARC/RGCC/ITGA3/ENPP2/JUN/HSPB1/DUSP10/PTPRR/ANXA1/PTGS2/PTK2B/STAT5A/PRKCA/S100P/FGF18/ATP2B4/PLK2/FOXP1/CCN3/RRAS/GFUS/RIN2/ETS1/JUP/HMOX1/ADTRP/DCN/EPPK1/SEMA4A/CIB1/TNF/ARF6/ANGPT2/GLIPR2/P2RX4/CCR6/TBXT/SCG2/ITGB2/MMP9/AGT/PECAM1/MEF2C/SRPX2/NRP2	63
GO:0050920	regulation of chemotaxis	51/1938	221/17352	3.11295e-07	1.47263e-05	1.13366e-05	EDN1/LGALS9/PTPRO/CXCL8/THBS1/DUSP1/CCL3/CCL4/GPR183/MDK/F2RL1/MMP28/ROBO2/HSPB1/AIF1/CD74/PRSS56/SLC8B1/RARRES2/PTK2B/SEMA3B/FGF18/XCL1/CCL26/CCN3/SEMA6D/F3/CCL2/SEMA4A/SERPINE1/CCL5/IL6R/CAMK1D/SEMA4B/ANGPT2/CSF1/LPAR1/P2RX4/SEMA7A/C5AR1/PGF/CCR6/DAPK2/SMAD3/IL12A/SCG2/CXCL14/CCR7/CXCL17/TREM2/S1PR1	51
GO:0043542	endothelial cell migration	49/1938	209/17352	3.18385e-07	1.49412e-05	1.15021e-05	EDN1/CD40/DNAJA4/THBS1/ACVRL1/EFNA1/DLL4/SP100/ZC3H12A/KLF4/RHOB/S100A2/NR4A1/PRSS3/HDAC5/SPARC/RGCC/HSPB1/ANXA1/PTGS2/PTK2B/STAT5A/PRKCA/S100P/FGF18/ATP2B4/PLK2/FOXP1/CCN3/RRAS/GFUS/RIN2/ETS1/JUP/HMOX1/ADTRP/DCN/SEMA4A/CIB1/TNF/ANGPT2/P2RX4/SCG2/ITGB2/AGT/PECAM1/MEF2C/SRPX2/NRP2	49
GO:0090132	epithelium migration	62/1938	290/17352	3.22983e-07	1.50367e-05	1.15756e-05	EDN1/PLCG2/HBEGF/CD40/TACSTD2/DNAJA4/THBS1/ACVRL1/EFNA1/DLL4/SP100/ZC3H12A/KLF4/RHOB/S100A2/NR4A1/PRSS3/HDAC5/SPARC/RGCC/ITGA3/ENPP2/JUN/HSPB1/DUSP10/PTPRR/ANXA1/PTGS2/PTK2B/STAT5A/PRKCA/S100P/FGF18/ATP2B4/PLK2/FOXP1/CCN3/RRAS/GFUS/RIN2/ETS1/JUP/HMOX1/ADTRP/DCN/EPPK1/SEMA4A/CIB1/TNF/ARF6/ANGPT2/GLIPR2/P2RX4/CCR6/SCG2/ITGB2/MMP9/AGT/PECAM1/MEF2C/SRPX2/NRP2	62
GO:0044706	multi-multicellular organism process	51/1938	222/17352	3.61012e-07	1.66084e-05	1.27855e-05	EDN1/HPGD/LGALS9/AKR1B1/MAFF/RGS2/FOS/IGFBP7/IHH/FOSB/CLDN4/SPP1/IL1B/MMP7/ARHGDIB/FBLN1/ADM/HSD11B2/JUNB/RAMP2/ITGA3/DDO/RLN1/RLN2/TPPP3/VMP1/COL16A1/PRLR/FKBP4/FOSL1/PTGS2/ITGA5/SERPINE2/ETS1/CST3/IGFBP5/WNT4/SLC38A3/NAMPT/ANGPT2/GJB2/KALRN/IDO1/VDR/PGF/TBXT/MMP9/AGT/PLA2G4C/NPPA/TLE6	51
GO:0050671	positive regulation of lymphocyte proliferation	36/1938	134/17352	3.62406e-07	1.66084e-05	1.27855e-05	CD55/CD40/LGALS9/HLA-DPB1/VAV3/HLA-DPA1/GPR183/NFATC2/IL1B/IL7/HHLA2/HLA-E/HLA-A/CARD11/AIF1/CD74/EFNB1/ANXA1/TNFSF9/PTPRC/TFRC/HES1/XCL1/CD24/CCL5/TICAM1/CLCF1/TNFRSF4/IL12A/IL18/IL1A/CD86/CD3E/MEF2C/IL23R/CD1D	36
GO:0070665	positive regulation of leukocyte proliferation	38/1938	146/17352	4.18523e-07	1.90314e-05	1.46508e-05	CD55/CD40/LGALS9/BST2/HLA-DPB1/VAV3/HLA-DPA1/GPR183/NFATC2/IL1B/IL7/HHLA2/HLA-E/HLA-A/CARD11/AIF1/CD74/EFNB1/ANXA1/TNFSF9/PTPRC/TFRC/HES1/XCL1/CD24/CCL5/TICAM1/CLCF1/TNFRSF4/CSF1/IL12A/IL18/IL1A/CD86/CD3E/MEF2C/IL23R/CD1D	38
GO:0045429	positive regulation of nitric oxide biosynthetic process	17/1938	40/17352	4.33576e-07	1.95643e-05	1.50611e-05	EDN1/CLU/KLF2/ASS1/IL1B/INSR/KLF4/AIF1/PTGS2/PTK2B/TNF/TICAM1/P2RX4/SMAD3/ITGB2/AGT/JAK2	17
GO:0042542	response to hydrogen peroxide	36/1938	135/17352	4.41724e-07	1.97798e-05	1.5227e-05	FABP1/LCN2/CRYAB/DUSP1/KLF2/COL1A1/TNFAIP3/KLF4/RHOB/HBA2/MAP3K5/FKBP1B/HBA1/JUN/STAT1/STAT6/MB/RIPK3/OSER1/ANXA1/FOSL1/PTK2B/ZNF277/MAP1LC3A/ETS1/HMOX1/CST3/AQP1/ND5/NET1/SMPD3/FOXO1/GPR37L1/SPHK1/PRKCD/NR4A3	36
GO:0061041	regulation of wound healing	37/1938	141/17352	4.74895e-07	2.1104e-05	1.62464e-05	EDN1/SERPING1/HBEGF/PLAUR/DUOX2/THBS1/TSPAN8/PDGFA/TFPI/CLDN4/TNFAIP3/F2RL1/PLAU/OCLN/FCER1G/CLDN3/DUSP10/ANXA1/ANXA2/PRKCA/SERPINE2/REG3A/PRKG1/ADRA2A/ADTRP/EPPK1/F3/SERPINE1/TNF/WNT4/SMAD3/PRKCD/FGB/SYTL4/PLEK/KNG1/TEC	37
GO:0031589	cell-substrate adhesion	71/1938	352/17352	4.93193e-07	2.16397e-05	1.66587e-05	OLFM4/CEACAM6/TACSTD2/GBP1/MUC4/PTPRO/THBS1/CCN2/CCL28/FN1/SDC4/ACVRL1/EFNA1/COL1A1/MDK/AGR2/FBLN1/LAMB3/PLAU/MSLN/COL17A1/ITGA3/COL3A1/ITGA1/CCN1/COL16A1/NID1/ITGB4/PTPRK/PTK2B/ITGA5/THY1/EPHB1/COL26A1/RRAS/GFUS/RIN2/JUP/SLC9A1/L1CAM/SERPINE1/MICALL2/CIB1/S100A10/APOD/WNT4/ANGPT2/POSTN/CSF1/GPM6B/UNC13D/ATP1B2/PREX1/CARMIL1/SMAD3/FZD7/ABI3BP/FMN1/ITGB6/ITGB2/MMP12/MMP14/CCR7/NID2/PECAM1/FERMT3/C…	71
GO:0045653	negative regulation of megakaryocyte differentiation	11/1938	18/17352	4.94326e-07	2.16397e-05	1.66587e-05	PF4/H4C11/H4C2/H4C5/H4C8/H4C15/CIB1/H4-16/H4C1/H4C9/H4C4	11
GO:0002687	positive regulation of leukocyte migration	37/1938	142/17352	5.74033e-07	2.49428e-05	1.92016e-05	EDN1/CCL20/LGALS9/CXCL8/THBS1/CCL3/CCL4/LGALS3/MDK/F2RL1/AIF1/CD74/TNFRSF14/PRSS56/RARRES2/PTK2B/XCL1/THY1/DOCK8/SERPINE1/CCL5/TNF/IL6R/CAMK1D/CSF1/P2RX4/C5AR1/PGF/CCR6/DAPK2/IL12A/MMP14/CXCL14/CCR7/CXCL17/PLVAP/TREM2	37
GO:0052547	regulation of peptidase activity	84/1938	441/17352	5.90627e-07	2.54751e-05	1.96114e-05	SPINK1/SPINK4/FABP1/IFI16/SLPI/WFDC2/IFI6/SERPING1/PSMB9/S100A9/PLAUR/CASP1/CRYAB/LGALS9/BST2/TNFSF10/CARD16/SERPINH1/THBS1/CCN2/PI3/FN1/EFNA1/TIMP2/TFPI/CLDN4/KLF4/FBLN1/TIMP3/COL28A1/MAP3K5/BIRC3/RENBP/VSIR/PSMB8/RARRES1/XDH/CLDN3/CCN1/WFDC3/LAMP3/BCL10/DNAJB6/PTGS2/PSME1/S100A8/ANXA2/PMAIP1/CRIM1/CFLAR/SPINK5/SERPINE2/MYC/PSME2/TFAP4/BBC3/MICAL1/CST3/AQP1/FIS1/F3/SERPINE1/CIDEB/TNF/SERPINA6/AK…	84
GO:0001667	ameboidal-type cell migration	78/1938	401/17352	6.31849e-07	2.70542e-05	2.0827e-05	EDN1/PLCG2/HBEGF/CD40/TACSTD2/DNAJA4/THBS1/FN1/SDC4/ACVRL1/EFNA1/DLL4/SP100/ARHGDIB/ZC3H12A/KLF4/RHOB/S100A2/NR4A1/PRSS3/HDAC5/SPARC/RGCC/ITGA3/ENPP2/JUN/HSPB1/DUSP10/PDLIM1/EFNB1/PTPRR/ANXA1/PTGS2/MESP1/PTK2B/STAT5A/SEMA3B/PRKCA/S100P/FGF18/ATP2B4/TNS1/PLK2/FOXP1/CCN3/RRAS/GFUS/SEMA6D/RIN2/ETS1/JUP/HMOX1/ADTRP/DCN/EPPK1/SEMA4A/CIB1/TNF/ARF6/SEMA4B/ANGPT2/GLIPR2/P2RX4/MACIR/APPL2/SEMA7A/GPC3/CCR6…	78
GO:0097191	extrinsic apoptotic signaling pathway	51/1938	226/17352	6.44467e-07	2.73945e-05	2.1089e-05	HSPA1A/HSPA1B/IFI6/BAG3/ATF3/LCN2/CYLD/IFI27/TNFSF10/THBS1/PF4/LGALS3/TNFAIP3/DEDD2/IL1B/IL7/SP100/TIMP3/DEPTOR/SKIL/BCL2A1/G0S2/TMBIM1/TMC8/ERBB3/BCL10/GABARAP/IL33/PTPRC/PMAIP1/CFLAR/DDX47/TLR3/MCL1/HMOX1/LMNA/SERPINE1/CIB1/TNF/IL6R/PAK5/BCL2L10/SMAD3/DIABLO/IL12A/SCG2/FGFR3/AGT/IL1A/FGB/JAK2	51
GO:0006959	humoral immune response	72/1938	362/17352	7.14912e-07	3.01703e-05	2.32258e-05	SLPI/REG1A/WFDC2/CD55/SERPING1/CXCL3/C2/S100A9/LCN2/LYZ/CXCL2/CXCL8/CXCL1/CLU/HLA-DRB1/DMBT1/C4BPB/PI3/PF4/CFB/GPR183/IL1B/IL7/PLA2G2A/HLA-E/PRSS3/HLA-A/CD83/RGCC/ITLN1/H2BC21/TRBC2/WFDC3/ANG/BCL3/PTPRC/RARRES2/C1QA/S100A8/CXCL11/PSMB10/PGC/C1QB/REG1B/CFI/SPINK5/REG3A/TFEB/TRBC1/PPP2R3C/GNLY/ROMO1/CHGA/CCL2/H2BC7/H2BC6/TNF/H2BC12/CFD/C1QC/C1S/C5AR1/CCR6/CXCL9/CXCL5/CXCL14/CCR7/MEF2C/FGB/FOXJ1/TRE…	72
GO:0050921	positive regulation of chemotaxis	37/1938	144/17352	8.32616e-07	3.48866e-05	2.68566e-05	EDN1/LGALS9/CXCL8/THBS1/CCL3/CCL4/MDK/F2RL1/HSPB1/AIF1/CD74/PRSS56/RARRES2/PTK2B/FGF18/XCL1/CCL26/F3/SERPINE1/CCL5/IL6R/CAMK1D/CSF1/LPAR1/P2RX4/C5AR1/PGF/CCR6/DAPK2/SMAD3/IL12A/SCG2/CXCL14/CCR7/CXCL17/TREM2/S1PR1	37
GO:0048525	negative regulation of viral process	29/1938	100/17352	8.80816e-07	3.64129e-05	2.80315e-05	IFI16/SLPI/TRIM31/OASL/MX1/IFITM1/BST2/CCL3/CCL4/ISG15/ZFP36/PLSCR1/ZC3H12A/IFIT1/IFITM3/OAS2/RSAD2/JUN/STAT1/INPP5K/PARP10/TRIM14/TFAP4/CCL5/ZC3HAV1/TNF/OAS1/TRIM21/BTBD17	29
GO:0019932	second-messenger-mediated signaling	85/1938	452/17352	8.81457e-07	3.64129e-05	2.80315e-05	SPINK1/EDN1/PLCG2/CCL20/CHP2/GBP1/CXCL8/RGS2/THBS1/ADCY7/CCL3/PTGER4/PF4/CCL4/GAL/NR5A2/NFATC2/ADM/MRAP2/CCRL2/TRPM4/CALML4/FKBP1B/RAMP2/MAFA/PCLO/RAMP1/MT1M/RCAN1/ERBB3/PDX1/PDK2/RASD1/CXCR3/PTPRC/PTK2B/CXCL11/GNAL/PRKCA/ATP2B4/CGAS/PRKG1/NPPC/ADRB2/ADRA2A/TMBIM4/SLC9A1/AQP1/CHGA/FIS1/HRH1/ABCA1/LGR4/CIB1/TNF/GPR65/CLIC2/RNF157/UBE2B/NOS2/SELENON/PDE3A/PDZD3/LPAR1/P2RX4/AHR/ARRDC3/ADGRG7/GUCA2B/…	85
GO:0010594	regulation of endothelial cell migration	40/1938	162/17352	9.27814e-07	3.75349e-05	2.88953e-05	EDN1/CD40/DNAJA4/THBS1/ACVRL1/EFNA1/DLL4/SP100/ZC3H12A/KLF4/RHOB/HDAC5/SPARC/RGCC/HSPB1/ANXA1/PTGS2/PTK2B/STAT5A/PRKCA/FGF18/ATP2B4/PLK2/FOXP1/RRAS/GFUS/RIN2/ETS1/JUP/HMOX1/DCN/SEMA4A/CIB1/TNF/ANGPT2/P2RX4/AGT/MEF2C/SRPX2/NRP2	40
GO:0031214	biomineral tissue development	40/1938	162/17352	9.27814e-07	3.75349e-05	2.88953e-05	SRGN/CCL3/COL1A1/ISG15/FGF23/BMP2/MGP/SPP1/ENPP1/TRPM4/SGMS2/RSPO2/TUFT1/PKDCC/CCN1/COL1A2/FAM20C/PTGS2/PTK2B/ADRB2/KLF10/SLC20A1/CNNM4/SBDS/CEBPB/LGR4/GPNMB/WNT4/SMPD3/GPM6B/ECM1/GPC3/FOXO1/SMAD3/FGFR3/MEF2C/LOX/ASPN/ALOX15/S1PR1	40
GO:0110148	biomineralization	40/1938	162/17352	9.27814e-07	3.75349e-05	2.88953e-05	SRGN/CCL3/COL1A1/ISG15/FGF23/BMP2/MGP/SPP1/ENPP1/TRPM4/SGMS2/RSPO2/TUFT1/PKDCC/CCN1/COL1A2/FAM20C/PTGS2/PTK2B/ADRB2/KLF10/SLC20A1/CNNM4/SBDS/CEBPB/LGR4/GPNMB/WNT4/SMPD3/GPM6B/ECM1/GPC3/FOXO1/SMAD3/FGFR3/MEF2C/LOX/ASPN/ALOX15/S1PR1	40
GO:0072676	lymphocyte migration	32/1938	117/17352	1.03442e-06	4.15612e-05	3.19948e-05	C10orf99/CCL20/CCL15/CCL3/CCL4/GPR183/MSN/CXCL16/CCL3L1/CCL3L3/CCL4L1/AIF1/TNFRSF14/SLC8B1/RIPK3/CXCR3/SAA1/PTK2B/CXCL11/XCL1/CCL26/DOCK8/ADTRP/CCL2/CCL5/APOD/ECM1/CCR6/CXCL14/CCR7/CCL22/S1PR1	32
GO:0000183	rDNA heterochromatin assembly	16/1938	38/17352	1.10363e-06	4.40399e-05	3.3903e-05	H4C11/H4C2/H3C10/H4C5/H4C8/H4C15/H3C1/H4-16/H3C12/H4C1/H4C9/H3C7/H4C4/H3C6/H3C13/H3C11	16
GO:0002483	antigen processing and presentation of endogenous peptide antigen	10/1938	16/17352	1.25203e-06	4.92913e-05	3.79456e-05	HLA-B/HLA-F/HLA-C/B2M/HLA-E/HLA-A/TAP1/ERAP1/HLA-G/ERAP2	10
GO:0019885	antigen processing and presentation of endogenous peptide antigen via MHC class I	10/1938	16/17352	1.25203e-06	4.92913e-05	3.79456e-05	HLA-B/HLA-F/HLA-C/B2M/HLA-E/HLA-A/TAP1/ERAP1/HLA-G/ERAP2	10
GO:1903426	regulation of reactive oxygen species biosynthetic process	27/1938	91/17352	1.27029e-06	4.9677e-05	3.82425e-05	EDN1/DUOXA2/ACP5/CLU/KLF2/ASS1/IL1B/INSR/ZC3H12A/KLF4/AIF1/PTGS2/PTK2B/CFLAR/ATP2B4/CD47/SLC5A3/DUOXA1/TNF/TICAM1/P2RX4/SMAD3/ITGB2/AGT/RGN/INS/JAK2	27
GO:1903034	regulation of response to wounding	41/1938	170/17352	1.31474e-06	5.10746e-05	3.93184e-05	EDN1/SERPING1/HBEGF/PLAUR/DUOX2/THBS1/TSPAN8/PDGFA/TFPI/CLDN4/SPP1/TNFAIP3/MDK/F2RL1/KLF4/PLAU/OCLN/FKBP1B/FCER1G/CLDN3/DUSP10/ANXA1/ANXA2/PRKCA/SERPINE2/REG3A/PRKG1/ADRA2A/ADTRP/EPPK1/F3/SERPINE1/TNF/WNT4/SMAD3/PRKCD/FGB/SYTL4/PLEK/KNG1/TEC	41
GO:0032609	interferon-gamma production	31/1938	113/17352	1.4131e-06	5.45345e-05	4.19819e-05	LGALS9/HLA-DRB1/HLA-DPB1/BTN3A2/HLA-DPA1/ISG15/IL1B/F2RL1/ZC3H12A/IRF8/HLA-A/ZG16/VSIR/BTN3A1/RIPK3/FZD5/BCL3/IL33/XCL1/CD47/LGALS9B/TLR3/LGALS9C/TNF/CD2/IL12A/IL18/NR1H4/CCR7/CD3E/IL23R	31
GO:0019883	antigen processing and presentation of endogenous antigen	12/1938	23/17352	1.50975e-06	5.78834e-05	4.45601e-05	HLA-B/HLA-F/HLA-C/B2M/HLA-E/HLA-A/CD74/TAP1/ERAP1/HLA-G/ERAP2/CD1D	12
GO:0051251	positive regulation of lymphocyte activation	68/1938	344/17352	1.81202e-06	6.86322e-05	5.28348e-05	PCK1/CD55/HLA-F/CD40/CYLD/LGALS9/HLA-DPB1/HSPH1/VAV3/IHH/HLA-DPA1/GPR183/TYROBP/MDK/NFATC2/NFKBIZ/IL1B/IL7/HHLA2/HLA-E/HLA-A/CD83/VSIR/CARD11/RUNX3/AIF1/CD74/TRBC2/STAT6/TNFRSF14/DUSP10/BCL10/EFNB1/ANXA1/TNFSF9/PTPRC/TFRC/HES1/HLA-G/XCL1/CD47/THY1/TRBC1/PPP2R3C/DOCK8/VNN1/CD24/CCL2/SOCS1/CCL5/IL7R/TICAM1/CLCF1/TNFRSF4/IL12A/KMT5C/IL18/MMP14/CCR7/IL1A/CD86/CD3E/MEF2C/LILRB4/IL23R/NOD2/ICOS/CD1D	68
GO:0060759	regulation of response to cytokine stimulus	41/1938	172/17352	1.8135e-06	6.86322e-05	5.28348e-05	HSPA1A/EDN1/HSPA1B/CYLD/CASP1/SOCS3/NLRC5/CARD16/CREBRF/TNFAIP3/IL7/F2RL1/IL1RN/IRF7/KLF4/BIRC3/TAX1BP1/PARP14/PARP9/CD74/STAT1/DDX58/IL1R2/PTPRC/USP18/IFNGR1/CD24/AGPAT2/SOCS1/CCL5/TNF/TLR2/CSF1/SPATA2/ECM1/SPHK1/NR1H4/NR1H3/MMP12/TREM2/JAK2	41
GO:0002548	monocyte chemotaxis	22/1938	67/17352	1.8587e-06	6.9892e-05	5.38046e-05	CCL20/PTPRO/DUSP1/CCL15/CCL3/CCL4/LGALS3/CCL3L1/CCL3L3/CCL4L1/AIF1/ANXA1/XCL1/CCL26/CCN3/CCL2/SERPINE1/CCL5/IL6R/FLT1/CCL22/CXCL17	22
GO:0050817	coagulation	68/1938	345/17352	2.01556e-06	7.52824e-05	5.79542e-05	EDN1/PLCG2/SERPING1/CD40/PLAUR/MAFF/THBS1/TSPAN8/C4BPB/IRF1/FN1/PDGFA/VAV3/PF4/F10/COL1A1/TFPI/PLSCR1/F2RL1/CYP4F2/FBLN1/PLAU/GNA15/FCER1G/COL3A1/HSPB1/HNF4A/COL1A2/PRSS56/MYL9/H3C10/SAA1/ANXA2/PRKCA/SERPINE2/PRKG1/DOCK8/ADRA2A/MICAL1/ADTRP/DGKH/CYP4F11/GATA4/F3/ACTB/SERPINE1/MAFK/H3C1/PRKACB/PSEN1/P2RX4/LCP2/CARMIL1/PRKCG/H3C12/PRKCD/FERMT3/H3C7/FGB/H3C6/PLEK/DGKA/H3C13/KNG1/PRKCH/H3C11/TEC/JAK2	68
GO:0032652	regulation of interleukin-1 production	27/1938	93/17352	2.02772e-06	7.52824e-05	5.79542e-05	IFI16/CASP1/LGALS9/ACP5/CARD16/CCL3/ERRFI1/TYROBP/TNFAIP3/ZC3H12A/INAVA/HSPB1/FZD5/ANXA1/SAA1/FOXP1/TNF/TRIM16/SMAD3/MNDA/SPHK1/NR1H4/CCR7/NLRP1/NOD2/TREM2/JAK2	27
GO:0007565	female pregnancy	44/1938	192/17352	2.39733e-06	8.81102e-05	6.78294e-05	HPGD/LGALS9/AKR1B1/RGS2/FOS/IGFBP7/IHH/FOSB/CLDN4/SPP1/IL1B/MMP7/ARHGDIB/FBLN1/ADM/HSD11B2/JUNB/RAMP2/ITGA3/RLN1/RLN2/TPPP3/VMP1/COL16A1/PRLR/FKBP4/FOSL1/PTGS2/ITGA5/ETS1/CST3/IGFBP5/WNT4/SLC38A3/NAMPT/ANGPT2/GJB2/IDO1/VDR/PGF/MMP9/AGT/NPPA/TLE6	44
GO:0050777	negative regulation of immune response	37/1938	150/17352	2.40328e-06	8.81102e-05	6.78294e-05	HLA-B/IFI16/CD55/SERPING1/HLA-F/LGALS9/BST2/NLRC5/HLA-DRB1/C4BPB/LGALS3/TNFAIP3/ZC3H12A/HLA-E/HLA-A/PARP14/COL3A1/STAT6/TNFRSF14/DUSP10/ANXA1/IL33/PTPRC/HLA-G/SPINK5/XCL1/SAMSN1/HMOX1/TNF/IL7R/SMAD7/NR1H3/MMP12/INS/FOXJ1/ALOX15/VSIG4	37
GO:0002790	peptide secretion	88/1938	484/17352	2.44153e-06	8.89567e-05	6.8481e-05	FAM3D/EDN1/ACHE/CD40/SRGN/HLA-DRB1/PTGER4/GAL/KRT20/EZR/IL1B/F2RL1/IL1RN/CPE/KLF7/ABCG1/HLA-E/C1QTNF12/TRPM4/FKBP1B/RSAD2/RGCC/MAFA/PCLO/EXOC3L1/ANO1/BTN3A1/CD74/HNF4A/RAB11FIP1/SLC8B1/PDX1/ANG/PER2/ANXA1/IL33/ICA1/SAA1/S100A8/LTBP4/PRKCA/FFAR2/CCN3/ADRA2A/VPS35/ADTRP/APBB1/CHGA/SOCS1/CCL5/ABCA1/CPLX1/LGR4/UNC13B/TNF/ARL4D/ARF6/RBP4/PFKFB2/NOS2/TNFRSF4/TLR2/SMPD3/NR1D1/KALRN/LCP2/CACNA2D2/IL12A/S…	88
GO:0006690	icosanoid metabolic process	31/1938	116/17352	2.59348e-06	9.39098e-05	7.2294e-05	EDN1/HPGD/CYP4F3/AKR1C3/GGT6/PLA2G10/CYP4F12/CYP2S1/IL1B/CYP4F2/GSTA1/CYP2B6/CD74/ANXA1/PTGS2/CES2/CYP2J2/CYP4F11/CYP2U1/PON1/EPHX2/PTGES3/TLR2/PIBF1/FAAH/ABHD16A/GGT1/AKR1C4/PLA2G4C/PTGDS/ALOX15	31
GO:0007596	blood coagulation	67/1938	341/17352	2.67837e-06	9.63884e-05	7.42022e-05	EDN1/PLCG2/SERPING1/CD40/PLAUR/MAFF/THBS1/TSPAN8/C4BPB/IRF1/FN1/PDGFA/VAV3/PF4/F10/COL1A1/TFPI/PLSCR1/F2RL1/CYP4F2/FBLN1/PLAU/GNA15/FCER1G/COL3A1/HSPB1/HNF4A/COL1A2/PRSS56/MYL9/H3C10/SAA1/ANXA2/PRKCA/SERPINE2/PRKG1/DOCK8/ADRA2A/MICAL1/ADTRP/DGKH/CYP4F11/GATA4/F3/ACTB/SERPINE1/MAFK/H3C1/PRKACB/P2RX4/LCP2/CARMIL1/PRKCG/H3C12/PRKCD/FERMT3/H3C7/FGB/H3C6/PLEK/DGKA/H3C13/KNG1/PRKCH/H3C11/TEC/JAK2	67
GO:0002688	regulation of leukocyte chemotaxis	32/1938	122/17352	2.78927e-06	9.97674e-05	7.68033e-05	EDN1/LGALS9/CXCL8/THBS1/DUSP1/CCL3/CCL4/MDK/F2RL1/MMP28/AIF1/CD74/PRSS56/SLC8B1/RARRES2/PTK2B/XCL1/CCN3/CCL2/SERPINE1/CCL5/IL6R/CAMK1D/CSF1/C5AR1/PGF/CCR6/DAPK2/IL12A/CXCL14/CCR7/CXCL17	32
GO:0038111	interleukin-7-mediated signaling pathway	13/1938	28/17352	2.99277e-06	0.000106398	8.19074e-05	IL7/H3C10/IL2RG/STAT5A/SOCS1/IL7R/H3C1/H3C12/CISH/H3C7/H3C6/H3C13/H3C11	13
GO:0045071	negative regulation of viral genome replication	20/1938	59/17352	3.10161e-06	0.000109509	8.4303e-05	IFI16/SLPI/OASL/MX1/IFITM1/BST2/ISG15/PLSCR1/ZC3H12A/IFIT1/IFITM3/OAS2/RSAD2/INPP5K/PARP10/CCL5/ZC3HAV1/TNF/OAS1/BTBD17	20
GO:0006775	fat-soluble vitamin metabolic process	17/1938	45/17352	3.11764e-06	0.000109509	8.4303e-05	RBP2/CYP4F3/CYP4F12/CYP2W1/FGF23/IL1B/CYP4F2/RBP1/CYP4F11/CYP27A1/SNAI1/TNF/VDR/BCO1/ALDH1A2/CYP3A4/LRAT	17
GO:0052548	regulation of endopeptidase activity	77/1938	412/17352	3.62569e-06	0.000126597	9.74575e-05	SPINK1/SPINK4/FABP1/IFI16/SLPI/WFDC2/IFI6/SERPING1/PSMB9/S100A9/PLAUR/CASP1/CRYAB/LGALS9/BST2/TNFSF10/CARD16/SERPINH1/THBS1/CCN2/PI3/EFNA1/TIMP2/TFPI/KLF4/TIMP3/COL28A1/MAP3K5/BIRC3/RENBP/VSIR/PSMB8/RARRES1/XDH/CCN1/WFDC3/LAMP3/BCL10/DNAJB6/PTGS2/PSME1/S100A8/ANXA2/PMAIP1/CRIM1/CFLAR/SPINK5/SERPINE2/MYC/PSME2/TFAP4/BBC3/MICAL1/CST3/AQP1/FIS1/F3/SERPINE1/CIDEB/TNF/SERPINA6/AKIRIN2/BCL2L10/CST6/SMA…	77
GO:0045652	regulation of megakaryocyte differentiation	24/1938	80/17352	3.92998e-06	0.000135061	0.000103973	THBS1/SCIN/PF4/H4C11/H4C2/MYL9/H3C10/H4C5/H4C8/H4C15/CIB1/H3C1/H4-16/H3C12/H4C1/NR4A3/MEF2C/LOX/H4C9/H3C7/H4C4/H3C6/H3C13/H3C11	24
GO:0045088	regulation of innate immune response	60/1938	298/17352	3.93229e-06	0.000135061	0.000103973	HLA-B/MUC12/IFI16/PLCG2/SERPING1/HLA-F/MUC3A/PSMB9/MUC1/LGALS9/MUC4/MUC5B/SOCS3/NLRC5/MUC17/IRF1/RPS6KA5/TNFAIP3/PLSCR1/IRF7/HLA-E/MUC13/HLA-A/BIRC3/PSMB8/CARD11/PARP14/FCER1G/PARP9/STAT1/DUSP10/BCL10/ERAP1/PSMA6/USP18/HEXIM1/PSME1/PSMB10/IFNGR1/HLA-G/RIOK3/CGAS/FFAR2/PSME2/SOCS1/CCL5/STING1/PRKACB/MUC5AC/APPL2/IL12A/MNDA/NR1H3/PRKCD/MMP12/INS/TREM2/CD1D/JAK2/VSIG4	60
GO:0030098	lymphocyte differentiation	70/1938	365/17352	3.94219e-06	0.000135061	0.000103973	PCK1/PLCG2/CYLD/LGALS9/MAFB/IRF1/PTGER4/IHH/GPR183/MDK/NFATC2/NFKBIZ/B2M/IL1B/DLL4/IL7/ZC3H12A/HDAC5/CD83/RSAD2/VSIR/CARD11/RUNX3/FCER1G/NRARP/CD74/STAT6/DUSP10/KLF6/RIPK3/ITM2A/FZD5/CD3D/ANXA1/TNFSF9/BCL3/ZFP36L2/PTPRC/PTK2B/HLA-G/SPINK5/ID2/FOXP1/PPP2R3C/VNN1/JMJD6/ZFP36L1/SEMA4A/SOCS1/IL7R/WNT4/CD2/CLCF1/PREX1/CCR6/FZD7/IL12A/SMAD7/IL18/MMP14/CCR7/CD3G/IL1A/CD86/CD3E/LILRB4/IL23R/FOXJ1/BATF/CD…	70
GO:0002690	positive regulation of leukocyte chemotaxis	27/1938	96/17352	3.96019e-06	0.000135061	0.000103973	EDN1/LGALS9/CXCL8/THBS1/CCL3/CCL4/MDK/F2RL1/AIF1/CD74/PRSS56/RARRES2/PTK2B/XCL1/SERPINE1/CCL5/IL6R/CAMK1D/CSF1/C5AR1/PGF/CCR6/DAPK2/IL12A/CXCL14/CCR7/CXCL17	27
GO:0048247	lymphocyte chemotaxis	21/1938	65/17352	4.24899e-06	0.000144073	0.000110911	C10orf99/CCL20/CCL15/CCL3/CCL4/GPR183/CXCL16/CCL3L1/CCL3L3/CCL4L1/SLC8B1/CXCR3/SAA1/PTK2B/CXCL11/XCL1/CCL26/CCL2/CCL5/CXCL14/CCL22	21
GO:0045582	positive regulation of T cell differentiation	26/1938	91/17352	4.32344e-06	0.000145755	0.000112205	PCK1/CYLD/LGALS9/IHH/MDK/NFKBIZ/IL1B/IL7/CD83/VSIR/RUNX3/CD74/DUSP10/ANXA1/TNFSF9/PTPRC/HLA-G/VNN1/SOCS1/IL7R/IL12A/IL18/IL1A/CD86/LILRB4/IL23R	26
[truncated: 5,692 more rows]

## Sheet: COvC_CO
ID	Description	GeneRatio	BgRatio	pvalue	p.adjust	qvalue	geneID	Count
[truncated: 5,698 more rows]

## Sheet: COvC_C
ID	Description	GeneRatio	BgRatio	pvalue	p.adjust	qvalue	geneID	Count
[truncated: 6,027 more rows]

## Sheet: TvC_T
ID	Description	GeneRatio	BgRatio	pvalue	p.adjust	qvalue	geneID	Count
[truncated: 6,015 more rows]

## Sheet: TvC_C
ID	Description	GeneRatio	BgRatio	pvalue	p.adjust	qvalue	geneID	Count
[truncated: 4,719 more rows]

[truncated: 2 more sheets: TOvCO_TO, TOvCO_CO]
