# Supplementary material for: Mapping and modeling human colorectal carcinoma interactions with the tumor microenvironment
Source: Nat Commun. 2023 Nov 30;14:7915. doi: 10.1038/s41467-023-43746-6 (PMC10689473; doi:10.1038/s41467-023-43746-6)
Supplement: Supplementary file 9 — Supplementary Data 6 [file 41467_2023_43746_MOESM9_ESM.xlsx]

## Sheet: Statistical test information
For each figure panel, the # of cells in each group and the exact p-values of indicated statistical tests are listed.
Figure 3c	# of cells used for test
	500 for each sample by random sampling
	Comparison	p-value (one-sided t test)
	Tumor_08 vs Tumoroid_08	p-value < 2.2e-16
	Tumor_24 vs Tumoroid_24	p-value < 2.2e-16
	Tumor_28 vs Tumoroid_28	p-value < 2.2e-16
Figure 4f (top panel)	Sample type	Macrophage cell count
	Colon	41
	Tumor	3637
	Liver	1760
	LiverMet	1422
	p-value (two-sided t test)	Prob_IL1B	Prob_SPP1	Prob_C1QC
	tumor_vs_colon	0.228184866557419	0.0000000359574986514843	0.000314480035000237
	mets_vs_liver	0.00000000000000000000000000000000000000000000000000000000000000000000000000000000000000000000000000000000000000000000000000000000000000000000000000000000000000000000000000000000000000000000000000745308468521614	0.000000000000000000000000000000000000000000000000000000000000258235424674261	0.000000000000000000000000000000000000000000000000000152018181380607
Figure 4f (bottom panel)	Tumor stage	Macrophage cell count
	Colon	41
	I	714
	II	79
	III	774
	IV	1984
	p-value (two-sided t test)	Prob_IL1B	Prob_SPP1	Prob_C1QC
	II_vs_I	0.00583903662816183	0.0000368243034056966	0.000000000015708912042334
	III_vs_I	0.150590271061811	0.0000000000000000000000000000000000000000000000043100223237436	0.00000000000000000000000000000498023390547282
	IV_vs_I	0.00000000340918869867157	0.0000000000000000000000000577238048062766	0.000000000000000000000000000000000000422549613731367
Figure 4g	MSI/MSS	Macrophage cell count
	MSI	33
	MSS	774
	p-value (two-sided t test)	Prob_IL1B.res	Prob_SPP1.res	Prob_C1QC.res
	MSI vs MSS	0.00625242	0.000506688	0.978604
Figure 4i	Macrophage state	Cell count in normal	Cell count in tumor
	Macrophage, HLA-DQA1	2604	4876
	Macrophage, HLA-DQA1, SPP1	67	205
	Macrophage, SPP1	43	192
	p-value (two-sided proportion test)	Macrophage, HLA-DQA1	Macrophage, HLA-DQA1, SPP1	Macrophage, SPP1
	Tumor vs normal	7.761e-07	2.15e-10	p-value < 2.2e-16
Figure 5f	Sample type	Macrophage cell count
	Colon	64
	Tumor AOM	788
	Tumor ApcMin	551
	Tumor APKS	839
	p-value (two-sided t test)	IL1B	SPP1	C1QC
	AOM vs colon	0.00000000000000000000000000000000000000000000000000000000000386989674852478	0.00000000000000000000000000000000000782367918077793	0.000000000000000000000000000000000000000000000000313201198867713
	ApcMin vs colon	0.000000000000000000000000000000000000000000000000000000000000000000000285032159845457	0.000000000000000000000000000000000000000000000000000062120040621064	0.000000000000000000000000000000000000000000000000000000803063644161189
	APKS vs colon	0.0000000000000000000000000000000000000000000000234192232302699	0.000000000000000000000000000000000000000000107409992946978	0.00000000000000000000000000000000000272680515182388
Figure 6c	Macrophage cell count	P28	P86	P92
	M	1595	1653	931
	M(+O)	0	1279	886
	M(+T)	1846	1035	848
	p-value (TukeyHSD test, adjusted)	P28	P86	P92
	M(+O) vs M	NA	2.31347e-08	0
	M(+T) vs M	1.30416e-09	2.31342e-08	0
	M(+T) vs M(+O)	NA	0.0295004	0.655016
Figure 6d	Epithelial cell count	P28	P86	P92
	O	0	1691	1239
	O(+M)	0	2478	47
	T	1726	1911	724
	T(+M)	3442	1384	65
	p-value (TukeyHSD test, adjusted)	P28	P86	P92
	O vs O(+M)	NA	0.00908807	0.779939
	T vs T(+M)	0.00427499	0.996993	0.975762
Figure 6g	Epithelial cell count	P28	P86	P92
	O	0	1691	1239
	O(+M)	0	2478	47
	T	1726	1911	724
	T(+M)	3442	1384	65
	p-value (one-sided t test)	P28	P86	P92
	O(+M) vs O	NA	5.66498e-19	7.11512e-10
	T(+M) vs T	9.77032e-05	2.23289e-10	6.32068e-09
