# Supplementary material for: Mapping and modeling human colorectal carcinoma interactions with the tumor microenvironment
Source: Nat Commun. 2023 Nov 30;14:7915. doi: 10.1038/s41467-023-43746-6 (PMC10689473; doi:10.1038/s41467-023-43746-6)
Supplement: Supplementary file 11 — Source data [file 41467_2023_43746_MOESM11_ESM.xlsx]

## Sheet: Fig. 1E
Fig. 1e
	Cell	Dataset	Cell_type_broad
	AAACCTGAGCACCGCT-1-1-a	Colon_07	Epithelial
	AAACCTGAGTATCGAA-1-1-a	Colon_07	Epithelial
	AAACCTGGTACTCGCG-1-1-a	Colon_07	Epithelial
	AAACCTGGTCAGAGGT-1-1-a	Colon_07	Non-epithelial
	AAACCTGTCAGCATGT-1-1-a	Colon_07	Epithelial
	AAACCTGTCAGTACGT-1-1-a	Colon_07	Epithelial
	AAACGGGAGACCCACC-1-1-a	Colon_07	Epithelial
	AAACGGGAGTATCTCG-1-1-a	Colon_07	Epithelial
	AAACGGGCAGGCAGTA-1-1-a	Colon_07	Non-epithelial
	AAACGGGCAGGGATTG-1-1-a	Colon_07	Epithelial
	AAACGGGGTAACGACG-1-1-a	Colon_07	Epithelial
	AAACGGGGTAAGTTCC-1-1-a	Colon_07	Epithelial
	AAACGGGGTCTAGTGT-1-1-a	Colon_07	Epithelial
	AAACGGGGTCTGGTCG-1-1-a	Colon_07	Epithelial
	AAACGGGGTGTCGCTG-1-1-a	Colon_07	Epithelial
	AAACGGGTCAGCGACC-1-1-a	Colon_07	Epithelial
	AAACGGGTCTTTAGGG-1-1-a	Colon_07	Epithelial
	AAAGATGCAGTCCTTC-1-1-a	Colon_07	Non-epithelial
	AAAGATGGTCAACATC-1-1-a	Colon_07	Epithelial
	AAAGATGTCACCAGGC-1-1-a	Colon_07	Epithelial
	AAAGATGTCATGCTCC-1-1-a	Colon_07	Epithelial
	AAAGCAAAGAGAGCTC-1-1-a	Colon_07	Non-epithelial
	AAAGCAAAGCCAACAG-1-1-a	Colon_07	Non-epithelial
	AAAGCAAAGGACTGGT-1-1-a	Colon_07	Epithelial
	AAAGCAACACCAGATT-1-1-a	Colon_07	Epithelial
	AAAGCAACAGCCTTTC-1-1-a	Colon_07	Epithelial
	AAAGCAAGTACATCCA-1-1-a	Colon_07	Epithelial
	AAAGCAAGTCCATGAT-1-1-a	Colon_07	Epithelial
	AAAGCAAGTGTTGAGG-1-1-a	Colon_07	Epithelial
	AAAGCAAGTTCGTCTC-1-1-a	Colon_07	Epithelial
	AAAGCAAGTTTGTTGG-1-1-a	Colon_07	Epithelial
	AAAGCAATCACGCATA-1-1-a	Colon_07	Epithelial
	AAAGCAATCTAACCGA-1-1-a	Colon_07	Non-epithelial
	AAAGTAGAGCGAAGGG-1-1-a	Colon_07	Non-epithelial
	AAAGTAGCAATGCCAT-1-1-a	Colon_07	Non-epithelial
	AAAGTAGGTTCACGGC-1-1-a	Colon_07	Epithelial
	AAATGCCCAAACGCGA-1-1-a	Colon_07	Epithelial
	AAATGCCCATCTCCCA-1-1-a	Colon_07	Epithelial
	AAATGCCGTCAAACTC-1-1-a	Colon_07	Epithelial
	AAATGCCTCACGACTA-1-1-a	Colon_07	Epithelial
	AAATGCCTCCAGTAGT-1-1-a	Colon_07	Non-epithelial
	AACACGTAGATGCGAC-1-1-a	Colon_07	Non-epithelial
	AACACGTGTGAAAGAG-1-1-a	Colon_07	Non-epithelial
	AACACGTGTTCTCATT-1-1-a	Colon_07	Epithelial
	AACACGTGTTCTGAAC-1-1-a	Colon_07	Non-epithelial
	AACACGTTCGTTTAGG-1-1-a	Colon_07	Epithelial
	AACCATGAGACATAAC-1-1-a	Colon_07	Epithelial
	AACCATGAGCTCTCGG-1-1-a	Colon_07	Epithelial
	AACCATGAGGCATGTG-1-1-a	Colon_07	Epithelial
	AACCATGCAGGCAGTA-1-1-a	Colon_07	Epithelial
	AACCATGCATAAGACA-1-1-a	Colon_07	Non-epithelial
	AACCATGGTGGACGAT-1-1-a	Colon_07	Epithelial
	AACCATGTCATGTAGC-1-1-a	Colon_07	Epithelial
	AACCATGTCGAGCCCA-1-1-a	Colon_07	Epithelial
	AACCATGTCTAAGCCA-1-1-a	Colon_07	Epithelial
	AACCGCGAGACAGGCT-1-1-a	Colon_07	Epithelial
	AACCGCGAGCGATCCC-1-1-a	Colon_07	Epithelial
	AACCGCGAGTGACATA-1-1-a	Colon_07	Epithelial
	AACCGCGCAGATGGCA-1-1-a	Colon_07	Epithelial
	AACCGCGCATTGCGGC-1-1-a	Colon_07	Epithelial
	AACCGCGGTAGCGCAA-1-1-a	Colon_07	Epithelial
	AACCGCGGTCTCTCGT-1-1-a	Colon_07	Non-epithelial
	AACCGCGTCCTCGCAT-1-1-a	Colon_07	Epithelial
	AACGTTGAGCGTTGCC-1-1-a	Colon_07	Epithelial
	AACGTTGAGCTACCGC-1-1-a	Colon_07	Non-epithelial
	AACGTTGCAAACCCAT-1-1-a	Colon_07	Epithelial
	AACGTTGTCAGCACAT-1-1-a	Colon_07	Epithelial
	AACGTTGTCGGTGTTA-1-1-a	Colon_07	Epithelial
	AACGTTGTCTACCTGC-1-1-a	Colon_07	Epithelial
	AACTCAGGTAGCGTGA-1-1-a	Colon_07	Epithelial
	AACTCAGGTCCCGACA-1-1-a	Colon_07	Epithelial
	AACTCAGGTGTTTGGT-1-1-a	Colon_07	Epithelial
	AACTCAGTCAAACGGG-1-1-a	Colon_07	Epithelial
	AACTCCCAGAGTAAGG-1-1-a	Colon_07	Epithelial
	AACTCCCCAATGGATA-1-1-a	Colon_07	Epithelial
	AACTCCCCACCGAAAG-1-1-a	Colon_07	Epithelial
	AACTCCCCACGAAAGC-1-1-a	Colon_07	Epithelial
	AACTCCCCATGCCTAA-1-1-a	Colon_07	Epithelial
	AACTCCCGTGGTAACG-1-1-a	Colon_07	Epithelial
	AACTCCCTCGATGAGG-1-1-a	Colon_07	Epithelial
	AACTCCCTCTTACCGC-1-1-a	Colon_07	Non-epithelial
	AACTCCCTCTTTAGTC-1-1-a	Colon_07	Epithelial
	AACTCTTAGATCACGG-1-1-a	Colon_07	Epithelial
	AACTCTTAGCAGCGTA-1-1-a	Colon_07	Epithelial
	AACTCTTTCAGTTTGG-1-1-a	Colon_07	Epithelial
	AACTCTTTCGCGATCG-1-1-a	Colon_07	Epithelial
	AACTGGTAGCAGGTCA-1-1-a	Colon_07	Epithelial
	AACTGGTAGCTCTCGG-1-1-a	Colon_07	Epithelial
	AACTGGTAGTACACCT-1-1-a	Colon_07	Epithelial
	AACTGGTCAACAACCT-1-1-a	Colon_07	Epithelial
	AACTGGTCAAGTACCT-1-1-a	Colon_07	Epithelial
	AACTTTCAGCGTTTAC-1-1-a	Colon_07	Epithelial
	AACTTTCAGGAGCGAG-1-1-a	Colon_07	Epithelial
	AACTTTCAGGCGACAT-1-1-a	Colon_07	Epithelial
	AACTTTCCATCCTAGA-1-1-a	Colon_07	Epithelial
	AACTTTCGTAGCTGCC-1-1-a	Colon_07	Epithelial
	AACTTTCGTGATAAAC-1-1-a	Colon_07	Epithelial
	AACTTTCTCCGTCATC-1-1-a	Colon_07	Non-epithelial
	AACTTTCTCTGCTGTC-1-1-a	Colon_07	Epithelial
	AAGACCTCACGGTGTC-1-1-a	Colon_07	Epithelial
	AAGACCTGTTTGTGTG-1-1-a	Colon_07	Non-epithelial
	AAGACCTTCAGTTCGA-1-1-a	Colon_07	Epithelial
	AAGCCGCCAAGGTTCT-1-1-a	Colon_07	Epithelial
	AAGCCGCCATGCCTAA-1-1-a	Colon_07	Epithelial
	AAGCCGCTCGCGCCAA-1-1-a	Colon_07	Non-epithelial
	AAGGAGCAGTGGAGTC-1-1-a	Colon_07	Epithelial
	AAGGAGCCACAGAGGT-1-1-a	Colon_07	Epithelial
	AAGGAGCCAGACAAAT-1-1-a	Colon_07	Epithelial
	AAGGAGCCATCGGAAG-1-1-a	Colon_07	Epithelial
	AAGGAGCGTCCTAGCG-1-1-a	Colon_07	Epithelial
	AAGGAGCGTTCGCGAC-1-1-a	Colon_07	Non-epithelial
	AAGGAGCGTTTAAGCC-1-1-a	Colon_07	Epithelial
	AAGGAGCTCACTATTC-1-1-a	Colon_07	Epithelial
	AAGGAGCTCAGCTCGG-1-1-a	Colon_07	Epithelial
	AAGGAGCTCTCGTATT-1-1-a	Colon_07	Non-epithelial
	AAGGAGCTCTTAGCCC-1-1-a	Colon_07	Epithelial
	AAGGCAGAGTCGTACT-1-1-a	Colon_07	Epithelial
	AAGGCAGGTCTTCAAG-1-1-a	Colon_07	Epithelial
	AAGGTTCAGGAATCGC-1-1-a	Colon_07	Epithelial
	AAGGTTCAGTAGATGT-1-1-a	Colon_07	Epithelial
	AAGGTTCAGTCCATAC-1-1-a	Colon_07	Epithelial
	AAGGTTCAGTTACGGG-1-1-a	Colon_07	Epithelial
	AAGGTTCCAAAGCAAT-1-1-a	Colon_07	Non-epithelial
	AAGGTTCCAAGCTGGA-1-1-a	Colon_07	Epithelial
	AAGGTTCTCCTCATTA-1-1-a	Colon_07	Epithelial
	AAGTCTGAGGCGTACA-1-1-a	Colon_07	Epithelial
	AAGTCTGAGGTGCACA-1-1-a	Colon_07	Epithelial
	AAGTCTGCACAGGCCT-1-1-a	Colon_07	Non-epithelial
	AAGTCTGCAGGATCGA-1-1-a	Colon_07	Epithelial
	AAGTCTGGTCTAACGT-1-1-a	Colon_07	Epithelial
	AAGTCTGGTCTCATCC-1-1-a	Colon_07	Non-epithelial
	AAGTCTGGTTATGCGT-1-1-a	Colon_07	Non-epithelial
	AAGTCTGTCACCCTCA-1-1-a	Colon_07	Epithelial
	AAGTCTGTCATAGCAC-1-1-a	Colon_07	Epithelial
	AAGTCTGTCCAGGGCT-1-1-a	Colon_07	Epithelial
	AAGTCTGTCGCAAGCC-1-1-a	Colon_07	Epithelial
	AAGTCTGTCGGCATCG-1-1-a	Colon_07	Epithelial
	AATCCAGAGCCCAGCT-1-1-a	Colon_07	Epithelial
	AATCCAGAGGCGACAT-1-1-a	Colon_07	Epithelial
	AATCCAGAGTATCTCG-1-1-a	Colon_07	Epithelial
	AATCCAGAGTTGAGTA-1-1-a	Colon_07	Epithelial
	AATCCAGCAAAGGCGT-1-1-a	Colon_07	Non-epithelial
	AATCCAGGTCCTCCAT-1-1-a	Colon_07	Epithelial
	AATCCAGGTTCGCTAA-1-1-a	Colon_07	Epithelial
	AATCCAGGTTGTGGAG-1-1-a	Colon_07	Epithelial
	AATCCAGTCCCTGACT-1-1-a	Colon_07	Epithelial
	AATCCAGTCGGATGGA-1-1-a	Colon_07	Epithelial
	AATCGGTAGAAGGTTT-1-1-a	Colon_07	Epithelial
	AATCGGTAGTGGGCTA-1-1-a	Colon_07	Epithelial
	AATCGGTAGTGTTAGA-1-1-a	Colon_07	Epithelial
	AATCGGTCACAGCCCA-1-1-a	Colon_07	Epithelial
	AATCGGTCATGCTGGC-1-1-a	Colon_07	Epithelial
	ACACCAAAGCCTTGAT-1-1-a	Colon_07	Epithelial
	ACACCAAAGGCTAGCA-1-1-a	Colon_07	Non-epithelial
	ACACCAAAGGGTTTCT-1-1-a	Colon_07	Epithelial
	ACACCAACACCACGTG-1-1-a	Colon_07	Epithelial
	ACACCAACAGCCTGTG-1-1-a	Colon_07	Epithelial
	ACACCAAGTAAATGAC-1-1-a	Colon_07	Epithelial
	ACACCAAGTAACGTTC-1-1-a	Colon_07	Epithelial
	ACACCAAGTTCACGGC-1-1-a	Colon_07	Epithelial
	ACACCAAGTTCGGGCT-1-1-a	Colon_07	Epithelial
	ACACCAATCCACGTGG-1-1-a	Colon_07	Epithelial
	ACACCAATCCAGAAGG-1-1-a	Colon_07	Epithelial
	ACACCAATCGCACTCT-1-1-a	Colon_07	Epithelial
	ACACCCTGTGGCGAAT-1-1-a	Colon_07	Epithelial
	ACACCCTTCAAGAAGT-1-1-a	Colon_07	Non-epithelial
	ACACCCTTCATGTGGT-1-1-a	Colon_07	Non-epithelial
	ACACCCTTCCTGTAGA-1-1-a	Colon_07	Non-epithelial
	ACACCGGAGTGTTGAA-1-1-a	Colon_07	Epithelial
	ACACCGGCAGCCACCA-1-1-a	Colon_07	Epithelial
	ACACCGGTCATAACCG-1-1-a	Colon_07	Non-epithelial
	ACACCGGTCATTTGGG-1-1-a	Colon_07	Epithelial
	ACACCGGTCCAAATGC-1-1-a	Colon_07	Epithelial
	ACACCGGTCCGAGCCA-1-1-a	Colon_07	Epithelial
	ACACCGGTCTTCGGTC-1-1-a	Colon_07	Epithelial
	ACACTGAAGCGATAGC-1-1-a	Colon_07	Epithelial
	ACACTGACAAGCGCTC-1-1-a	Colon_07	Epithelial
	ACACTGACACCGAAAG-1-1-a	Colon_07	Epithelial
	ACACTGACACGCTTTC-1-1-a	Colon_07	Epithelial
	ACACTGATCCACGCAG-1-1-a	Colon_07	Epithelial
	ACACTGATCCAGGGCT-1-1-a	Colon_07	Epithelial
	ACACTGATCTGCCCTA-1-1-a	Colon_07	Epithelial
	ACACTGATCTTGTACT-1-1-a	Colon_07	Epithelial
	ACAGCCGAGACAATAC-1-1-a	Colon_07	Epithelial
	ACAGCCGCAGATCTGT-1-1-a	Colon_07	Epithelial
	ACAGCCGGTCCAACTA-1-1-a	Colon_07	Epithelial
	ACAGCTAAGGAACTGC-1-1-a	Colon_07	Epithelial
	ACAGCTAAGTGAATTG-1-1-a	Colon_07	Epithelial
	ACAGCTAGTACCCAAT-1-1-a	Colon_07	Epithelial
	ACAGCTAGTTCAACCA-1-1-a	Colon_07	Epithelial
	ACAGCTATCATGCATG-1-1-a	Colon_07	Epithelial
	ACAGCTATCTGTCAAG-1-1-a	Colon_07	Epithelial
	ACATACGAGTAACCCT-1-1-a	Colon_07	Epithelial
	ACATACGCACGTTGGC-1-1-a	Colon_07	Non-epithelial
	ACATACGCATTGTGCA-1-1-a	Colon_07	Epithelial
	ACATACGGTACATGTC-1-1-a	Colon_07	Epithelial
	ACATACGGTATGAATG-1-1-a	Colon_07	Epithelial
	ACATACGGTCCGAAGA-1-1-a	Colon_07	Epithelial
	ACATACGGTTCCCTTG-1-1-a	Colon_07	Epithelial
	ACATACGTCAAACCAC-1-1-a	Colon_07	Epithelial
	ACATCAGCACGAAAGC-1-1-a	Colon_07	Epithelial
	ACATCAGCAGCTGTGC-1-1-a	Colon_07	Epithelial
	ACATCAGGTACGCTGC-1-1-a	Colon_07	Epithelial
	ACATCAGGTTATCACG-1-1-a	Colon_07	Epithelial
	ACATCAGGTTCGCGAC-1-1-a	Colon_07	Non-epithelial
	ACATCAGTCACAAACC-1-1-a	Colon_07	Epithelial
	ACATCAGTCACTCCTG-1-1-a	Colon_07	Epithelial
	ACATCAGTCCATGAGT-1-1-a	Colon_07	Epithelial
	ACATGGTCACATCTTT-1-1-a	Colon_07	Epithelial
	ACATGGTGTATGAATG-1-1-a	Colon_07	Epithelial
	ACATGGTGTGCCTGCA-1-1-a	Colon_07	Epithelial
	ACATGGTGTTAGAACA-1-1-a	Colon_07	Epithelial
	ACATGGTTCTCGGACG-1-1-a	Colon_07	Epithelial
	ACCAGTAAGTCGTTTG-1-1-a	Colon_07	Epithelial
	ACCAGTAAGTGCGATG-1-1-a	Colon_07	Non-epithelial
	ACCAGTACAAACCTAC-1-1-a	Colon_07	Epithelial
	ACCAGTACATGTTCCC-1-1-a	Colon_07	Epithelial
	ACCAGTATCAGCCTAA-1-1-a	Colon_07	Epithelial
	ACCCACTAGAAGATTC-1-1-a	Colon_07	Non-epithelial
	ACCCACTAGAGCTGCA-1-1-a	Colon_07	Epithelial
	ACCCACTAGAGGACGG-1-1-a	Colon_07	Epithelial
	ACCCACTAGTGTCCAT-1-1-a	Colon_07	Epithelial
	ACCCACTCACAGCGTC-1-1-a	Colon_07	Epithelial
	ACCCACTCATTGGCGC-1-1-a	Colon_07	Non-epithelial
	ACCCACTGTAGTACCT-1-1-a	Colon_07	Epithelial
	ACCCACTGTATATGAG-1-1-a	Colon_07	Epithelial
	ACCCACTGTGACTACT-1-1-a	Colon_07	Epithelial
	ACCCACTGTTACCGAT-1-1-a	Colon_07	Epithelial
	ACCCACTTCAATCACG-1-1-a	Colon_07	Epithelial
	ACCCACTTCATAGCAC-1-1-a	Colon_07	Epithelial
	ACCCACTTCCGAATGT-1-1-a	Colon_07	Epithelial
	ACCGTAAAGAAACCGC-1-1-a	Colon_07	Epithelial
	ACCGTAACAATAGAGT-1-1-a	Colon_07	Non-epithelial
	ACCGTAACAGTCACTA-1-1-a	Colon_07	Epithelial
	ACCGTAACAGTCGATT-1-1-a	Colon_07	Non-epithelial
	ACCGTAAGTTATTCTC-1-1-a	Colon_07	Non-epithelial
	ACCGTAATCACCCTCA-1-1-a	Colon_07	Non-epithelial
	ACCGTAATCCGAACGC-1-1-a	Colon_07	Epithelial
	ACCTTTAAGCGCTCCA-1-1-a	Colon_07	Epithelial
	ACCTTTACACATCTTT-1-1-a	Colon_07	Epithelial
	ACCTTTACAGGAACGT-1-1-a	Colon_07	Epithelial
	ACCTTTAGTATTAGCC-1-1-a	Colon_07	Epithelial
	ACCTTTAGTCTAAACC-1-1-a	Colon_07	Non-epithelial
	ACCTTTAGTCTAGCCG-1-1-a	Colon_07	Epithelial
	ACCTTTATCAGTGTTG-1-1-a	Colon_07	Epithelial
	ACCTTTATCCAAGTAC-1-1-a	Colon_07	Epithelial
	ACGAGCCAGGCACATG-1-1-a	Colon_07	Epithelial
	ACGAGCCCAATCTGCA-1-1-a	Colon_07	Epithelial
	ACGAGCCCACACCGAC-1-1-a	Colon_07	Non-epithelial
	ACGAGCCGTAGCTAAA-1-1-a	Colon_07	Non-epithelial
	ACGAGCCGTCAGTGGA-1-1-a	Colon_07	Epithelial
	ACGAGCCGTCTAGGTT-1-1-a	Colon_07	Epithelial
	ACGAGCCTCAAGCCTA-1-1-a	Colon_07	Epithelial
	ACGAGCCTCACCGTAA-1-1-a	Colon_07	Epithelial
	ACGAGGAAGAGCAATT-1-1-a	Colon_07	Non-epithelial
	ACGAGGACAAGTACCT-1-1-a	Colon_07	Epithelial
	ACGAGGACATCGATGT-1-1-a	Colon_07	Epithelial
	ACGAGGAGTACAAGTA-1-1-a	Colon_07	Epithelial
	ACGATACAGAGACGAA-1-1-a	Colon_07	Epithelial
	ACGATACAGTTCGCGC-1-1-a	Colon_07	Epithelial
	ACGATACCATTGTGCA-1-1-a	Colon_07	Epithelial
	ACGATGTAGACCCACC-1-1-a	Colon_07	Epithelial
	ACGATGTAGCTAGTCT-1-1-a	Colon_07	Epithelial
	ACGATGTAGGTACTCT-1-1-a	Colon_07	Epithelial
	ACGATGTCACGCGAAA-1-1-a	Colon_07	Epithelial
	ACGATGTGTGCTAGCC-1-1-a	Colon_07	Epithelial
	ACGATGTTCATGCTCC-1-1-a	Colon_07	Epithelial
	ACGATGTTCTTGCCGT-1-1-a	Colon_07	Epithelial
	ACGCAGCAGCTCCCAG-1-1-a	Colon_07	Epithelial
	ACGCAGCAGGCTACGA-1-1-a	Colon_07	Epithelial
	ACGCAGCAGTGGGCTA-1-1-a	Colon_07	Epithelial
	ACGCAGCCATGAAGTA-1-1-a	Colon_07	Epithelial
	ACGCAGCGTGGCGAAT-1-1-a	Colon_07	Epithelial
	ACGCAGCGTTCACGGC-1-1-a	Colon_07	Epithelial
	ACGCAGCTCCGCAGTG-1-1-a	Colon_07	Epithelial
	ACGCCAGAGAAACCGC-1-1-a	Colon_07	Epithelial
	ACGCCAGCACCAGTTA-1-1-a	Colon_07	Epithelial
	ACGCCAGCACCGCTAG-1-1-a	Colon_07	Epithelial
	ACGCCAGGTAGCTCCG-1-1-a	Colon_07	Epithelial
	ACGCCAGTCACGCGGT-1-1-a	Colon_07	Epithelial
	ACGCCAGTCATGGTCA-1-1-a	Colon_07	Epithelial
	ACGCCAGTCTAACCGA-1-1-a	Colon_07	Epithelial
	ACGCCGAAGAGGTTAT-1-1-a	Colon_07	Epithelial
	ACGCCGAAGGACAGCT-1-1-a	Colon_07	Epithelial
	ACGCCGAAGGCTAGCA-1-1-a	Colon_07	Non-epithelial
	ACGCCGACAGATGGCA-1-1-a	Colon_07	Non-epithelial
	ACGCCGACATATGAGA-1-1-a	Colon_07	Epithelial
	ACGCCGACATCGGAAG-1-1-a	Colon_07	Epithelial
	ACGCCGACATGCCTAA-1-1-a	Colon_07	Epithelial
	ACGCCGAGTAGATTAG-1-1-a	Colon_07	Epithelial
	ACGCCGAGTCACACGC-1-1-a	Colon_07	Epithelial
	ACGCCGAGTGCTAGCC-1-1-a	Colon_07	Epithelial
	ACGCCGATCACGCATA-1-1-a	Colon_07	Non-epithelial
	ACGCCGATCCTACAGA-1-1-a	Colon_07	Epithelial
	ACGCCGATCGAATGCT-1-1-a	Colon_07	Epithelial
	ACGCCGATCTGTACGA-1-1-a	Colon_07	Non-epithelial
	ACGGAGAAGAGACTTA-1-1-a	Colon_07	Non-epithelial
	ACGGAGAAGTTCCACA-1-1-a	Colon_07	Epithelial
	ACGGAGAGTCCGACGT-1-1-a	Colon_07	Epithelial
	ACGGAGAGTCGCGTGT-1-1-a	Colon_07	Non-epithelial
	ACGGAGAGTTCGTCTC-1-1-a	Colon_07	Epithelial
	ACGGAGATCATCGATG-1-1-a	Colon_07	Non-epithelial
	ACGGAGATCTGTCCGT-1-1-a	Colon_07	Epithelial
	ACGGCCAAGCGTAATA-1-1-a	Colon_07	Epithelial
	ACGGCCAAGTGCAAGC-1-1-a	Colon_07	Non-epithelial
	ACGGCCAAGTGCGTGA-1-1-a	Colon_07	Epithelial
	ACGGCCACACGAAATA-1-1-a	Colon_07	Epithelial
	ACGGCCAGTCACTTCC-1-1-a	Colon_07	Epithelial
	ACGGCCAGTGTGAATA-1-1-a	Colon_07	Epithelial
	ACGGCCATCGTTTGCC-1-1-a	Colon_07	Epithelial
	ACGGGCTAGCCTATGT-1-1-a	Colon_07	Epithelial
	ACGGGCTAGGCAAAGA-1-1-a	Colon_07	Epithelial
	ACGGGCTCATGGTCTA-1-1-a	Colon_07	Epithelial
	ACGGGCTGTACGAAAT-1-1-a	Colon_07	Epithelial
	ACGGGTCCAACACCCG-1-1-a	Colon_07	Epithelial
	ACGGGTCGTACCAGTT-1-1-a	Colon_07	Epithelial
	ACGGGTCGTTATGTGC-1-1-a	Colon_07	Epithelial
	ACGGGTCTCCTGCCAT-1-1-a	Colon_07	Epithelial
	ACGGGTCTCTCCCTGA-1-1-a	Colon_07	Epithelial
	ACGTCAAAGCTTTGGT-1-1-a	Colon_07	Epithelial
	ACGTCAAAGGCCATAG-1-1-a	Colon_07	Epithelial
	ACGTCAACAAAGTGCG-1-1-a	Colon_07	Epithelial
	ACGTCAACATCCGCGA-1-1-a	Colon_07	Epithelial
	ACGTCAAGTACGACCC-1-1-a	Colon_07	Epithelial
	ACGTCAAGTCAGAATA-1-1-a	Colon_07	Epithelial
	ACGTCAAGTTAGGGTG-1-1-a	Colon_07	Epithelial
	ACGTCAATCGGCATCG-1-1-a	Colon_07	Non-epithelial
	ACTATCTAGATGTGTA-1-1-a	Colon_07	Epithelial
	ACTATCTCAATACGCT-1-1-a	Colon_07	Epithelial
	ACTATCTCAGGATCGA-1-1-a	Colon_07	Non-epithelial
	ACTATCTTCGACGGAA-1-1-a	Colon_07	Epithelial
	ACTATCTTCTTGACGA-1-1-a	Colon_07	Epithelial
	ACTGAACAGAGACGAA-1-1-a	Colon_07	Non-epithelial
	ACTGAACAGGAGTTTA-1-1-a	Colon_07	Epithelial
	ACTGAACCAGCCAATT-1-1-a	Colon_07	Epithelial
	ACTGAACGTTTACTCT-1-1-a	Colon_07	Epithelial
	ACTGAACTCCGAGCCA-1-1-a	Colon_07	Epithelial
	ACTGAGTAGTAACCCT-1-1-a	Colon_07	Non-epithelial
	ACTGAGTCAACTTGAC-1-1-a	Colon_07	Epithelial
	ACTGAGTCAATGGTCT-1-1-a	Colon_07	Epithelial
	ACTGAGTGTACAGTTC-1-1-a	Colon_07	Non-epithelial
	ACTGAGTGTCAAACTC-1-1-a	Colon_07	Epithelial
	ACTGAGTGTCGAGTTT-1-1-a	Colon_07	Epithelial
	ACTGATGAGATTACCC-1-1-a	Colon_07	Non-epithelial
	ACTGATGCACCAGTTA-1-1-a	Colon_07	Epithelial
	ACTGATGCAGACGCTC-1-1-a	Colon_07	Epithelial
	ACTGATGGTACCGTTA-1-1-a	Colon_07	Epithelial
	ACTGATGGTCTTTCAT-1-1-a	Colon_07	Epithelial
	ACTGATGGTTCCGTCT-1-1-a	Colon_07	Epithelial
	ACTGATGGTTTGGGCC-1-1-a	Colon_07	Epithelial
	ACTGATGTCAAGAAGT-1-1-a	Colon_07	Epithelial
	ACTGATGTCCAAATGC-1-1-a	Colon_07	Epithelial
	ACTGATGTCCGAACGC-1-1-a	Colon_07	Epithelial
	ACTGATGTCTGCAAGT-1-1-a	Colon_07	Non-epithelial
	ACTGCTCAGATGTGTA-1-1-a	Colon_07	Epithelial
	ACTGCTCAGCAATATG-1-1-a	Colon_07	Epithelial
	ACTGCTCAGTGTTAGA-1-1-a	Colon_07	Non-epithelial
	ACTGCTCCAACAACCT-1-1-a	Colon_07	Non-epithelial
	ACTGCTCCACATTAGC-1-1-a	Colon_07	Epithelial
	ACTGCTCCATTGGGCC-1-1-a	Colon_07	Epithelial
	ACTGCTCGTTGGAGGT-1-1-a	Colon_07	Epithelial
	ACTGCTCTCAACCAAC-1-1-a	Colon_07	Non-epithelial
	ACTGCTCTCAACTCTT-1-1-a	Colon_07	Epithelial
	ACTGCTCTCTTTAGGG-1-1-a	Colon_07	Epithelial
	ACTTACTAGACGACGT-1-1-a	Colon_07	Epithelial
	ACTTACTAGATGGGTC-1-1-a	Colon_07	Epithelial
	ACTTACTAGCTAGTCT-1-1-a	Colon_07	Epithelial
	ACTTACTGTTACGGAG-1-1-a	Colon_07	Epithelial
	ACTTACTTCAACACGT-1-1-a	Colon_07	Non-epithelial
	ACTTACTTCACGATGT-1-1-a	Colon_07	Epithelial
	ACTTACTTCTGCGACG-1-1-a	Colon_07	Non-epithelial
	ACTTGTTAGGCATGTG-1-1-a	Colon_07	Epithelial
	ACTTGTTAGTCAATAG-1-1-a	Colon_07	Epithelial
	ACTTGTTGTCTCTTAT-1-1-a	Colon_07	Epithelial
	ACTTGTTTCAGGATCT-1-1-a	Colon_07	Epithelial
	ACTTGTTTCGATAGAA-1-1-a	Colon_07	Non-epithelial
	ACTTTCAAGACCTTTG-1-1-a	Colon_07	Epithelial
	ACTTTCACACAGATTC-1-1-a	Colon_07	Epithelial
	ACTTTCACAGCTCGCA-1-1-a	Colon_07	Epithelial
	ACTTTCAGTAGCACGA-1-1-a	Colon_07	Epithelial
	ACTTTCAGTAGTAGTA-1-1-a	Colon_07	Epithelial
	ACTTTCAGTCGCTTTC-1-1-a	Colon_07	Epithelial
	ACTTTCATCATCTGCC-1-1-a	Colon_07	Epithelial
	ACTTTCATCCCAAGTA-1-1-a	Colon_07	Non-epithelial
	AGAATAGAGAGGACGG-1-1-a	Colon_07	Non-epithelial
	AGAATAGAGGTAAACT-1-1-a	Colon_07	Epithelial
	AGAATAGCAAGCTGTT-1-1-a	Colon_07	Non-epithelial
	AGAATAGCAAGTTAAG-1-1-a	Colon_07	Epithelial
	AGAATAGGTATGAATG-1-1-a	Colon_07	Epithelial
	AGAATAGGTGCTAGCC-1-1-a	Colon_07	Epithelial
	AGAATAGTCAACGAAA-1-1-a	Colon_07	Epithelial
	AGAATAGTCCGGCACA-1-1-a	Colon_07	Epithelial
	AGAATAGTCGAGGTAG-1-1-a	Colon_07	Epithelial
	AGACGTTAGATGTGGC-1-1-a	Colon_07	Epithelial
	AGACGTTAGGCTCAGA-1-1-a	Colon_07	Epithelial
	AGACGTTAGTTCGCGC-1-1-a	Colon_07	Epithelial
	AGACGTTCAAGACGTG-1-1-a	Colon_07	Epithelial
	AGACGTTGTTGATTGC-1-1-a	Colon_07	Non-epithelial
	AGACGTTTCCTCTAGC-1-1-a	Colon_07	Non-epithelial
	AGAGCGAAGCTTATCG-1-1-a	Colon_07	Epithelial
	AGAGCGACAAGCGCTC-1-1-a	Colon_07	Epithelial
	AGAGCGACATTCACTT-1-1-a	Colon_07	Epithelial
	AGAGCGAGTCGGCACT-1-1-a	Colon_07	Non-epithelial
	AGAGCGAGTCGGGTCT-1-1-a	Colon_07	Epithelial
	AGAGCGAGTTCGCGAC-1-1-a	Colon_07	Epithelial
	AGAGCTTAGGCAGGTT-1-1-a	Colon_07	Epithelial
	AGAGCTTAGGCATTGG-1-1-a	Colon_07	Epithelial
	AGAGCTTCAGCTCGAC-1-1-a	Colon_07	Epithelial
	AGAGCTTGTGATGTCT-1-1-a	Colon_07	Epithelial
	AGAGCTTGTGTCCTCT-1-1-a	Colon_07	Epithelial
	AGAGCTTGTTAAGACA-1-1-a	Colon_07	Epithelial
	AGAGCTTTCTAGAGTC-1-1-a	Colon_07	Epithelial
	AGAGTGGAGACTAGAT-1-1-a	Colon_07	Epithelial
	AGAGTGGAGGGATACC-1-1-a	Colon_07	Epithelial
	AGAGTGGCATAGACTC-1-1-a	Colon_07	Epithelial
	AGAGTGGCATCCAACA-1-1-a	Colon_07	Epithelial
	AGAGTGGGTAGCTTGT-1-1-a	Colon_07	Epithelial
	AGAGTGGGTGGAAAGA-1-1-a	Colon_07	Epithelial
	AGAGTGGTCACTATTC-1-1-a	Colon_07	Epithelial
	AGAGTGGTCGCCCTTA-1-1-a	Colon_07	Epithelial
	AGAGTGGTCGGTCTAA-1-1-a	Colon_07	Epithelial
	AGAGTGGTCGTGGACC-1-1-a	Colon_07	Epithelial
	AGAGTGGTCTAACTTC-1-1-a	Colon_07	Epithelial
	AGATCTGAGGACATTA-1-1-a	Colon_07	Epithelial
	AGATCTGAGGGATACC-1-1-a	Colon_07	Epithelial
	AGATCTGCATATACGC-1-1-a	Colon_07	Epithelial
	AGATCTGGTCTCAACA-1-1-a	Colon_07	Epithelial
	AGATCTGGTCTCATCC-1-1-a	Colon_07	Epithelial
	AGATTGCAGATCCCGC-1-1-a	Colon_07	Non-epithelial
	AGATTGCAGCGATAGC-1-1-a	Colon_07	Epithelial
	AGATTGCGTACACCGC-1-1-a	Colon_07	Non-epithelial
	AGATTGCGTCTGCGGT-1-1-a	Colon_07	Epithelial
	AGATTGCTCCGCAGTG-1-1-a	Colon_07	Epithelial
	AGATTGCTCGCAAACT-1-1-a	Colon_07	Epithelial
	AGCAGCCAGAGTGACC-1-1-a	Colon_07	Epithelial
	AGCAGCCAGATCACGG-1-1-a	Colon_07	Epithelial
	AGCAGCCAGCAGATCG-1-1-a	Colon_07	Epithelial
	AGCAGCCAGTATCGAA-1-1-a	Colon_07	Non-epithelial
	AGCAGCCCATCTACGA-1-1-a	Colon_07	Epithelial
	AGCAGCCGTCGATTGT-1-1-a	Colon_07	Epithelial
	AGCAGCCGTGCTGTAT-1-1-a	Colon_07	Epithelial
	AGCAGCCTCCTCTAGC-1-1-a	Colon_07	Epithelial
	AGCATACAGCGATATA-1-1-a	Colon_07	Epithelial
	AGCATACAGGGAAACA-1-1-a	Colon_07	Epithelial
	AGCATACAGTTGTCGT-1-1-a	Colon_07	Epithelial
	AGCATACCACAGATTC-1-1-a	Colon_07	Epithelial
	AGCATACGTTATGTGC-1-1-a	Colon_07	Epithelial
	AGCATACTCCGAATGT-1-1-a	Colon_07	Epithelial
	AGCATACTCTTCAACT-1-1-a	Colon_07	Epithelial
	AGCCTAAAGTACGACG-1-1-a	Colon_07	Epithelial
	AGCCTAACAACGCACC-1-1-a	Colon_07	Epithelial
	AGCCTAAGTTCGTCTC-1-1-a	Colon_07	Epithelial
	AGCCTAAGTTGATTCG-1-1-a	Colon_07	Epithelial
	AGCCTAATCATGTCCC-1-1-a	Colon_07	Epithelial
	AGCCTAATCTTCAACT-1-1-a	Colon_07	Epithelial
	AGCGGTCAGGAGTTTA-1-1-a	Colon_07	Epithelial
	AGCGGTCAGGATGGAA-1-1-a	Colon_07	Epithelial
	AGCGGTCAGGCTAGCA-1-1-a	Colon_07	Epithelial
	AGCGGTCGTCCGAACC-1-1-a	Colon_07	Epithelial
	AGCGGTCGTCCTCCAT-1-1-a	Colon_07	Epithelial
	AGCGGTCGTTTGCATG-1-1-a	Colon_07	Epithelial
	AGCGGTCTCTGGTTCC-1-1-a	Colon_07	Epithelial
	AGCGTATAGGATGGAA-1-1-a	Colon_07	Epithelial
	AGCGTATAGGCTAGGT-1-1-a	Colon_07	Epithelial
	AGCGTATCAAGTAGTA-1-1-a	Colon_07	Epithelial
	AGCGTATCAGATAATG-1-1-a	Colon_07	Non-epithelial
	AGCGTATGTAAACACA-1-1-a	Colon_07	Epithelial
	AGCGTATTCCGGCACA-1-1-a	Colon_07	Epithelial
	AGCGTCGAGAAGGCCT-1-1-a	Colon_07	Epithelial
	AGCGTCGAGCCAACAG-1-1-a	Colon_07	Epithelial
	AGCGTCGAGCTGTTCA-1-1-a	Colon_07	Epithelial
	AGCGTCGCAAAGAATC-1-1-a	Colon_07	Epithelial
	AGCGTCGCAAAGTGCG-1-1-a	Colon_07	Epithelial
	AGCGTCGCATCACCCT-1-1-a	Colon_07	Non-epithelial
	AGCGTCGGTAATTGGA-1-1-a	Colon_07	Non-epithelial
	AGCGTCGGTCAAAGAT-1-1-a	Colon_07	Epithelial
	AGCGTCGGTGACCAAG-1-1-a	Colon_07	Epithelial
	AGCTCCTAGCTAAGAT-1-1-a	Colon_07	Epithelial
	AGCTCCTAGCTGCGAA-1-1-a	Colon_07	Non-epithelial
	AGCTCCTCAAGGGTCA-1-1-a	Colon_07	Epithelial
	AGCTCCTCAGCCAGAA-1-1-a	Colon_07	Non-epithelial
	AGCTCCTCAGTAACGG-1-1-a	Colon_07	Epithelial
	AGCTCCTTCATTATCC-1-1-a	Colon_07	Epithelial
	AGCTCCTTCTAACCGA-1-1-a	Colon_07	Epithelial
	AGCTCCTTCTCTTGAT-1-1-a	Colon_07	Epithelial
	AGCTCCTTCTTTAGGG-1-1-a	Colon_07	Epithelial
	AGCTCTCAGAGGTTGC-1-1-a	Colon_07	Epithelial
	AGCTCTCAGTCGTTTG-1-1-a	Colon_07	Epithelial
	AGCTCTCCAGACAAGC-1-1-a	Colon_07	Epithelial
	AGCTCTCCAGTATAAG-1-1-a	Colon_07	Epithelial
	AGCTCTCGTCTCTCTG-1-1-a	Colon_07	Epithelial
	AGCTCTCTCATACGGT-1-1-a	Colon_07	Epithelial
	AGCTCTCTCCTCCTAG-1-1-a	Colon_07	Epithelial
	AGCTTGAAGGGTGTGT-1-1-a	Colon_07	Epithelial
	AGCTTGAAGTCGTACT-1-1-a	Colon_07	Epithelial
	AGCTTGAGTCCATGAT-1-1-a	Colon_07	Epithelial
	AGCTTGATCTTCATGT-1-1-a	Colon_07	Epithelial
	AGGCCACAGAACTCGG-1-1-a	Colon_07	Epithelial
	AGGCCACAGTATCTCG-1-1-a	Colon_07	Epithelial
	AGGCCACCACCTATCC-1-1-a	Colon_07	Epithelial
	AGGCCACCAGTCTTCC-1-1-a	Colon_07	Epithelial
	AGGCCACGTACAGACG-1-1-a	Colon_07	Non-epithelial
	AGGCCACTCACTCCTG-1-1-a	Colon_07	Epithelial
	AGGCCACTCCTCATTA-1-1-a	Colon_07	Epithelial
	AGGCCACTCGCACTCT-1-1-a	Colon_07	Epithelial
	AGGCCGTAGGCGCTCT-1-1-a	Colon_07	Epithelial
	AGGCCGTAGGTAGCTG-1-1-a	Colon_07	Epithelial
	AGGCCGTCACACATGT-1-1-a	Colon_07	Epithelial
	AGGCCGTGTAGAGGAA-1-1-a	Colon_07	Epithelial
	AGGCCGTGTCCGCTGA-1-1-a	Colon_07	Non-epithelial
	AGGGAGTTCCACGTGG-1-1-a	Colon_07	Epithelial
	AGGGAGTTCGTTGCCT-1-1-a	Colon_07	Epithelial
	AGGGAGTTCTACCAGA-1-1-a	Colon_07	Epithelial
	AGGGATGAGCCAGAAC-1-1-a	Colon_07	Epithelial
	AGGGATGCAACACGCC-1-1-a	Colon_07	Epithelial
	AGGGATGCATGCAACT-1-1-a	Colon_07	Epithelial
	AGGGATGGTCTCTCTG-1-1-a	Colon_07	Epithelial
	AGGGATGGTGTTTGGT-1-1-a	Colon_07	Epithelial
	AGGGATGTCATCGCTC-1-1-a	Colon_07	Epithelial
	AGGGATGTCGCTTGTC-1-1-a	Colon_07	Non-epithelial
	AGGGTGAGTCGAATCT-1-1-a	Colon_07	Epithelial
	AGGGTGAGTTCCACGG-1-1-a	Colon_07	Epithelial
	AGGGTGATCGGAATCT-1-1-a	Colon_07	Epithelial
	AGGTCATCACGACGAA-1-1-a	Colon_07	Epithelial
	AGGTCATCATCGGACC-1-1-a	Colon_07	Epithelial
	AGGTCATCATGCTAGT-1-1-a	Colon_07	Epithelial
	AGGTCATGTCTCGTTC-1-1-a	Colon_07	Non-epithelial
	AGGTCATTCGCCAAAT-1-1-a	Colon_07	Epithelial
	AGGTCATTCTTGGGTA-1-1-a	Colon_07	Epithelial
	AGGTCCGAGAGGTTAT-1-1-a	Colon_07	Epithelial
	AGGTCCGAGATCCTGT-1-1-a	Colon_07	Epithelial
	AGGTCCGAGCGTTCCG-1-1-a	Colon_07	Non-epithelial
	AGGTCCGAGTACGCCC-1-1-a	Colon_07	Epithelial
	AGGTCCGCACGAAACG-1-1-a	Colon_07	Epithelial
	AGGTCCGGTCCCGACA-1-1-a	Colon_07	Epithelial
	AGGTCCGGTGTTGAGG-1-1-a	Colon_07	Epithelial
	AGGTCCGTCATCGGAT-1-1-a	Colon_07	Epithelial
	AGGTCCGTCGGGAGTA-1-1-a	Colon_07	Epithelial
	AGTAGTCAGCCGGTAA-1-1-a	Colon_07	Epithelial
	AGTAGTCGTAAGGGCT-1-1-a	Colon_07	Non-epithelial
	AGTAGTCGTCCAGTGC-1-1-a	Colon_07	Epithelial
	AGTAGTCGTCTGATTG-1-1-a	Colon_07	Epithelial
	AGTAGTCGTGTTGAGG-1-1-a	Colon_07	Epithelial
	AGTAGTCTCCTGCTTG-1-1-a	Colon_07	Non-epithelial
	AGTCTTTAGTACGCGA-1-1-a	Colon_07	Non-epithelial
	AGTCTTTCAAGCCCAC-1-1-a	Colon_07	Epithelial
	AGTCTTTCATTGCGGC-1-1-a	Colon_07	Epithelial
	AGTCTTTGTACGCACC-1-1-a	Colon_07	Epithelial
	AGTCTTTGTGAGGGTT-1-1-a	Colon_07	Epithelial
	AGTCTTTTCGCGCCAA-1-1-a	Colon_07	Epithelial
	AGTGAGGAGCACCGTC-1-1-a	Colon_07	Epithelial
	AGTGAGGAGCCTATGT-1-1-a	Colon_07	Epithelial
	AGTGAGGAGCTTCGCG-1-1-a	Colon_07	Epithelial
	AGTGAGGAGGAGTCTG-1-1-a	Colon_07	Epithelial
	AGTGAGGCACGCATCG-1-1-a	Colon_07	Epithelial
	AGTGAGGGTATAGTAG-1-1-a	Colon_07	Epithelial
	AGTGAGGGTTTGACTG-1-1-a	Colon_07	Epithelial
	AGTGAGGTCCAGTATG-1-1-a	Colon_07	Epithelial
	AGTGAGGTCCTGCAGG-1-1-a	Colon_07	Epithelial
	AGTGAGGTCGCACTCT-1-1-a	Colon_07	Epithelial
	AGTGGGAAGACACTAA-1-1-a	Colon_07	Epithelial
	AGTGGGACACCTATCC-1-1-a	Colon_07	Epithelial
	AGTGGGACAGGGTTAG-1-1-a	Colon_07	Epithelial
	AGTGGGACATCACCCT-1-1-a	Colon_07	Non-epithelial
	AGTGGGAGTACTCTCC-1-1-a	Colon_07	Epithelial
	AGTGGGATCCTACAGA-1-1-a	Colon_07	Epithelial
	AGTGGGATCGTTACGA-1-1-a	Colon_07	Epithelial
	AGTGTCAAGAACTCGG-1-1-a	Colon_07	Epithelial
	AGTGTCAAGACGCTTT-1-1-a	Colon_07	Epithelial
	AGTGTCAAGACTACAA-1-1-a	Colon_07	Epithelial
	AGTGTCAAGGGCACTA-1-1-a	Colon_07	Non-epithelial
	AGTGTCACAGTACACT-1-1-a	Colon_07	Epithelial
	AGTGTCACATTGGTAC-1-1-a	Colon_07	Epithelial
	AGTGTCATCAAACCGT-1-1-a	Colon_07	Non-epithelial
	AGTGTCATCAGCCTAA-1-1-a	Colon_07	Epithelial
	AGTGTCATCTGACCTC-1-1-a	Colon_07	Epithelial
	AGTTGGTAGCGTTGCC-1-1-a	Colon_07	Epithelial
	AGTTGGTAGTGGAGAA-1-1-a	Colon_07	Epithelial
	AGTTGGTCAATAGAGT-1-1-a	Colon_07	Epithelial
	AGTTGGTCAGTACACT-1-1-a	Colon_07	Epithelial
	AGTTGGTCATGGTAGG-1-1-a	Colon_07	Epithelial
	AGTTGGTGTCCGAACC-1-1-a	Colon_07	Epithelial
	AGTTGGTGTTTGTTTC-1-1-a	Colon_07	Epithelial
	AGTTGGTTCTCTAGGA-1-1-a	Colon_07	Epithelial
	ATAACGCAGATGAGAG-1-1-a	Colon_07	Non-epithelial
	ATAACGCCACGAGAGT-1-1-a	Colon_07	Non-epithelial
	ATAACGCGTCAAACTC-1-1-a	Colon_07	Epithelial
	ATAACGCGTCCGTGAC-1-1-a	Colon_07	Epithelial
	ATAACGCTCACTCTTA-1-1-a	Colon_07	Epithelial
	ATAACGCTCCGTCATC-1-1-a	Colon_07	Epithelial
	ATAAGAGAGGACAGAA-1-1-a	Colon_07	Epithelial
	ATAAGAGAGGGCTTGA-1-1-a	Colon_07	Epithelial
	ATAAGAGAGTTTCCTT-1-1-a	Colon_07	Epithelial
	ATAAGAGGTAAGAGGA-1-1-a	Colon_07	Epithelial
	ATAAGAGGTACAGCAG-1-1-a	Colon_07	Epithelial
	ATAAGAGTCAGAAATG-1-1-a	Colon_07	Epithelial
	ATAAGAGTCAGTACGT-1-1-a	Colon_07	Epithelial
	ATAAGAGTCAGTCAGT-1-1-a	Colon_07	Epithelial
	ATAGACCAGACTGGGT-1-1-a	Colon_07	Epithelial
	ATAGACCAGAGCTGGT-1-1-a	Colon_07	Epithelial
	ATAGACCAGATGTCGG-1-1-a	Colon_07	Non-epithelial
	ATAGACCCAGGTGCCT-1-1-a	Colon_07	Epithelial
	ATAGACCGTAGCCTCG-1-1-a	Colon_07	Epithelial
	ATAGACCTCAACTCTT-1-1-a	Colon_07	Epithelial
	ATCACGAAGAAAGTGG-1-1-a	Colon_07	Non-epithelial
	ATCACGAAGACAGGCT-1-1-a	Colon_07	Epithelial
	ATCACGAAGCAACGGT-1-1-a	Colon_07	Epithelial
	ATCACGAAGTTATCGC-1-1-a	Colon_07	Epithelial
	ATCACGACAGATGAGC-1-1-a	Colon_07	Epithelial
	ATCACGACAGGGCATA-1-1-a	Colon_07	Epithelial
	ATCACGAGTAGCGTGA-1-1-a	Colon_07	Epithelial
	ATCATCTAGCGACGTA-1-1-a	Colon_07	Epithelial
	ATCATCTCACCTTGTC-1-1-a	Colon_07	Epithelial
	ATCATCTGTTTGGCGC-1-1-a	Colon_07	Epithelial
	ATCATCTTCAGCGATT-1-1-a	Colon_07	Epithelial
	ATCATCTTCGTTACGA-1-1-a	Colon_07	Epithelial
	ATCATGGAGTTGTAGA-1-1-a	Colon_07	Non-epithelial
	ATCATGGCACGAAACG-1-1-a	Colon_07	Epithelial
	ATCATGGCAGGCAGTA-1-1-a	Colon_07	Epithelial
	ATCATGGCAGGGTTAG-1-1-a	Colon_07	Epithelial
	ATCATGGCATTAACCG-1-1-a	Colon_07	Epithelial
	ATCATGGGTATCAGTC-1-1-a	Colon_07	Epithelial
	ATCATGGGTCCGTCAG-1-1-a	Colon_07	Epithelial
	ATCATGGTCTGGGCCA-1-1-a	Colon_07	Epithelial
	ATCCACCAGGCGACAT-1-1-a	Colon_07	Non-epithelial
	ATCCACCCAAAGAATC-1-1-a	Colon_07	Epithelial
	ATCCACCCACTTCTGC-1-1-a	Colon_07	Epithelial
	ATCCACCCAGGTTTCA-1-1-a	Colon_07	Epithelial
	ATCCACCCATATACCG-1-1-a	Colon_07	Epithelial
	ATCCACCGTAACGACG-1-1-a	Colon_07	Epithelial
	ATCCACCGTGAGTATA-1-1-a	Colon_07	Epithelial
	ATCCACCGTTGGAGGT-1-1-a	Colon_07	Epithelial
	ATCCACCTCGAGAGCA-1-1-a	Colon_07	Epithelial
	ATCCGAACAAGCTGTT-1-1-a	Colon_07	Epithelial
	ATCCGAACACCAGGCT-1-1-a	Colon_07	Epithelial
	ATCCGAACAGGTGGAT-1-1-a	Colon_07	Epithelial
	ATCGAGTAGAATAGGG-1-1-a	Colon_07	Non-epithelial
	ATCGAGTAGAGCCCAA-1-1-a	Colon_07	Epithelial
	ATCGAGTAGCGACGTA-1-1-a	Colon_07	Epithelial
	ATCGAGTAGGGCTTGA-1-1-a	Colon_07	Epithelial
	ATCGAGTCACAAGTAA-1-1-a	Colon_07	Epithelial
	ATCGAGTGTACATGTC-1-1-a	Colon_07	Epithelial
	ATCGAGTGTTGACGTT-1-1-a	Colon_07	Epithelial
	ATCGAGTGTTGTCTTT-1-1-a	Colon_07	Epithelial
	ATCGAGTTCCGTCATC-1-1-a	Colon_07	Epithelial
	ATCGAGTTCGAATGGG-1-1-a	Colon_07	Epithelial
	ATCTACTAGGCACATG-1-1-a	Colon_07	Epithelial
	ATCTACTCAATAGCGG-1-1-a	Colon_07	Epithelial
	ATCTACTGTCTAGTCA-1-1-a	Colon_07	Non-epithelial
	ATCTACTTCCAAGCCG-1-1-a	Colon_07	Epithelial
	ATCTGCCAGCTAGCCC-1-1-a	Colon_07	Epithelial
	ATCTGCCAGCTGTTCA-1-1-a	Colon_07	Epithelial
	ATCTGCCCAATGTAAG-1-1-a	Colon_07	Epithelial
	ATCTGCCCACATGGGA-1-1-a	Colon_07	Epithelial
	ATCTGCCGTGGCCCTA-1-1-a	Colon_07	Epithelial
	ATCTGCCTCGGAATCT-1-1-a	Colon_07	Epithelial
	ATGAGGGCAGCATGAG-1-1-a	Colon_07	Epithelial
	ATGAGGGTCAGAGGTG-1-1-a	Colon_07	Epithelial
	ATGAGGGTCAGTTCGA-1-1-a	Colon_07	Epithelial
	ATGAGGGTCGTTACAG-1-1-a	Colon_07	Epithelial
	ATGCGATCAATGAAAC-1-1-a	Colon_07	Epithelial
	ATGCGATCAGCCACCA-1-1-a	Colon_07	Non-epithelial
	ATGCGATCATCAGTAC-1-1-a	Colon_07	Epithelial
	ATGCGATGTCGCGAAA-1-1-a	Colon_07	Epithelial
	ATGCGATGTTATGTGC-1-1-a	Colon_07	Epithelial
	ATGCGATTCTTGACGA-1-1-a	Colon_07	Epithelial
	ATGGGAGCAAAGGAAG-1-1-a	Colon_07	Epithelial
	ATGGGAGCAGACGTAG-1-1-a	Colon_07	Epithelial
	ATGGGAGGTCTTGTCC-1-1-a	Colon_07	Epithelial
	ATGGGAGTCGAGGTAG-1-1-a	Colon_07	Epithelial
	ATGTGTGGTTCAACCA-1-1-a	Colon_07	Epithelial
	ATTACTCAGAGCTGCA-1-1-a	Colon_07	Epithelial
	ATTACTCAGGGTTTCT-1-1-a	Colon_07	Epithelial
	ATTACTCAGTGGCACA-1-1-a	Colon_07	Non-epithelial
	ATTACTCCACCCATGG-1-1-a	Colon_07	Non-epithelial
	ATTACTCGTCATCGGC-1-1-a	Colon_07	Non-epithelial
	ATTACTCGTGGGTCAA-1-1-a	Colon_07	Non-epithelial
	ATTACTCTCGGCTTGG-1-1-a	Colon_07	Epithelial
	ATTATCCAGCCACCTG-1-1-a	Colon_07	Epithelial
	ATTATCCAGCCAGAAC-1-1-a	Colon_07	Epithelial
	ATTATCCAGTTACCCA-1-1-a	Colon_07	Epithelial
	ATTATCCCAATCAGAA-1-1-a	Colon_07	Epithelial
	ATTATCCGTCGACTGC-1-1-a	Colon_07	Epithelial
	ATTATCCGTCGTGGCT-1-1-a	Colon_07	Epithelial
	ATTATCCTCCGCATAA-1-1-a	Colon_07	Epithelial
	ATTATCCTCTGCCCTA-1-1-a	Colon_07	Epithelial
	ATTCTACCACGCGAAA-1-1-a	Colon_07	Epithelial
	ATTCTACCATACGCCG-1-1-a	Colon_07	Epithelial
	ATTCTACGTGCTAGCC-1-1-a	Colon_07	Epithelial
	ATTCTACTCTACCTGC-1-1-a	Colon_07	Epithelial
	ATTGGACAGGCTCAGA-1-1-a	Colon_07	Epithelial
	ATTGGACAGGGTATCG-1-1-a	Colon_07	Epithelial
	ATTGGACAGTGTACCT-1-1-a	Colon_07	Epithelial
	ATTGGACCAAGTAGTA-1-1-a	Colon_07	Epithelial
	ATTGGACCACCGAATT-1-1-a	Colon_07	Epithelial
	ATTGGACCAGGATTGG-1-1-a	Colon_07	Non-epithelial
	ATTGGACGTAAAGGAG-1-1-a	Colon_07	Epithelial
	ATTGGACGTACCATCA-1-1-a	Colon_07	Epithelial
	ATTGGACTCAGAGGTG-1-1-a	Colon_07	Non-epithelial
	ATTGGACTCCGCGGTA-1-1-a	Colon_07	Non-epithelial
	ATTGGTGAGCTGAACG-1-1-a	Colon_07	Epithelial
	ATTGGTGCAACGATCT-1-1-a	Colon_07	Epithelial
	ATTGGTGGTCACTGGC-1-1-a	Colon_07	Epithelial
	ATTGGTGGTCCATCCT-1-1-a	Colon_07	Non-epithelial
	ATTGGTGTCTGTGCAA-1-1-a	Colon_07	Epithelial
	ATTTCTGAGCTAGTCT-1-1-a	Colon_07	Epithelial
	ATTTCTGCATGCTGGC-1-1-a	Colon_07	Epithelial
	ATTTCTGGTGGGTCAA-1-1-a	Colon_07	Epithelial
	ATTTCTGGTTTGGCGC-1-1-a	Colon_07	Epithelial
	ATTTCTGTCTATCGCC-1-1-a	Colon_07	Epithelial
	CAACCAACATTCGACA-1-1-a	Colon_07	Epithelial
	CAACCAAGTTCTGGTA-1-1-a	Colon_07	Epithelial
	CAACCAATCACGCGGT-1-1-a	Colon_07	Epithelial
	CAACCAATCCCAGGTG-1-1-a	Colon_07	Epithelial
	CAACCAATCCTTGCCA-1-1-a	Colon_07	Epithelial
	CAACCAATCGCAAACT-1-1-a	Colon_07	Epithelial
	CAACCTCAGAAGGGTA-1-1-a	Colon_07	Epithelial
	CAACCTCAGAATCTCC-1-1-a	Colon_07	Non-epithelial
	CAACCTCAGCTAGTTC-1-1-a	Colon_07	Epithelial
	CAACCTCCATTAGGCT-1-1-a	Colon_07	Non-epithelial
	CAACCTCGTGTGACGA-1-1-a	Colon_07	Non-epithelial
	CAACTAGAGCGCCTTG-1-1-a	Colon_07	Non-epithelial
	CAACTAGAGCGCTCCA-1-1-a	Colon_07	Epithelial
	CAACTAGAGGATGCGT-1-1-a	Colon_07	Epithelial
	CAACTAGAGGTACTCT-1-1-a	Colon_07	Epithelial
	CAACTAGCAGCCTTTC-1-1-a	Colon_07	Epithelial
	CAACTAGGTCTAACGT-1-1-a	Colon_07	Epithelial
	CAACTAGTCAGTCAGT-1-1-a	Colon_07	Epithelial
	CAACTAGTCCCTAATT-1-1-a	Colon_07	Epithelial
	CAACTAGTCCTGTAGA-1-1-a	Colon_07	Non-epithelial
	CAACTAGTCGTAGGTT-1-1-a	Colon_07	Non-epithelial
	CAAGAAAAGACCCACC-1-1-a	Colon_07	Epithelial
	CAAGAAAAGCCGATTT-1-1-a	Colon_07	Epithelial
	CAAGAAAGTACACCGC-1-1-a	Colon_07	Non-epithelial
	CAAGAAAGTGACTCAT-1-1-a	Colon_07	Non-epithelial
	CAAGAAAGTTTACTCT-1-1-a	Colon_07	Non-epithelial
	CAAGATCAGCATCATC-1-1-a	Colon_07	Epithelial
	CAAGATCAGTGTCCCG-1-1-a	Colon_07	Epithelial
	CAAGATCCACTATCTT-1-1-a	Colon_07	Epithelial
	CAAGATCCATATGCTG-1-1-a	Colon_07	Epithelial
	CAAGGCCAGAAGGTGA-1-1-a	Colon_07	Epithelial
	CAAGGCCAGCTGGAAC-1-1-a	Colon_07	Epithelial
	CAAGGCCAGGACAGAA-1-1-a	Colon_07	Epithelial
	CAAGGCCCAATGTTGC-1-1-a	Colon_07	Epithelial
	CAAGGCCCAGACGTAG-1-1-a	Colon_07	Epithelial
	CAAGGCCGTATCGCAT-1-1-a	Colon_07	Epithelial
	CAAGGCCGTCCCTTGT-1-1-a	Colon_07	Epithelial
	CAAGGCCTCCTGTACC-1-1-a	Colon_07	Epithelial
	CAAGTTGAGCCAGTAG-1-1-a	Colon_07	Epithelial
	CAAGTTGAGGTTACCT-1-1-a	Colon_07	Epithelial
	CAAGTTGCAAAGGCGT-1-1-a	Colon_07	Epithelial
	CAAGTTGCAAGGCTCC-1-1-a	Colon_07	Epithelial
	CAAGTTGCAAGTACCT-1-1-a	Colon_07	Epithelial
	CAAGTTGCATCTATGG-1-1-a	Colon_07	Epithelial
	CAAGTTGGTCCCTACT-1-1-a	Colon_07	Non-epithelial
	CAAGTTGGTTCGAATC-1-1-a	Colon_07	Epithelial
	CAAGTTGTCTTCAACT-1-1-a	Colon_07	Epithelial
	CACAAACAGACGACGT-1-1-a	Colon_07	Epithelial
	CACAAACAGCGGATCA-1-1-a	Colon_07	Epithelial
	CACAAACAGGGCTTCC-1-1-a	Colon_07	Epithelial
	CACAAACAGGTTCCTA-1-1-a	Colon_07	Non-epithelial
	CACAAACCAATAGCAA-1-1-a	Colon_07	Epithelial
	CACAAACCATGTAAGA-1-1-a	Colon_07	Epithelial
	CACAAACGTCCAGTGC-1-1-a	Colon_07	Non-epithelial
	CACAAACGTCGACTAT-1-1-a	Colon_07	Epithelial
	CACAAACGTCTCACCT-1-1-a	Colon_07	Non-epithelial
	CACAAACGTGCCTTGG-1-1-a	Colon_07	Epithelial
	CACAAACTCGCGTTTC-1-1-a	Colon_07	Epithelial
	CACAAACTCGGTCCGA-1-1-a	Colon_07	Non-epithelial
	CACACAAAGCCCGAAA-1-1-a	Colon_07	Epithelial
	CACACAAAGCTAGTCT-1-1-a	Colon_07	Epithelial
	CACACAACATTCCTCG-1-1-a	Colon_07	Non-epithelial
	CACACAAGTCTTCTCG-1-1-a	Colon_07	Epithelial
	CACACAATCCGCGTTT-1-1-a	Colon_07	Non-epithelial
	CACACAATCGCCAAAT-1-1-a	Colon_07	Epithelial
	CACACAATCGCCCTTA-1-1-a	Colon_07	Epithelial
	CACACAATCTCCCTGA-1-1-a	Colon_07	Epithelial
	CACACCTAGCTACCGC-1-1-a	Colon_07	Epithelial
	CACACCTGTATGCTTG-1-1-a	Colon_07	Epithelial
	CACACCTGTGATGCCC-1-1-a	Colon_07	Epithelial
	CACACCTTCAGTTAGC-1-1-a	Colon_07	Epithelial
	CACACCTTCGGATGTT-1-1-a	Colon_07	Epithelial
	CACACCTTCGGCGCAT-1-1-a	Colon_07	Non-epithelial
	CACACCTTCTGGCGTG-1-1-a	Colon_07	Epithelial
	CACACTCAGGTAGCCA-1-1-a	Colon_07	Epithelial
	CACACTCCAACAACCT-1-1-a	Colon_07	Epithelial
	CACACTCGTGACCAAG-1-1-a	Colon_07	Epithelial
	CACACTCGTGCGGTAA-1-1-a	Colon_07	Epithelial
	CACACTCGTTGCCTCT-1-1-a	Colon_07	Epithelial
	CACAGGCAGGGAACGG-1-1-a	Colon_07	Epithelial
	CACAGGCCATGTAAGA-1-1-a	Colon_07	Non-epithelial
	CACAGGCTCATGCATG-1-1-a	Colon_07	Epithelial
	CACAGGCTCGAATCCA-1-1-a	Colon_07	Epithelial
	CACAGGCTCGCAGGCT-1-1-a	Colon_07	Epithelial
	CACAGTAAGAACTCGG-1-1-a	Colon_07	Epithelial
	CACAGTAAGTAGGCCA-1-1-a	Colon_07	Epithelial
	CACAGTACAGGCTCAC-1-1-a	Colon_07	Epithelial
	CACAGTAGTGGTCCGT-1-1-a	Colon_07	Epithelial
	CACAGTAGTGTGTGCC-1-1-a	Colon_07	Non-epithelial
	CACATAGAGACCTAGG-1-1-a	Colon_07	Epithelial
	CACATAGGTCTAGCGC-1-1-a	Colon_07	Non-epithelial
	CACATAGTCAACTCTT-1-1-a	Colon_07	Non-epithelial
	CACATTTAGGTGCACA-1-1-a	Colon_07	Non-epithelial
	CACATTTCAGCCTATA-1-1-a	Colon_07	Epithelial
	CACATTTCATCGATTG-1-1-a	Colon_07	Epithelial
	CACATTTGTAAGAGAG-1-1-a	Colon_07	Epithelial
	CACCACTAGTCATCCA-1-1-a	Colon_07	Epithelial
	CACCACTCAGTGACAG-1-1-a	Colon_07	Epithelial
	CACCACTGTATATGAG-1-1-a	Colon_07	Epithelial
	CACCACTTCCAAACAC-1-1-a	Colon_07	Epithelial
	CACCACTTCCTGTAGA-1-1-a	Colon_07	Epithelial
	CACCAGGAGAATCTCC-1-1-a	Colon_07	Epithelial
	CACCAGGAGCACAGGT-1-1-a	Colon_07	Epithelial
	CACCAGGAGGCCATAG-1-1-a	Colon_07	Epithelial
	CACCAGGAGGTAGCCA-1-1-a	Colon_07	Epithelial
	CACCAGGCATGCCTAA-1-1-a	Colon_07	Epithelial
	CACCAGGCATTGTGCA-1-1-a	Colon_07	Epithelial
	CACCAGGGTAAATGAC-1-1-a	Colon_07	Epithelial
	CACCAGGGTGCCTGGT-1-1-a	Colon_07	Epithelial
	CACCAGGTCCCATTAT-1-1-a	Colon_07	Epithelial
	CACCAGGTCCGCGTTT-1-1-a	Colon_07	Epithelial
	CACCAGGTCTGCGGCA-1-1-a	Colon_07	Epithelial
	CACCTTGCAAAGGAAG-1-1-a	Colon_07	Epithelial
	CACCTTGCAGCCAGAA-1-1-a	Colon_07	Epithelial
	CACCTTGCAGCGTTCG-1-1-a	Colon_07	Epithelial
	CACCTTGCATCACGAT-1-1-a	Colon_07	Epithelial
	CACCTTGTCAATCTCT-1-1-a	Colon_07	Epithelial
	CACCTTGTCACAACGT-1-1-a	Colon_07	Epithelial
	CACCTTGTCGGCGCTA-1-1-a	Colon_07	Epithelial
	CACCTTGTCTCTGTCG-1-1-a	Colon_07	Non-epithelial
	CACTCCACAATCTACG-1-1-a	Colon_07	Non-epithelial
	CACTCCAGTTATGCGT-1-1-a	Colon_07	Non-epithelial
	CACTCCAGTTCCACTC-1-1-a	Colon_07	Epithelial
	CAGAATCCACTCGACG-1-1-a	Colon_07	Epithelial
	CAGAATCCAGTAGAGC-1-1-a	Colon_07	Non-epithelial
	CAGAATCCATACTCTT-1-1-a	Colon_07	Epithelial
	CAGAATCGTCGGCATC-1-1-a	Colon_07	Epithelial
	CAGAATCTCGTTTATC-1-1-a	Colon_07	Epithelial
	CAGAATCTCTGCAGTA-1-1-a	Colon_07	Epithelial
	CAGAGAGAGAGTGAGA-1-1-a	Colon_07	Epithelial
	CAGAGAGAGCCGGTAA-1-1-a	Colon_07	Epithelial
	CAGAGAGCAGCCTATA-1-1-a	Colon_07	Non-epithelial
	CAGAGAGGTAATAGCA-1-1-a	Colon_07	Epithelial
	CAGATCAAGCCGATTT-1-1-a	Colon_07	Epithelial
	CAGATCACAAGCGAGT-1-1-a	Colon_07	Epithelial
	CAGATCAGTAGCGTGA-1-1-a	Colon_07	Non-epithelial
	CAGATCATCACCCTCA-1-1-a	Colon_07	Epithelial
	CAGCAGCAGGGCATGT-1-1-a	Colon_07	Epithelial
	CAGCAGCCAATGGACG-1-1-a	Colon_07	Epithelial
	CAGCAGCCAGGGAGAG-1-1-a	Colon_07	Epithelial
	CAGCAGCGTCAGATAA-1-1-a	Colon_07	Epithelial
	CAGCAGCGTCTCCCTA-1-1-a	Colon_07	Epithelial
	CAGCAGCGTGGTCCGT-1-1-a	Colon_07	Epithelial
	CAGCAGCTCACGGTTA-1-1-a	Colon_07	Epithelial
	CAGCATAAGGGCTTCC-1-1-a	Colon_07	Epithelial
	CAGCATACAAACGTGG-1-1-a	Colon_07	Epithelial
	CAGCATACATCCTTGC-1-1-a	Colon_07	Non-epithelial
	CAGCATACATCTGGTA-1-1-a	Colon_07	Epithelial
	CAGCATAGTACAAGTA-1-1-a	Colon_07	Epithelial
	CAGCATAGTCCTGCTT-1-1-a	Colon_07	Non-epithelial
	CAGCATAGTCTCTTAT-1-1-a	Colon_07	Epithelial
	CAGCCGAAGAAACCGC-1-1-a	Colon_07	Epithelial
	CAGCCGAAGATCTGAA-1-1-a	Colon_07	Epithelial
	CAGCCGAAGCCACTAT-1-1-a	Colon_07	Epithelial
	CAGCCGACAATAACGA-1-1-a	Colon_07	Epithelial
	CAGCCGACAATGGTCT-1-1-a	Colon_07	Epithelial
	CAGCCGAGTAAACACA-1-1-a	Colon_07	Epithelial
	CAGCCGAGTTCTCATT-1-1-a	Colon_07	Epithelial
	CAGCCGATCACCGTAA-1-1-a	Colon_07	Epithelial
	CAGCCGATCACCTCGT-1-1-a	Colon_07	Epithelial
	CAGCCGATCAGCTGGC-1-1-a	Colon_07	Epithelial
	CAGCCGATCTCTGCTG-1-1-a	Colon_07	Non-epithelial
	CAGCGACAGCCTATGT-1-1-a	Colon_07	Epithelial
	CAGCGACCACAGCCCA-1-1-a	Colon_07	Epithelial
	CAGCGACCACATCCAA-1-1-a	Colon_07	Epithelial
	CAGCGACGTGCCTTGG-1-1-a	Colon_07	Non-epithelial
	CAGCGACTCTGCTTGC-1-1-a	Colon_07	Epithelial
	CAGCGACTCTTGGGTA-1-1-a	Colon_07	Epithelial
	CAGCTAAAGAAAGTGG-1-1-a	Colon_07	Epithelial
	CAGCTAAAGATCCGAG-1-1-a	Colon_07	Non-epithelial
	CAGCTAAAGGCTAGGT-1-1-a	Colon_07	Epithelial
	CAGCTAAAGGTCATCT-1-1-a	Colon_07	Epithelial
	CAGCTAAAGTGGCACA-1-1-a	Colon_07	Epithelial
	CAGCTAACAAGAAGAG-1-1-a	Colon_07	Epithelial
	CAGCTAACACCGAATT-1-1-a	Colon_07	Non-epithelial
	CAGCTAATCACCGGGT-1-1-a	Colon_07	Epithelial
	CAGCTAATCATGTCCC-1-1-a	Colon_07	Epithelial
	CAGCTGGAGAATGTGT-1-1-a	Colon_07	Epithelial
	CAGCTGGAGGGCACTA-1-1-a	Colon_07	Epithelial
	CAGCTGGGTGTAACGG-1-1-a	Colon_07	Epithelial
	CAGCTGGGTGTATGGG-1-1-a	Colon_07	Non-epithelial
	CAGCTGGGTTTGTTGG-1-1-a	Colon_07	Epithelial
	CAGCTGGTCAGTCCCT-1-1-a	Colon_07	Epithelial
	CAGCTGGTCTTCTGGC-1-1-a	Colon_07	Epithelial
	CAGGTGCAGAACAATC-1-1-a	Colon_07	Epithelial
	CAGGTGCAGGATTCGG-1-1-a	Colon_07	Non-epithelial
	CAGGTGCCACCCATGG-1-1-a	Colon_07	Epithelial
	CAGGTGCCAGGAATGC-1-1-a	Colon_07	Epithelial
	CAGGTGCGTACTCAAC-1-1-a	Colon_07	Epithelial
	CAGGTGCTCGTTTATC-1-1-a	Colon_07	Epithelial
	CAGGTGCTCTTTAGGG-1-1-a	Colon_07	Non-epithelial
	CAGTAACAGCGGATCA-1-1-a	Colon_07	Epithelial
	CAGTAACAGGATCGCA-1-1-a	Colon_07	Epithelial
	CAGTAACCAATCTGCA-1-1-a	Colon_07	Non-epithelial
	CAGTAACCACAGTCGC-1-1-a	Colon_07	Epithelial
	CAGTAACGTAGCGTCC-1-1-a	Colon_07	Epithelial
	CAGTAACGTTGACGTT-1-1-a	Colon_07	Epithelial
	CAGTAACTCCTTGACC-1-1-a	Colon_07	Epithelial
	CAGTCCTAGAACAACT-1-1-a	Colon_07	Epithelial
	CAGTCCTAGAAGCCCA-1-1-a	Colon_07	Epithelial
	CAGTCCTAGAGGTTGC-1-1-a	Colon_07	Epithelial
	CAGTCCTAGAGTAATC-1-1-a	Colon_07	Epithelial
	CAGTCCTAGAGTACAT-1-1-a	Colon_07	Non-epithelial
	CAGTCCTAGGGATCTG-1-1-a	Colon_07	Epithelial
	CAGTCCTCACGAAACG-1-1-a	Colon_07	Epithelial
	CAGTCCTCATCACGAT-1-1-a	Colon_07	Epithelial
	CAGTCCTGTAGCCTCG-1-1-a	Colon_07	Epithelial
	CAGTCCTTCGAGAGCA-1-1-a	Colon_07	Epithelial
	CAGTCCTTCTCCAGGG-1-1-a	Colon_07	Epithelial
	CATATGGAGACCACGA-1-1-a	Colon_07	Epithelial
	CATATGGCAGCGTCCA-1-1-a	Colon_07	Epithelial
	CATATGGGTCGACTGC-1-1-a	Colon_07	Non-epithelial
	CATATGGTCTCGCATC-1-1-a	Colon_07	Epithelial
	CATATTCAGTACACCT-1-1-a	Colon_07	Epithelial
	CATATTCCACGAGAGT-1-1-a	Colon_07	Epithelial
	CATATTCGTCCTCTTG-1-1-a	Colon_07	Epithelial
	CATATTCGTCGCGGTT-1-1-a	Colon_07	Epithelial
	CATATTCGTCTCTCTG-1-1-a	Colon_07	Epithelial
	CATCAAGAGTTCGCAT-1-1-a	Colon_07	Epithelial
	CATCAAGCAGATCCAT-1-1-a	Colon_07	Epithelial
	CATCAAGGTCCTCCAT-1-1-a	Colon_07	Epithelial
	CATCAAGGTCTAGGTT-1-1-a	Colon_07	Epithelial
	CATCAAGGTTTCCACC-1-1-a	Colon_07	Epithelial
	CATCAAGTCTTGTATC-1-1-a	Colon_07	Epithelial
	CATCAGAAGCGTGTCC-1-1-a	Colon_07	Epithelial
	CATCAGACAAACCTAC-1-1-a	Colon_07	Epithelial
	CATCAGACATAAGACA-1-1-a	Colon_07	Epithelial
	CATCAGAGTAAGCACG-1-1-a	Colon_07	Epithelial
	CATCAGATCAATCTCT-1-1-a	Colon_07	Non-epithelial
	CATCAGATCCGCGCAA-1-1-a	Colon_07	Epithelial
	CATCCACAGAATGTGT-1-1-a	Colon_07	Epithelial
	CATCCACAGCTACCGC-1-1-a	Colon_07	Epithelial
	CATCCACAGTAGCCGA-1-1-a	Colon_07	Epithelial
	CATCCACCAGTCGATT-1-1-a	Colon_07	Epithelial
	CATCCACCATCTCCCA-1-1-a	Colon_07	Non-epithelial
	CATCCACGTACCATCA-1-1-a	Colon_07	Epithelial
	CATCCACGTACCGTTA-1-1-a	Colon_07	Epithelial
	CATCCACGTCCCTTGT-1-1-a	Colon_07	Epithelial
	CATCCACGTCGAGATG-1-1-a	Colon_07	Epithelial
	CATCCACGTTCCGGCA-1-1-a	Colon_07	Epithelial
	CATCCACTCAACGAAA-1-1-a	Colon_07	Epithelial
	CATCCACTCACAGTAC-1-1-a	Colon_07	Epithelial
	CATCCACTCAGAGACG-1-1-a	Colon_07	Epithelial
	CATCGAAAGCTAGCCC-1-1-a	Colon_07	Epithelial
	CATCGAAAGGCATGGT-1-1-a	Colon_07	Epithelial
	CATCGAACACTTCGAA-1-1-a	Colon_07	Epithelial
	CATCGAACAGAGTGTG-1-1-a	Colon_07	Non-epithelial
	CATCGAAGTCACTGGC-1-1-a	Colon_07	Epithelial
	CATCGAATCGAATGGG-1-1-a	Colon_07	Non-epithelial
	CATCGGGAGACGACGT-1-1-a	Colon_07	Non-epithelial
	CATCGGGAGATGCCTT-1-1-a	Colon_07	Epithelial
	CATCGGGAGCTAGTGG-1-1-a	Colon_07	Epithelial
	CATCGGGCATCGACGC-1-1-a	Colon_07	Epithelial
	CATCGGGTCATCGGAT-1-1-a	Colon_07	Epithelial
	CATGACAAGTAGGTGC-1-1-a	Colon_07	Non-epithelial
	CATGACAAGTGCGTGA-1-1-a	Colon_07	Epithelial
	CATGACACAGTAAGAT-1-1-a	Colon_07	Epithelial
	CATGACACATCCCATC-1-1-a	Colon_07	Epithelial
	CATGACACATGGAATA-1-1-a	Colon_07	Epithelial
	CATGACAGTTGTGGCC-1-1-a	Colon_07	Epithelial
	CATGACATCAACGCTA-1-1-a	Colon_07	Epithelial
	CATGACATCCAATGGT-1-1-a	Colon_07	Non-epithelial
	CATGCCTAGACCACGA-1-1-a	Colon_07	Non-epithelial
	CATGCCTAGGGCTCTC-1-1-a	Colon_07	Epithelial
	CATGCCTAGTGTACCT-1-1-a	Colon_07	Non-epithelial
	CATGCCTCAACGCACC-1-1-a	Colon_07	Epithelial
	CATGCCTCAAGCCTAT-1-1-a	Colon_07	Epithelial
	CATGGCGGTAGCCTAT-1-1-a	Colon_07	Epithelial
	CATGGCGGTTTGTTTC-1-1-a	Colon_07	Epithelial
	CATGGCGTCTCCTATA-1-1-a	Colon_07	Epithelial
	CATTATCCAAGTCTGT-1-1-a	Colon_07	Non-epithelial
	CATTATCGTAATAGCA-1-1-a	Colon_07	Epithelial
	CATTATCTCATAAAGG-1-1-a	Colon_07	Epithelial
	CATTCGCAGAAGGTTT-1-1-a	Colon_07	Epithelial
	CATTCGCAGGGATGGG-1-1-a	Colon_07	Epithelial
	CATTCGCGTAGCGATG-1-1-a	Colon_07	Epithelial
	CATTCGCGTGTTCTTT-1-1-a	Colon_07	Epithelial
	CATTCGCTCAGTTCGA-1-1-a	Colon_07	Epithelial
	CATTCGCTCTAACTCT-1-1-a	Colon_07	Epithelial
	CCAATCCAGCGCTCCA-1-1-a	Colon_07	Epithelial
	CCAATCCAGGGTCTCC-1-1-a	Colon_07	Non-epithelial
	CCAATCCCAGATCCAT-1-1-a	Colon_07	Epithelial
	CCAATCCGTATATCCG-1-1-a	Colon_07	Epithelial
	CCAATCCGTTCGAATC-1-1-a	Colon_07	Epithelial
	CCAATCCTCAAGCCTA-1-1-a	Colon_07	Epithelial
	CCAATCCTCACCGGGT-1-1-a	Colon_07	Epithelial
	CCAATCCTCATGTGGT-1-1-a	Colon_07	Epithelial
	CCAATCCTCCGATATG-1-1-a	Colon_07	Epithelial
	CCAATCCTCCGTTGCT-1-1-a	Colon_07	Epithelial
	CCACCTAAGACACTAA-1-1-a	Colon_07	Epithelial
	CCACCTAAGGAGTCTG-1-1-a	Colon_07	Epithelial
	CCACCTAAGTTCGCGC-1-1-a	Colon_07	Epithelial
	CCACCTACAATCGGTT-1-1-a	Colon_07	Epithelial
	CCACCTAGTAAGCACG-1-1-a	Colon_07	Epithelial
	CCACCTATCAAGGTAA-1-1-a	Colon_07	Epithelial
	CCACGGAAGAGGACGG-1-1-a	Colon_07	Epithelial
	CCACGGAAGGGAAACA-1-1-a	Colon_07	Epithelial
	CCACGGACACTGTGTA-1-1-a	Colon_07	Epithelial
	CCACGGACATAGAAAC-1-1-a	Colon_07	Epithelial
	CCACGGAGTAGCCTAT-1-1-a	Colon_07	Non-epithelial
	CCACGGATCGTGGGAA-1-1-a	Colon_07	Non-epithelial
	CCACTACAGCTCCTCT-1-1-a	Colon_07	Epithelial
	CCACTACCATGGTTGT-1-1-a	Colon_07	Epithelial
	CCACTACTCAGTTCGA-1-1-a	Colon_07	Epithelial
	CCACTACTCATCTGCC-1-1-a	Colon_07	Non-epithelial
	CCACTACTCGAATCCA-1-1-a	Colon_07	Epithelial
	CCACTACTCGGTCTAA-1-1-a	Colon_07	Epithelial
	CCAGCGATCAAACGGG-1-1-a	Colon_07	Epithelial
	CCAGCGATCCGTAGGC-1-1-a	Colon_07	Non-epithelial
	CCATGTCAGTTATCGC-1-1-a	Colon_07	Epithelial
	CCATGTCGTAGCGTCC-1-1-a	Colon_07	Epithelial
	CCATGTCGTAGTACCT-1-1-a	Colon_07	Epithelial
	CCATGTCGTCATTAGC-1-1-a	Colon_07	Non-epithelial
	CCATGTCGTTGGTTTG-1-1-a	Colon_07	Epithelial
	CCATGTCTCTACGAGT-1-1-a	Colon_07	Epithelial
	CCATGTCTCTCTTGAT-1-1-a	Colon_07	Epithelial
	CCATTCGAGCGTAATA-1-1-a	Colon_07	Epithelial
	CCATTCGAGGCCCGTT-1-1-a	Colon_07	Non-epithelial
	CCATTCGCAGCTGTGC-1-1-a	Colon_07	Epithelial
	CCATTCGCATTAACCG-1-1-a	Colon_07	Epithelial
	CCATTCGGTCTTGATG-1-1-a	Colon_07	Epithelial
	CCATTCGGTGTCAATC-1-1-a	Colon_07	Epithelial
	CCATTCGGTGTTGGGA-1-1-a	Colon_07	Non-epithelial
	CCATTCGTCAGTTCGA-1-1-a	Colon_07	Epithelial
	CCCAATCAGATATACG-1-1-a	Colon_07	Epithelial
	CCCAATCCATTCCTCG-1-1-a	Colon_07	Non-epithelial
	CCCAATCGTACCAGTT-1-1-a	Colon_07	Epithelial
	CCCAGTTAGCTCCTCT-1-1-a	Colon_07	Epithelial
	CCCAGTTAGTCCAGGA-1-1-a	Colon_07	Non-epithelial
	CCCAGTTCACCGGAAA-1-1-a	Colon_07	Epithelial
	CCCAGTTCACGGACAA-1-1-a	Colon_07	Epithelial
	CCCAGTTTCACTTCAT-1-1-a	Colon_07	Epithelial
	CCCAGTTTCGCAAACT-1-1-a	Colon_07	Epithelial
	CCCATACAGATGCCAG-1-1-a	Colon_07	Epithelial
	CCCATACCACAGGAGT-1-1-a	Colon_07	Epithelial
	CCCATACCACCACCAG-1-1-a	Colon_07	Epithelial
	CCCATACGTACCATCA-1-1-a	Colon_07	Epithelial
	CCCATACTCCAAGCCG-1-1-a	Colon_07	Epithelial
	CCCATACTCGCTTAGA-1-1-a	Colon_07	Epithelial
	CCCATACTCTGTCCGT-1-1-a	Colon_07	Epithelial
	CCCTCCTAGAGGTAGA-1-1-a	Colon_07	Epithelial
	CCCTCCTCAAGAGTCG-1-1-a	Colon_07	Non-epithelial
	CCCTCCTCACGGACAA-1-1-a	Colon_07	Epithelial
	CCCTCCTCAGCAGTTT-1-1-a	Colon_07	Non-epithelial
	CCCTCCTCAGTGAGTG-1-1-a	Colon_07	Epithelial
	CCCTCCTGTGCACCAC-1-1-a	Colon_07	Epithelial
	CCCTCCTTCGTTTGCC-1-1-a	Colon_07	Epithelial
	CCGGGATAGAACAATC-1-1-a	Colon_07	Epithelial
	CCGGGATAGCTTTGGT-1-1-a	Colon_07	Epithelial
	CCGGGATCACCTCGGA-1-1-a	Colon_07	Epithelial
	CCGGGATGTGACTCAT-1-1-a	Colon_07	Epithelial
	CCGGGATGTTACAGAA-1-1-a	Colon_07	Epithelial
	CCGGGATGTTAGATGA-1-1-a	Colon_07	Non-epithelial
	CCGGGATTCGGGAGTA-1-1-a	Colon_07	Non-epithelial
	CCGGTAGCAGCCTTGG-1-1-a	Colon_07	Epithelial
	CCGGTAGCATCTCGCT-1-1-a	Colon_07	Epithelial
	CCGGTAGCATTACCTT-1-1-a	Colon_07	Epithelial
	CCGGTAGGTACCGGCT-1-1-a	Colon_07	Epithelial
	CCGGTAGGTCCTCTTG-1-1-a	Colon_07	Epithelial
	CCGGTAGGTGCCTGGT-1-1-a	Colon_07	Epithelial
	CCGGTAGGTTCGGCAC-1-1-a	Colon_07	Epithelial
	CCGGTAGTCGACAGCC-1-1-a	Colon_07	Epithelial
	CCGTACTAGGACACCA-1-1-a	Colon_07	Epithelial
	CCGTACTAGGGTGTGT-1-1-a	Colon_07	Epithelial
	CCGTACTCAGGTGGAT-1-1-a	Colon_07	Epithelial
	CCGTACTGTAGCACGA-1-1-a	Colon_07	Non-epithelial
	CCGTACTGTTCGAATC-1-1-a	Colon_07	Epithelial
	CCGTACTTCCCTTGTG-1-1-a	Colon_07	Epithelial
	CCGTACTTCTCCGGTT-1-1-a	Colon_07	Epithelial
	CCGTACTTCTGTCCGT-1-1-a	Colon_07	Epithelial
	CCGTACTTCTTGTATC-1-1-a	Colon_07	Epithelial
	CCGTGGAAGGACAGCT-1-1-a	Colon_07	Non-epithelial
	CCGTGGACACGGTGTC-1-1-a	Colon_07	Epithelial
	CCGTGGACAGCCTTGG-1-1-a	Colon_07	Epithelial
	CCGTGGAGTGCACTTA-1-1-a	Colon_07	Epithelial
	CCGTGGAGTGCGGTAA-1-1-a	Colon_07	Non-epithelial
	CCGTGGATCTCCCTGA-1-1-a	Colon_07	Epithelial
	CCGTTCACAATGCCAT-1-1-a	Colon_07	Epithelial
	CCGTTCACATGGGAAC-1-1-a	Colon_07	Epithelial
	CCGTTCACATTACCTT-1-1-a	Colon_07	Epithelial
	CCGTTCATCGGAATCT-1-1-a	Colon_07	Epithelial
	CCTAAAGAGCTAGGCA-1-1-a	Colon_07	Epithelial
	CCTAAAGAGGACATTA-1-1-a	Colon_07	Epithelial
	CCTAAAGTCACCTTAT-1-1-a	Colon_07	Epithelial
	CCTAAAGTCTCTTGAT-1-1-a	Colon_07	Epithelial
	CCTAAAGTCTGCGTAA-1-1-a	Colon_07	Epithelial
	CCTACACAGGCTCAGA-1-1-a	Colon_07	Epithelial
	CCTACACAGTCAATAG-1-1-a	Colon_07	Non-epithelial
	CCTACACCAATTGCTG-1-1-a	Colon_07	Epithelial
	CCTACACCAGCATACT-1-1-a	Colon_07	Epithelial
	CCTACACCAGGGAGAG-1-1-a	Colon_07	Epithelial
	CCTACACGTCAAAGAT-1-1-a	Colon_07	Epithelial
	CCTACACTCCACTGGG-1-1-a	Colon_07	Epithelial
	CCTACACTCGCTAGCG-1-1-a	Colon_07	Epithelial
	CCTACACTCGTCGTTC-1-1-a	Colon_07	Epithelial
	CCTACCAAGCGTGAAC-1-1-a	Colon_07	Epithelial
	CCTACCACAGAGTGTG-1-1-a	Colon_07	Epithelial
	CCTACCAGTCTAGTCA-1-1-a	Colon_07	Epithelial
	CCTACCATCGGCTACG-1-1-a	Colon_07	Epithelial
	CCTAGCTAGAGAGCTC-1-1-a	Colon_07	Non-epithelial
	CCTAGCTAGGCGCTCT-1-1-a	Colon_07	Epithelial
	CCTAGCTCACCAGATT-1-1-a	Colon_07	Epithelial
	CCTAGCTCACGGCGTT-1-1-a	Colon_07	Epithelial
	CCTAGCTGTTATCCGA-1-1-a	Colon_07	Epithelial
	CCTATTAAGACAGACC-1-1-a	Colon_07	Epithelial
	CCTATTAAGCAATATG-1-1-a	Colon_07	Non-epithelial
	CCTATTACAATGGATA-1-1-a	Colon_07	Non-epithelial
	CCTATTACAGCCAATT-1-1-a	Colon_07	Epithelial
	CCTATTACAGCCACCA-1-1-a	Colon_07	Non-epithelial
	CCTATTACATGAACCT-1-1-a	Colon_07	Epithelial
	CCTATTAGTATTCTCT-1-1-a	Colon_07	Epithelial
	CCTATTAGTCACCTAA-1-1-a	Colon_07	Epithelial
	CCTATTATCACAGTAC-1-1-a	Colon_07	Epithelial
	CCTATTATCATGTGGT-1-1-a	Colon_07	Epithelial
	CCTATTATCCAAAGTC-1-1-a	Colon_07	Epithelial
	CCTATTATCCAGATCA-1-1-a	Colon_07	Epithelial
	CCTATTATCTGAGGGA-1-1-a	Colon_07	Epithelial
	CCTCAGTAGAAGCCCA-1-1-a	Colon_07	Non-epithelial
	CCTCAGTAGATGGCGT-1-1-a	Colon_07	Epithelial
	CCTCAGTAGTACTTGC-1-1-a	Colon_07	Epithelial
	CCTCAGTCAGGATCGA-1-1-a	Colon_07	Epithelial
	CCTCAGTGTAATCGTC-1-1-a	Colon_07	Epithelial
	CCTCAGTGTGAGGGTT-1-1-a	Colon_07	Non-epithelial
	CCTCAGTGTTAAGACA-1-1-a	Colon_07	Epithelial
	CCTCAGTTCCGCGGTA-1-1-a	Colon_07	Epithelial
	CCTCTGAAGGCCATAG-1-1-a	Colon_07	Epithelial
	CCTCTGACACCGAAAG-1-1-a	Colon_07	Epithelial
	CCTCTGACATGTAGTC-1-1-a	Colon_07	Epithelial
	CCTCTGAGTAGCGATG-1-1-a	Colon_07	Epithelial
	CCTCTGATCCTCGCAT-1-1-a	Colon_07	Epithelial
	CCTCTGATCTTGCAAG-1-1-a	Colon_07	Epithelial
	CCTTACGAGATCCCGC-1-1-a	Colon_07	Epithelial
	CCTTACGAGGGTGTTG-1-1-a	Colon_07	Epithelial
	CCTTACGCAATCACAC-1-1-a	Colon_07	Epithelial
	CCTTACGCAGCTTCGG-1-1-a	Colon_07	Epithelial
	CCTTACGCAGGGAGAG-1-1-a	Colon_07	Non-epithelial
	CCTTACGCAGTAACGG-1-1-a	Colon_07	Epithelial
	CCTTACGGTGAGTGAC-1-1-a	Colon_07	Epithelial
	CCTTACGGTTTAGCTG-1-1-a	Colon_07	Epithelial
	CCTTACGTCTTTCCTC-1-1-a	Colon_07	Epithelial
	CCTTCCCAGACTAGAT-1-1-a	Colon_07	Epithelial
	CCTTCCCAGAGGTAGA-1-1-a	Colon_07	Non-epithelial
	CCTTCCCAGCTAACTC-1-1-a	Colon_07	Epithelial
	CCTTCCCAGTCCATAC-1-1-a	Colon_07	Epithelial
	CCTTCCCCAAGTACCT-1-1-a	Colon_07	Epithelial
	CCTTCCCCAATAACGA-1-1-a	Colon_07	Epithelial
	CCTTCCCCACAGGAGT-1-1-a	Colon_07	Epithelial
	CCTTCCCGTGTGGTTT-1-1-a	Colon_07	Epithelial
	CCTTCCCGTTGGACCC-1-1-a	Colon_07	Epithelial
	CCTTCGACAGGACGTA-1-1-a	Colon_07	Epithelial
	CCTTCGAGTAGCTAAA-1-1-a	Colon_07	Epithelial
	CCTTCGAGTTACGGAG-1-1-a	Colon_07	Epithelial
	CCTTCGATCCCACTTG-1-1-a	Colon_07	Non-epithelial
	CCTTTCTCAAGTTCTG-1-1-a	Colon_07	Non-epithelial
	CCTTTCTCATGGGAAC-1-1-a	Colon_07	Non-epithelial
	CGAACATAGGCCGAAT-1-1-a	Colon_07	Non-epithelial
	CGAACATCAACGATGG-1-1-a	Colon_07	Epithelial
	CGAACATCACGCTTTC-1-1-a	Colon_07	Epithelial
	CGAACATCATACCATG-1-1-a	Colon_07	Non-epithelial
	CGAACATCATAGGATA-1-1-a	Colon_07	Epithelial
	CGAACATTCCCATTAT-1-1-a	Colon_07	Non-epithelial
	CGAACATTCCTTCAAT-1-1-a	Colon_07	Epithelial
	CGAACATTCGTTTGCC-1-1-a	Colon_07	Epithelial
	CGAATGTAGGCTCAGA-1-1-a	Colon_07	Epithelial
	CGAATGTCATATGCTG-1-1-a	Colon_07	Epithelial
	CGAATGTCATCTCCCA-1-1-a	Colon_07	Epithelial
	CGAATGTGTGTTAAGA-1-1-a	Colon_07	Epithelial
	CGAATGTGTTAAGAAC-1-1-a	Colon_07	Epithelial
	CGACCTTAGACCTTTG-1-1-a	Colon_07	Epithelial
	CGACCTTGTCAGTGGA-1-1-a	Colon_07	Epithelial
	CGACCTTTCCGCATCT-1-1-a	Colon_07	Epithelial
	CGACCTTTCCTAGAAC-1-1-a	Colon_07	Epithelial
	CGACTTCCACTTAAGC-1-1-a	Colon_07	Non-epithelial
	CGACTTCGTAGCCTAT-1-1-a	Colon_07	Epithelial
	CGACTTCTCCATGAAC-1-1-a	Colon_07	Epithelial
	CGACTTCTCCTCGCAT-1-1-a	Colon_07	Epithelial
	CGAGAAGAGCTAGTGG-1-1-a	Colon_07	Non-epithelial
	CGAGAAGAGTGGGATC-1-1-a	Colon_07	Epithelial
	CGAGCACAGTGGTCCC-1-1-a	Colon_07	Non-epithelial
	CGAGCACCAACGATCT-1-1-a	Colon_07	Non-epithelial
	CGAGCACCAAGCGAGT-1-1-a	Colon_07	Epithelial
	CGAGCACCAATGACCT-1-1-a	Colon_07	Non-epithelial
	CGAGCACCACCCATGG-1-1-a	Colon_07	Epithelial
	CGAGCACCACCTTGTC-1-1-a	Colon_07	Epithelial
	CGAGCACCATGTCTCC-1-1-a	Colon_07	Epithelial
	CGAGCACTCACCCTCA-1-1-a	Colon_07	Epithelial
	CGAGCCAAGCTGCCCA-1-1-a	Colon_07	Epithelial
	CGAGCCACATACGCTA-1-1-a	Colon_07	Epithelial
	CGAGCCACATGAACCT-1-1-a	Colon_07	Non-epithelial
	CGAGCCAGTATATGAG-1-1-a	Colon_07	Epithelial
	CGAGCCAGTGTGCGTC-1-1-a	Colon_07	Epithelial
	CGAGCCATCGGAGCAA-1-1-a	Colon_07	Epithelial
	CGATCGGAGATCCCAT-1-1-a	Colon_07	Epithelial
	CGATCGGAGGCAATTA-1-1-a	Colon_07	Epithelial
	CGATCGGCAGGTCCAC-1-1-a	Colon_07	Epithelial
	CGATCGGCATCGGACC-1-1-a	Colon_07	Epithelial
	CGATCGGGTAAACACA-1-1-a	Colon_07	Epithelial
	CGATCGGGTCAAAGCG-1-1-a	Colon_07	Epithelial
	CGATCGGGTCACCTAA-1-1-a	Colon_07	Epithelial
	CGATCGGGTCCCTACT-1-1-a	Colon_07	Epithelial
	CGATCGGGTGCTGTAT-1-1-a	Colon_07	Epithelial
	CGATCGGTCCATTCTA-1-1-a	Colon_07	Epithelial
	CGATGGCAGCTACCTA-1-1-a	Colon_07	Epithelial
	CGATGGCAGTGTGAAT-1-1-a	Colon_07	Epithelial
	CGATGGCGTCTTCAAG-1-1-a	Colon_07	Epithelial
	CGATGGCTCCCAACGG-1-1-a	Colon_07	Non-epithelial
	CGATGGCTCCTGTAGA-1-1-a	Colon_07	Epithelial
	CGATGGCTCGGCATCG-1-1-a	Colon_07	Epithelial
	CGATGTAAGCCCGAAA-1-1-a	Colon_07	Epithelial
	CGATGTACACAGCCCA-1-1-a	Colon_07	Epithelial
	CGATGTACATCTACGA-1-1-a	Colon_07	Epithelial
	CGATGTAGTCAGTGGA-1-1-a	Colon_07	Non-epithelial
	CGATGTAGTGCAGGTA-1-1-a	Colon_07	Epithelial
	CGATGTAGTTTGACTG-1-1-a	Colon_07	Epithelial
	CGATGTATCGCTTGTC-1-1-a	Colon_07	Epithelial
	CGATTGAGTTACCGAT-1-1-a	Colon_07	Epithelial
	CGATTGATCTTGAGAC-1-1-a	Colon_07	Epithelial
	CGCCAAGAGCCATCGC-1-1-a	Colon_07	Non-epithelial
	CGCCAAGCACACCGCA-1-1-a	Colon_07	Epithelial
	CGCCAAGCACGGTGTC-1-1-a	Colon_07	Epithelial
	CGCCAAGCAGCTGCTG-1-1-a	Colon_07	Non-epithelial
	CGCCAAGCAGTGAGTG-1-1-a	Colon_07	Epithelial
	CGCCAAGGTAGGGACT-1-1-a	Colon_07	Epithelial
	CGCCAAGGTCTTCTCG-1-1-a	Colon_07	Non-epithelial
	CGCCAAGTCCGTTGCT-1-1-a	Colon_07	Epithelial
	CGCCAAGTCTGTACGA-1-1-a	Colon_07	Epithelial
	CGCGGTAAGGAACTGC-1-1-a	Colon_07	Epithelial
	CGCGGTAAGTACATGA-1-1-a	Colon_07	Epithelial
	CGCGGTAAGTCGTACT-1-1-a	Colon_07	Epithelial
	CGCGGTACAGAAGCAC-1-1-a	Colon_07	Epithelial
	CGCGGTACATGGTCAT-1-1-a	Colon_07	Epithelial
	CGCGGTACATTCTCAT-1-1-a	Colon_07	Epithelial
	CGCGGTAGTACTTCTT-1-1-a	Colon_07	Epithelial
	CGCGGTATCGGAATCT-1-1-a	Colon_07	Epithelial
	CGCGGTATCGTGGGAA-1-1-a	Colon_07	Epithelial
	CGCGTTTAGAAACCTA-1-1-a	Colon_07	Epithelial
	CGCGTTTAGCCCGAAA-1-1-a	Colon_07	Epithelial
	CGCGTTTAGCTAGCCC-1-1-a	Colon_07	Non-epithelial
	CGCGTTTAGTAGTGCG-1-1-a	Colon_07	Non-epithelial
	CGCGTTTAGTTGCAGG-1-1-a	Colon_07	Epithelial
	CGCGTTTCAATAGCGG-1-1-a	Colon_07	Non-epithelial
	CGCGTTTCACGTCAGC-1-1-a	Colon_07	Epithelial
	CGCGTTTCAGCTCGAC-1-1-a	Colon_07	Epithelial
	CGCGTTTGTAAAGGAG-1-1-a	Colon_07	Epithelial
	CGCGTTTTCGGATGTT-1-1-a	Colon_07	Epithelial
	CGCTATCAGCCCTAAT-1-1-a	Colon_07	Epithelial
	CGCTATCAGTGTACCT-1-1-a	Colon_07	Epithelial
	CGCTATCGTGGCAAAC-1-1-a	Colon_07	Non-epithelial
	CGCTGGAAGACGCACA-1-1-a	Colon_07	Epithelial
	CGCTGGAAGCCAGAAC-1-1-a	Colon_07	Non-epithelial
	CGCTGGACACCAGGTC-1-1-a	Colon_07	Epithelial
	CGCTGGAGTGTATGGG-1-1-a	Colon_07	Non-epithelial
	CGCTGGAGTTGTCTTT-1-1-a	Colon_07	Epithelial
	CGCTGGAGTTGTGGAG-1-1-a	Colon_07	Epithelial
	CGCTGGATCATAAAGG-1-1-a	Colon_07	Epithelial
	CGCTGGATCATGCTCC-1-1-a	Colon_07	Epithelial
	CGCTTCAAGTCAATAG-1-1-a	Colon_07	Epithelial
	CGCTTCAAGTGAACGC-1-1-a	Colon_07	Non-epithelial
	CGCTTCACAAGCTGTT-1-1-a	Colon_07	Epithelial
	CGCTTCACATGCCACG-1-1-a	Colon_07	Epithelial
	CGCTTCACATTGAGCT-1-1-a	Colon_07	Epithelial
	CGCTTCAGTCGATTGT-1-1-a	Colon_07	Epithelial
	CGCTTCAGTCTCACCT-1-1-a	Colon_07	Epithelial
	CGCTTCAGTGCAGGTA-1-1-a	Colon_07	Epithelial
	CGCTTCAGTTGTCTTT-1-1-a	Colon_07	Epithelial
	CGCTTCATCAGGCCCA-1-1-a	Colon_07	Non-epithelial
	CGCTTCATCCGCGTTT-1-1-a	Colon_07	Epithelial
	CGCTTCATCCTCAACC-1-1-a	Colon_07	Epithelial
	CGGACACAGAATGTTG-1-1-a	Colon_07	Epithelial
	CGGACACAGCAGGTCA-1-1-a	Colon_07	Epithelial
	CGGACACAGGAACTGC-1-1-a	Colon_07	Epithelial
	CGGACACAGGCCATAG-1-1-a	Colon_07	Epithelial
	CGGACACCAGGACCCT-1-1-a	Colon_07	Epithelial
	CGGACACGTAAGAGGA-1-1-a	Colon_07	Non-epithelial
	CGGACACGTCAGGACA-1-1-a	Colon_07	Epithelial
	CGGACACGTCGCATAT-1-1-a	Colon_07	Epithelial
	CGGACACGTTCCTCCA-1-1-a	Colon_07	Epithelial
	CGGACACGTTGAGGTG-1-1-a	Colon_07	Epithelial
	CGGACACTCCATGCTC-1-1-a	Colon_07	Epithelial
	CGGACGTAGAGATGAG-1-1-a	Colon_07	Epithelial
	CGGACGTAGAGGGCTT-1-1-a	Colon_07	Epithelial
	CGGACGTAGTTCCACA-1-1-a	Colon_07	Epithelial
	CGGACGTCAATCGAAA-1-1-a	Colon_07	Epithelial
	CGGACGTGTCACTGGC-1-1-a	Colon_07	Epithelial
	CGGACGTGTCGATTGT-1-1-a	Colon_07	Epithelial
	CGGACGTGTCTCACCT-1-1-a	Colon_07	Epithelial
	CGGACGTTCTGTCTCG-1-1-a	Colon_07	Epithelial
	CGGACTGCACTGAAGG-1-1-a	Colon_07	Non-epithelial
	CGGACTGCATAACCTG-1-1-a	Colon_07	Epithelial
	CGGACTGCATGACATC-1-1-a	Colon_07	Epithelial
	CGGACTGGTATGCTTG-1-1-a	Colon_07	Epithelial
	CGGACTGGTCTGGTCG-1-1-a	Colon_07	Epithelial
	CGGACTGTCTCGTATT-1-1-a	Colon_07	Epithelial
	CGGACTGTCTGGCGTG-1-1-a	Colon_07	Epithelial
	CGGAGCTAGACAGAGA-1-1-a	Colon_07	Epithelial
	CGGAGCTAGGAATTAC-1-1-a	Colon_07	Epithelial
	CGGAGCTGTAAGGATT-1-1-a	Colon_07	Epithelial
	CGGAGCTTCGGATGTT-1-1-a	Colon_07	Epithelial
	CGGAGTCAGCCTATGT-1-1-a	Colon_07	Epithelial
	CGGAGTCAGGCTAGCA-1-1-a	Colon_07	Epithelial
	CGGAGTCCAAGCCATT-1-1-a	Colon_07	Epithelial
	CGGAGTCCATTAACCG-1-1-a	Colon_07	Epithelial
	CGGAGTCGTGCTCTTC-1-1-a	Colon_07	Epithelial
	CGGAGTCTCATCTGTT-1-1-a	Colon_07	Epithelial
	CGGAGTCTCCGCTGTT-1-1-a	Colon_07	Epithelial
	CGGAGTCTCTGACCTC-1-1-a	Colon_07	Epithelial
	CGGCTAGGTAAATACG-1-1-a	Colon_07	Epithelial
	CGGCTAGGTCACACGC-1-1-a	Colon_07	Non-epithelial
	CGGCTAGGTCCATGAT-1-1-a	Colon_07	Epithelial
	CGGCTAGGTCGTTGTA-1-1-a	Colon_07	Epithelial
	CGGCTAGGTCTAGGTT-1-1-a	Colon_07	Non-epithelial
	CGGCTAGGTCTGGTCG-1-1-a	Colon_07	Epithelial
	CGGCTAGTCTGGCGAC-1-1-a	Colon_07	Epithelial
	CGGGTCAAGTTGTCGT-1-1-a	Colon_07	Epithelial
	CGGGTCAGTCATGCAT-1-1-a	Colon_07	Epithelial
	CGGTTAAAGCATCATC-1-1-a	Colon_07	Epithelial
	CGGTTAAAGGTGATAT-1-1-a	Colon_07	Epithelial
	CGGTTAACAAACTGCT-1-1-a	Colon_07	Epithelial
	CGGTTAACAGCGAACA-1-1-a	Colon_07	Epithelial
	CGGTTAACATGTAAGA-1-1-a	Colon_07	Epithelial
	CGGTTAACATTACCTT-1-1-a	Colon_07	Non-epithelial
	CGGTTAATCACGCATA-1-1-a	Colon_07	Epithelial
	CGGTTAATCAGGCAAG-1-1-a	Colon_07	Epithelial
	CGTAGCGAGCGCTCCA-1-1-a	Colon_07	Non-epithelial
	CGTAGCGAGTACGATA-1-1-a	Colon_07	Epithelial
	CGTAGCGGTCGCGGTT-1-1-a	Colon_07	Non-epithelial
	CGTAGCGGTGGTGTAG-1-1-a	Colon_07	Epithelial
	CGTAGGCAGAGTAAGG-1-1-a	Colon_07	Non-epithelial
	CGTAGGCAGGATGGTC-1-1-a	Colon_07	Non-epithelial
	CGTAGGCCACCTATCC-1-1-a	Colon_07	Epithelial
	CGTAGGCGTGATGTGG-1-1-a	Colon_07	Epithelial
	CGTAGGCTCATTATCC-1-1-a	Colon_07	Epithelial
	CGTAGGCTCCAAGCCG-1-1-a	Colon_07	Epithelial
	CGTCACTAGATAGTCA-1-1-a	Colon_07	Epithelial
	CGTCACTAGGAATCGC-1-1-a	Colon_07	Epithelial
	CGTCACTAGTACCGGA-1-1-a	Colon_07	Non-epithelial
	CGTCACTAGTTACGGG-1-1-a	Colon_07	Epithelial
	CGTCACTCAAGCCGCT-1-1-a	Colon_07	Epithelial
	CGTCACTCACCTTGTC-1-1-a	Colon_07	Epithelial
	CGTCACTCAGCTGTGC-1-1-a	Colon_07	Epithelial
	CGTCACTGTCAACTGT-1-1-a	Colon_07	Epithelial
	CGTCACTGTCAGTGGA-1-1-a	Colon_07	Epithelial
	CGTCACTGTGTTTGGT-1-1-a	Colon_07	Non-epithelial
	CGTCACTTCACGAAGG-1-1-a	Colon_07	Epithelial
	CGTCAGGAGACGCAAC-1-1-a	Colon_07	Epithelial
	CGTCAGGAGGAGCGAG-1-1-a	Colon_07	Non-epithelial
	CGTCAGGCACAAGACG-1-1-a	Colon_07	Epithelial
	CGTCAGGGTCGCGTGT-1-1-a	Colon_07	Epithelial
	CGTCAGGTCAGCATGT-1-1-a	Colon_07	Non-epithelial
	CGTCAGGTCCTCATTA-1-1-a	Colon_07	Epithelial
	CGTCAGGTCGCAAACT-1-1-a	Colon_07	Non-epithelial
	CGTCAGGTCTGAGGGA-1-1-a	Colon_07	Epithelial
	CGTCCATCAGAGCCAA-1-1-a	Colon_07	Epithelial
	CGTCCATGTCTAAACC-1-1-a	Colon_07	Epithelial
	CGTCTACAGCCCGAAA-1-1-a	Colon_07	Non-epithelial
	CGTCTACCAGGCAGTA-1-1-a	Colon_07	Epithelial
	CGTCTACGTAAATGAC-1-1-a	Colon_07	Epithelial
	CGTCTACTCCGCATAA-1-1-a	Colon_07	Epithelial
	CGTGAGCAGGGTTCCC-1-1-a	Colon_07	Epithelial
	CGTGAGCCAATTCCTT-1-1-a	Colon_07	Epithelial
	CGTGAGCCAGGGTACA-1-1-a	Colon_07	Non-epithelial
	CGTGAGCGTAGCTCCG-1-1-a	Colon_07	Epithelial
	CGTGAGCGTCTCCACT-1-1-a	Colon_07	Epithelial
	CGTGAGCGTCTTGCGG-1-1-a	Colon_07	Epithelial
	CGTGAGCTCAGTTAGC-1-1-a	Colon_07	Non-epithelial
	CGTGAGCTCCACTGGG-1-1-a	Colon_07	Epithelial
	CGTGAGCTCCCTTGTG-1-1-a	Colon_07	Epithelial
	CGTGTAAGTACAGACG-1-1-a	Colon_07	Epithelial
	CGTGTAAGTCGAATCT-1-1-a	Colon_07	Epithelial
	CGTGTAAGTGGTGTAG-1-1-a	Colon_07	Epithelial
	CGTGTAAGTTCGCGAC-1-1-a	Colon_07	Non-epithelial
	CGTGTAATCCAAAGTC-1-1-a	Colon_07	Non-epithelial
	CGTGTAATCGTACCGG-1-1-a	Colon_07	Epithelial
	CGTGTAATCGTTTATC-1-1-a	Colon_07	Epithelial
	CGTGTCTAGATACACA-1-1-a	Colon_07	Epithelial
	CGTGTCTAGATGAGAG-1-1-a	Colon_07	Epithelial
	CGTGTCTAGTCTTGCA-1-1-a	Colon_07	Epithelial
	CGTGTCTCATTGCGGC-1-1-a	Colon_07	Non-epithelial
	CGTTAGAAGCTCAACT-1-1-a	Colon_07	Epithelial
	CGTTAGAAGGGTCTCC-1-1-a	Colon_07	Epithelial
	CGTTAGACACTGTGTA-1-1-a	Colon_07	Epithelial
	CGTTAGACAGGTCTCG-1-1-a	Colon_07	Epithelial
	CGTTAGAGTCAAAGCG-1-1-a	Colon_07	Epithelial
	CGTTAGAGTTGGTAAA-1-1-a	Colon_07	Epithelial
	CGTTAGATCGGTCCGA-1-1-a	Colon_07	Epithelial
	CGTTCTGAGGAGTCTG-1-1-a	Colon_07	Epithelial
	CGTTCTGAGTTCGATC-1-1-a	Colon_07	Epithelial
	CGTTCTGCATTGTGCA-1-1-a	Colon_07	Epithelial
	CGTTCTGGTATGCTTG-1-1-a	Colon_07	Epithelial
	CGTTCTGGTGATAAAC-1-1-a	Colon_07	Epithelial
	CGTTCTGGTGGTAACG-1-1-a	Colon_07	Epithelial
	CGTTCTGTCAACGCTA-1-1-a	Colon_07	Epithelial
	CGTTCTGTCTCCAACC-1-1-a	Colon_07	Epithelial
	CGTTGGGAGTCGCCGT-1-1-a	Colon_07	Non-epithelial
	CGTTGGGAGTGACTCT-1-1-a	Colon_07	Epithelial
	CGTTGGGCAAAGTCAA-1-1-a	Colon_07	Epithelial
	CGTTGGGGTAAGGGCT-1-1-a	Colon_07	Epithelial
	CTAACTTAGATCCTGT-1-1-a	Colon_07	Epithelial
	CTAACTTAGCACCGTC-1-1-a	Colon_07	Epithelial
	CTAACTTAGTCACGCC-1-1-a	Colon_07	Epithelial
	CTAACTTCAAGCTGGA-1-1-a	Colon_07	Epithelial
	CTAACTTCAAGTCTAC-1-1-a	Colon_07	Non-epithelial
	CTAACTTCAGCGAACA-1-1-a	Colon_07	Epithelial
	CTAACTTCAGTACACT-1-1-a	Colon_07	Epithelial
	CTAACTTCATGCCTAA-1-1-a	Colon_07	Epithelial
	CTAACTTGTAGCAAAT-1-1-a	Colon_07	Epithelial
	CTAACTTGTCAAAGCG-1-1-a	Colon_07	Epithelial
	CTAACTTTCAGCGACC-1-1-a	Colon_07	Epithelial
	CTAACTTTCTGGCGAC-1-1-a	Colon_07	Epithelial
	CTAAGACAGTAGCCGA-1-1-a	Colon_07	Epithelial
	CTAAGACCAGTTAACC-1-1-a	Colon_07	Epithelial
	CTAAGACCATTGTGCA-1-1-a	Colon_07	Epithelial
	CTAATGGAGAAGGACA-1-1-a	Colon_07	Non-epithelial
	CTAATGGAGGACCACA-1-1-a	Colon_07	Epithelial
	CTAATGGGTAAGTTCC-1-1-a	Colon_07	Epithelial
	CTAATGGGTTACAGAA-1-1-a	Colon_07	Epithelial
	CTAATGGTCAAGGTAA-1-1-a	Colon_07	Epithelial
	CTACACCAGCGCCTCA-1-1-a	Colon_07	Non-epithelial
	CTACACCAGGATGGTC-1-1-a	Colon_07	Epithelial
	CTACACCCAATTGCTG-1-1-a	Colon_07	Epithelial
	CTACACCGTAACGCGA-1-1-a	Colon_07	Epithelial
	CTACACCGTACCGAGA-1-1-a	Colon_07	Epithelial
	CTACACCGTGCACCAC-1-1-a	Colon_07	Epithelial
	CTACACCTCAACGGCC-1-1-a	Colon_07	Epithelial
	CTACACCTCAGAAATG-1-1-a	Colon_07	Epithelial
	CTACACCTCCCACTTG-1-1-a	Colon_07	Epithelial
	CTACATTAGATAGCAT-1-1-a	Colon_07	Non-epithelial
	CTACATTAGGTTCCTA-1-1-a	Colon_07	Non-epithelial
	CTACATTCAAGCGATG-1-1-a	Colon_07	Non-epithelial
	CTACATTCAAGTTCTG-1-1-a	Colon_07	Epithelial
	CTACATTCAGGAACGT-1-1-a	Colon_07	Non-epithelial
	CTACATTCATACCATG-1-1-a	Colon_07	Epithelial
	CTACATTGTCTGGTCG-1-1-a	Colon_07	Epithelial
	CTACATTGTTGGAGGT-1-1-a	Colon_07	Epithelial
	CTACATTTCCGAATGT-1-1-a	Colon_07	Epithelial
	CTACCCAAGAGGACGG-1-1-a	Colon_07	Epithelial
	CTACCCAAGCCCGAAA-1-1-a	Colon_07	Epithelial
	CTACCCAAGCTCAACT-1-1-a	Colon_07	Epithelial
	CTACCCAAGCTCTCGG-1-1-a	Colon_07	Epithelial
	CTACCCAAGGGATACC-1-1-a	Colon_07	Epithelial
	CTACCCACACCATCCT-1-1-a	Colon_07	Non-epithelial
	CTACCCACATCTATGG-1-1-a	Colon_07	Epithelial
	CTACCCAGTGTATGGG-1-1-a	Colon_07	Epithelial
	CTACCCAGTTCCACTC-1-1-a	Colon_07	Epithelial
	CTACCCATCAACCATG-1-1-a	Colon_07	Epithelial
	CTACGTCAGACTGGGT-1-1-a	Colon_07	Epithelial
	CTACGTCAGTACTTGC-1-1-a	Colon_07	Epithelial
	CTACGTCAGTCGTACT-1-1-a	Colon_07	Epithelial
	CTACGTCCAAGAGGCT-1-1-a	Colon_07	Epithelial
	CTACGTCCACCGGAAA-1-1-a	Colon_07	Epithelial
	CTACGTCGTTCCACGG-1-1-a	Colon_07	Epithelial
	CTACGTCGTTCTGTTT-1-1-a	Colon_07	Epithelial
	CTACGTCTCACAAACC-1-1-a	Colon_07	Non-epithelial
	CTAGAGTGTGGGTATG-1-1-a	Colon_07	Non-epithelial
	CTAGAGTTCAAGAAGT-1-1-a	Colon_07	Epithelial
	CTAGAGTTCGCGATCG-1-1-a	Colon_07	Non-epithelial
	CTAGCCTCACCATGTA-1-1-a	Colon_07	Epithelial
	CTAGCCTCAGGAATGC-1-1-a	Colon_07	Epithelial
	CTAGCCTCAGGCGATA-1-1-a	Colon_07	Epithelial
	CTAGCCTCATCCTTGC-1-1-a	Colon_07	Epithelial
	CTAGCCTCATGCAACT-1-1-a	Colon_07	Epithelial
	CTAGCCTGTCGTTGTA-1-1-a	Colon_07	Epithelial
	CTAGCCTGTGCGATAG-1-1-a	Colon_07	Epithelial
	CTAGCCTTCATAAAGG-1-1-a	Colon_07	Non-epithelial
	CTAGCCTTCCAAATGC-1-1-a	Colon_07	Epithelial
	CTAGCCTTCGGCGCAT-1-1-a	Colon_07	Epithelial
	CTAGTGAAGAAGAAGC-1-1-a	Colon_07	Epithelial
	CTAGTGAAGACTGTAA-1-1-a	Colon_07	Epithelial
	CTAGTGAAGGCTAGGT-1-1-a	Colon_07	Epithelial
	CTAGTGAAGGTGACCA-1-1-a	Colon_07	Epithelial
	CTAGTGACAAACTGTC-1-1-a	Colon_07	Epithelial
	CTAGTGACATTCCTGC-1-1-a	Colon_07	Epithelial
	CTAGTGAGTCAGAGGT-1-1-a	Colon_07	Epithelial
	CTAGTGAGTCGCGTGT-1-1-a	Colon_07	Epithelial
	CTAGTGAGTCGGCACT-1-1-a	Colon_07	Epithelial
	CTAGTGATCACAGTAC-1-1-a	Colon_07	Epithelial
	CTAGTGATCCTCAACC-1-1-a	Colon_07	Epithelial
	CTAGTGATCGTTTAGG-1-1-a	Colon_07	Epithelial
	CTCACACCACGCGAAA-1-1-a	Colon_07	Epithelial
	CTCACACCAGCTCGAC-1-1-a	Colon_07	Epithelial
	CTCACACGTGCACTTA-1-1-a	Colon_07	Epithelial
	CTCACACTCGTGGGAA-1-1-a	Colon_07	Epithelial
	CTCAGAAAGCTACCGC-1-1-a	Colon_07	Epithelial
	CTCAGAACATGGATGG-1-1-a	Colon_07	Epithelial
	CTCAGAATCAAACGGG-1-1-a	Colon_07	Epithelial
	CTCAGAATCGGATGGA-1-1-a	Colon_07	Non-epithelial
	CTCATTACACAACTGT-1-1-a	Colon_07	Epithelial
	CTCATTACACGGTAGA-1-1-a	Colon_07	Epithelial
	CTCATTACAGCTGTTA-1-1-a	Colon_07	Epithelial
	CTCATTAGTACTCGCG-1-1-a	Colon_07	Epithelial
	CTCATTATCGAGAACG-1-1-a	Colon_07	Epithelial
	CTCCTAGAGGAGCGTT-1-1-a	Colon_07	Epithelial
	CTCCTAGCAACGATCT-1-1-a	Colon_07	Epithelial
	CTCCTAGCAATAACGA-1-1-a	Colon_07	Epithelial
	CTCCTAGCAGTACACT-1-1-a	Colon_07	Non-epithelial
	CTCCTAGGTTCTGAAC-1-1-a	Colon_07	Epithelial
	CTCCTAGTCGGCGCTA-1-1-a	Colon_07	Epithelial
	CTCGAAAAGCCAGTTT-1-1-a	Colon_07	Non-epithelial
	CTCGAAAAGCGTGAAC-1-1-a	Colon_07	Epithelial
	CTCGAAAAGTGATCGG-1-1-a	Colon_07	Epithelial
	CTCGAAACAAGGGTCA-1-1-a	Colon_07	Epithelial
	CTCGAAAGTCGAGATG-1-1-a	Colon_07	Epithelial
	CTCGAAAGTTCCGTCT-1-1-a	Colon_07	Non-epithelial
	CTCGAAATCAACACAC-1-1-a	Colon_07	Epithelial
	CTCGAAATCAGAAATG-1-1-a	Colon_07	Epithelial
	CTCGAAATCCTAGTGA-1-1-a	Colon_07	Epithelial
	CTCGAGGCATAAGACA-1-1-a	Colon_07	Epithelial
	CTCGAGGGTATCGCAT-1-1-a	Colon_07	Epithelial
	CTCGAGGTCCTCAATT-1-1-a	Colon_07	Epithelial
	CTCGAGGTCTGGTGTA-1-1-a	Colon_07	Epithelial
	CTCGGAGCAAACCCAT-1-1-a	Colon_07	Non-epithelial
	CTCGGAGCAACACGCC-1-1-a	Colon_07	Epithelial
	CTCGGAGCAGCTGTTA-1-1-a	Colon_07	Epithelial
	CTCGGAGGTAAACCTC-1-1-a	Colon_07	Epithelial
	CTCGGAGTCGTTTATC-1-1-a	Colon_07	Epithelial
	CTCGGAGTCTCGTTTA-1-1-a	Colon_07	Epithelial
	CTCGGGAAGTTAGCGG-1-1-a	Colon_07	Non-epithelial
	CTCGGGACAGGAATCG-1-1-a	Colon_07	Epithelial
	CTCGGGAGTCTAGCGC-1-1-a	Colon_07	Epithelial
	CTCGGGAGTTGAGGTG-1-1-a	Colon_07	Epithelial
	CTCGGGATCAACGGCC-1-1-a	Colon_07	Epithelial
	CTCGGGATCAGCGACC-1-1-a	Colon_07	Non-epithelial
	CTCGTACAGCGGCTTC-1-1-a	Colon_07	Epithelial
	CTCGTACCAGCTGCAC-1-1-a	Colon_07	Epithelial
	CTCGTACGTACCAGTT-1-1-a	Colon_07	Epithelial
	CTCGTACGTATAGGGC-1-1-a	Colon_07	Epithelial
	CTCGTACTCATCGGAT-1-1-a	Colon_07	Non-epithelial
	CTCGTCAAGTAACCCT-1-1-a	Colon_07	Epithelial
	CTCGTCACACTCAGGC-1-1-a	Colon_07	Epithelial
	CTCTAATAGTTAAGTG-1-1-a	Colon_07	Epithelial
	CTCTAATAGTTAGGTA-1-1-a	Colon_07	Epithelial
	CTCTAATCACCTCGGA-1-1-a	Colon_07	Non-epithelial
	CTCTAATCATAAAGGT-1-1-a	Colon_07	Non-epithelial
	CTCTAATGTCTCCACT-1-1-a	Colon_07	Epithelial
	CTCTAATTCACTTATC-1-1-a	Colon_07	Epithelial
	CTCTAATTCTCCAACC-1-1-a	Colon_07	Epithelial
	CTCTACGAGTGTCCCG-1-1-a	Colon_07	Epithelial
	CTCTACGAGTTCGCAT-1-1-a	Colon_07	Epithelial
	CTCTACGCAAGACACG-1-1-a	Colon_07	Epithelial
	CTCTACGCACCAGTTA-1-1-a	Colon_07	Non-epithelial
	CTCTACGTCTCGCATC-1-1-a	Colon_07	Epithelial
	CTCTACGTCTCTGTCG-1-1-a	Colon_07	Epithelial
	CTCTGGTAGAGCTTCT-1-1-a	Colon_07	Non-epithelial
	CTCTGGTAGTAGCCGA-1-1-a	Colon_07	Epithelial
	CTCTGGTGTGTTAAGA-1-1-a	Colon_07	Epithelial
	CTCTGGTTCAGCGACC-1-1-a	Colon_07	Non-epithelial
	CTCTGGTTCGTGGACC-1-1-a	Colon_07	Epithelial
	CTGAAACAGTACCGGA-1-1-a	Colon_07	Epithelial
	CTGAAACCAATGGAGC-1-1-a	Colon_07	Epithelial
	CTGAAACCAGGAATCG-1-1-a	Colon_07	Epithelial
	CTGAAACGTGGTAACG-1-1-a	Colon_07	Epithelial
	CTGAAACTCGCGCCAA-1-1-a	Colon_07	Epithelial
	CTGAAGTAGAGCCCAA-1-1-a	Colon_07	Epithelial
	CTGAAGTCACAGATTC-1-1-a	Colon_07	Epithelial
	CTGAAGTCATGCTAGT-1-1-a	Colon_07	Epithelial
	CTGAAGTGTGATGATA-1-1-a	Colon_07	Epithelial
	CTGAAGTTCACTTCAT-1-1-a	Colon_07	Epithelial
	CTGAAGTTCCAGTATG-1-1-a	Colon_07	Epithelial
	CTGAAGTTCGGCGCTA-1-1-a	Colon_07	Epithelial
	CTGATAGAGATCCCAT-1-1-a	Colon_07	Epithelial
	CTGATAGCAGATAATG-1-1-a	Colon_07	Epithelial
	CTGATAGGTAGCGCTC-1-1-a	Colon_07	Epithelial
	CTGATAGGTCGGCTCA-1-1-a	Colon_07	Epithelial
	CTGATAGTCCGCATCT-1-1-a	Colon_07	Epithelial
	CTGATAGTCTTGTATC-1-1-a	Colon_07	Epithelial
	CTGATCCAGACTGTAA-1-1-a	Colon_07	Epithelial
	CTGATCCAGAGATGAG-1-1-a	Colon_07	Epithelial
	CTGATCCGTGGGTATG-1-1-a	Colon_07	Epithelial
	CTGATCCTCGAGAGCA-1-1-a	Colon_07	Epithelial
	CTGATCCTCGCACTCT-1-1-a	Colon_07	Epithelial
	CTGATCCTCGGCTTGG-1-1-a	Colon_07	Epithelial
	CTGCCTAAGACCTTTG-1-1-a	Colon_07	Epithelial
	CTGCCTAAGGCCATAG-1-1-a	Colon_07	Epithelial
	CTGCCTAAGTGAACGC-1-1-a	Colon_07	Epithelial
	CTGCCTACAGGATCGA-1-1-a	Colon_07	Epithelial
	CTGCCTACATACGCCG-1-1-a	Colon_07	Epithelial
	CTGCCTACATACTACG-1-1-a	Colon_07	Epithelial
	CTGCCTACATTTCAGG-1-1-a	Colon_07	Non-epithelial
	CTGCCTAGTAACGACG-1-1-a	Colon_07	Epithelial
	CTGCCTAGTCAAAGAT-1-1-a	Colon_07	Non-epithelial
	CTGCCTATCACAGGCC-1-1-a	Colon_07	Non-epithelial
	CTGCGGAGTAATAGCA-1-1-a	Colon_07	Epithelial
	CTGCGGAGTCGTGGCT-1-1-a	Colon_07	Epithelial
	CTGCGGAGTTCACGGC-1-1-a	Colon_07	Epithelial
	CTGCGGATCGTTGCCT-1-1-a	Colon_07	Epithelial
	CTGCTGTCACTTACGA-1-1-a	Colon_07	Epithelial
	CTGCTGTCAGATGAGC-1-1-a	Colon_07	Non-epithelial
	CTGCTGTGTGTTGGGA-1-1-a	Colon_07	Epithelial
	CTGCTGTGTTCTGTTT-1-1-a	Colon_07	Epithelial
	CTGCTGTTCGAGGTAG-1-1-a	Colon_07	Epithelial
	CTGCTGTTCTGATTCT-1-1-a	Colon_07	Non-epithelial
	CTGCTGTTCTGTACGA-1-1-a	Colon_07	Epithelial
	CTGGTCTAGCTAGGCA-1-1-a	Colon_07	Epithelial
	CTGGTCTCAACACCTA-1-1-a	Colon_07	Epithelial
	CTGGTCTGTAAAGTCA-1-1-a	Colon_07	Epithelial
	CTGGTCTGTAGAAAGG-1-1-a	Colon_07	Epithelial
	CTGGTCTGTGGTTTCA-1-1-a	Colon_07	Epithelial
	CTGGTCTTCCTGTACC-1-1-a	Colon_07	Epithelial
	CTGGTCTTCTCGTTTA-1-1-a	Colon_07	Epithelial
	CTGTGCTAGAGTACAT-1-1-a	Colon_07	Epithelial
	CTGTGCTAGTGGACGT-1-1-a	Colon_07	Epithelial
	CTGTGCTCAAGCGATG-1-1-a	Colon_07	Non-epithelial
	CTGTGCTCAATCGGTT-1-1-a	Colon_07	Epithelial
	CTGTGCTCATCTGGTA-1-1-a	Colon_07	Epithelial
	CTGTGCTCATTAGCCA-1-1-a	Colon_07	Epithelial
	CTGTGCTGTTAAGACA-1-1-a	Colon_07	Non-epithelial
	CTGTGCTTCTCTAAGG-1-1-a	Colon_07	Epithelial
	CTGTTTAAGTCAAGGC-1-1-a	Colon_07	Epithelial
	CTGTTTACAACAACCT-1-1-a	Colon_07	Non-epithelial
	CTGTTTACAATAGCAA-1-1-a	Colon_07	Epithelial
	CTGTTTACAGCATACT-1-1-a	Colon_07	Epithelial
	CTGTTTACATTAGCCA-1-1-a	Colon_07	Epithelial
	CTGTTTAGTGCCTTGG-1-1-a	Colon_07	Epithelial
	CTGTTTAGTTCATGGT-1-1-a	Colon_07	Epithelial
	CTGTTTATCCCATTAT-1-1-a	Colon_07	Epithelial
	CTTAACTAGCGTCTAT-1-1-a	Colon_07	Epithelial
	CTTAACTAGGCCGAAT-1-1-a	Colon_07	Epithelial
	CTTAACTAGGGAAACA-1-1-a	Colon_07	Non-epithelial
	CTTAACTAGGGATCTG-1-1-a	Colon_07	Non-epithelial
	CTTAACTCAAACTGTC-1-1-a	Colon_07	Epithelial
	CTTAACTCATTGAGCT-1-1-a	Colon_07	Epithelial
	CTTAACTGTAGATTAG-1-1-a	Colon_07	Epithelial
	CTTACCGAGGCCCTCA-1-1-a	Colon_07	Epithelial
	CTTACCGAGTCGTACT-1-1-a	Colon_07	Epithelial
	CTTACCGCACGTCTCT-1-1-a	Colon_07	Epithelial
	CTTACCGCATTCCTGC-1-1-a	Colon_07	Epithelial
	CTTACCGGTATTCTCT-1-1-a	Colon_07	Epithelial
	CTTACCGTCATTGCGA-1-1-a	Colon_07	Epithelial
	CTTAGGAAGATCCGAG-1-1-a	Colon_07	Non-epithelial
	CTTAGGACATTCTCAT-1-1-a	Colon_07	Non-epithelial
	CTTAGGAGTAAGGATT-1-1-a	Colon_07	Epithelial
	CTTAGGAGTGCAGGTA-1-1-a	Colon_07	Epithelial
	CTTAGGAGTTCGAATC-1-1-a	Colon_07	Epithelial
	CTTAGGATCGCCATAA-1-1-a	Colon_07	Epithelial
	CTTCTCTAGGCCCTCA-1-1-a	Colon_07	Epithelial
	CTTCTCTCAAGCTGTT-1-1-a	Colon_07	Epithelial
	CTTCTCTCAGACAAGC-1-1-a	Colon_07	Epithelial
	CTTCTCTCAGTTTACG-1-1-a	Colon_07	Epithelial
	CTTCTCTGTCCTCTTG-1-1-a	Colon_07	Epithelial
	CTTCTCTTCACATACG-1-1-a	Colon_07	Epithelial
	CTTCTCTTCGGCATCG-1-1-a	Colon_07	Epithelial
	CTTCTCTTCGTAGGAG-1-1-a	Colon_07	Epithelial
	CTTCTCTTCTTGCATT-1-1-a	Colon_07	Epithelial
	CTTGGCTAGACCCACC-1-1-a	Colon_07	Epithelial
	CTTGGCTAGCCCAATT-1-1-a	Colon_07	Non-epithelial
	CTTGGCTAGGGAAACA-1-1-a	Colon_07	Epithelial
	CTTGGCTAGTCTTGCA-1-1-a	Colon_07	Epithelial
	CTTGGCTGTCCCTTGT-1-1-a	Colon_07	Non-epithelial
	CTTGGCTGTTACAGAA-1-1-a	Colon_07	Epithelial
	CTTGGCTGTTCAGACT-1-1-a	Colon_07	Epithelial
	CTTGGCTTCTGCAGTA-1-1-a	Colon_07	Epithelial
	CTTTGCGAGGATGGTC-1-1-a	Colon_07	Non-epithelial
	CTTTGCGCAACTGCGC-1-1-a	Colon_07	Epithelial
	CTTTGCGCAATGCCAT-1-1-a	Colon_07	Epithelial
	CTTTGCGCATGTAAGA-1-1-a	Colon_07	Epithelial
	CTTTGCGGTCGTTGTA-1-1-a	Colon_07	Epithelial
	CTTTGCGGTGACAAAT-1-1-a	Colon_07	Epithelial
	CTTTGCGGTTAAGAAC-1-1-a	Colon_07	Epithelial
	GAAACTCCACCCATGG-1-1-a	Colon_07	Epithelial
	GAAACTCCAGATCTGT-1-1-a	Colon_07	Epithelial
	GAAACTCCATGAAGTA-1-1-a	Colon_07	Epithelial
	GAAACTCGTCTTCTCG-1-1-a	Colon_07	Epithelial
	GAAACTCTCCCAGGTG-1-1-a	Colon_07	Epithelial
	GAAACTCTCGAACTGT-1-1-a	Colon_07	Epithelial
	GAAATGAAGGTGATTA-1-1-a	Colon_07	Epithelial
	GAAATGACAGCTGTTA-1-1-a	Colon_07	Non-epithelial
	GAAATGACATAGACTC-1-1-a	Colon_07	Non-epithelial
	GAAATGATCAACGGCC-1-1-a	Colon_07	Epithelial
	GAAATGATCCGTAGGC-1-1-a	Colon_07	Epithelial
	GAAATGATCTGATTCT-1-1-a	Colon_07	Epithelial
	GAAATGATCTGTACGA-1-1-a	Colon_07	Epithelial
	GAACATCAGTGTACGG-1-1-a	Colon_07	Non-epithelial
	GAACATCCAACACGCC-1-1-a	Colon_07	Epithelial
	GAACATCCAGACAAAT-1-1-a	Colon_07	Epithelial
	GAACATCGTCCGAATT-1-1-a	Colon_07	Non-epithelial
	GAACATCGTTCTCATT-1-1-a	Colon_07	Epithelial
	GAACCTAAGCGTAATA-1-1-a	Colon_07	Non-epithelial
	GAACCTAGTAAATGAC-1-1-a	Colon_07	Epithelial
	GAACCTAGTACCAGTT-1-1-a	Colon_07	Epithelial
	GAACCTAGTTTAGGAA-1-1-a	Colon_07	Epithelial
	GAACCTATCCGCGGTA-1-1-a	Colon_07	Epithelial
	GAACGGAAGAAACGAG-1-1-a	Colon_07	Epithelial
	GAACGGAAGCAAATCA-1-1-a	Colon_07	Epithelial
	GAACGGAAGCGATGAC-1-1-a	Colon_07	Epithelial
	GAACGGACATGGTCAT-1-1-a	Colon_07	Epithelial
	GAACGGAGTGGCAAAC-1-1-a	Colon_07	Epithelial
	GAACGGATCCAATGGT-1-1-a	Colon_07	Epithelial
	GAACGGATCCTTAATC-1-1-a	Colon_07	Epithelial
	GAACGGATCGCCTGTT-1-1-a	Colon_07	Epithelial
	GAAGCAGAGACTTGAA-1-1-a	Colon_07	Epithelial
	GAAGCAGGTCGATTGT-1-1-a	Colon_07	Epithelial
	GAAGCAGGTCTCCCTA-1-1-a	Colon_07	Epithelial
	GAAGCAGGTGAGCGAT-1-1-a	Colon_07	Epithelial
	GAAGCAGGTGTATGGG-1-1-a	Colon_07	Epithelial
	GAAGCAGTCTCTAGGA-1-1-a	Colon_07	Epithelial
	GAATAAGAGGAATGGA-1-1-a	Colon_07	Epithelial
	GAATAAGCACCACGTG-1-1-a	Colon_07	Epithelial
	GAATAAGCAGATGAGC-1-1-a	Colon_07	Epithelial
	GAATAAGTCGCGGATC-1-1-a	Colon_07	Epithelial
	GAATGAAGTCGGATCC-1-1-a	Colon_07	Epithelial
	GAATGAAGTTAAAGAC-1-1-a	Colon_07	Non-epithelial
	GAATGAATCGACGGAA-1-1-a	Colon_07	Epithelial
	GAATGAATCGCATGAT-1-1-a	Colon_07	Epithelial
	GAATGAATCTCTAGGA-1-1-a	Colon_07	Non-epithelial
	GACACGCAGACGCTTT-1-1-a	Colon_07	Epithelial
	GACACGCGTAATCACC-1-1-a	Colon_07	Epithelial
	GACACGCGTTAAGTAG-1-1-a	Colon_07	Epithelial
	GACACGCTCGTAGATC-1-1-a	Colon_07	Non-epithelial
	GACAGAGAGAGCTGGT-1-1-a	Colon_07	Epithelial
	GACAGAGAGGGCATGT-1-1-a	Colon_07	Epithelial
	GACAGAGAGTATTGGA-1-1-a	Colon_07	Epithelial
	GACAGAGCACAACTGT-1-1-a	Colon_07	Non-epithelial
	GACAGAGGTAAGAGGA-1-1-a	Colon_07	Non-epithelial
	GACAGAGGTACCTACA-1-1-a	Colon_07	Epithelial
	GACAGAGGTCTCACCT-1-1-a	Colon_07	Non-epithelial
	GACAGAGGTGGTCTCG-1-1-a	Colon_07	Epithelial
	GACAGAGTCCGAATGT-1-1-a	Colon_07	Epithelial
	GACCAATAGCCGATTT-1-1-a	Colon_07	Epithelial
	GACCAATAGTACGTAA-1-1-a	Colon_07	Epithelial
	GACCAATCACCCTATC-1-1-a	Colon_07	Epithelial
	GACCAATCAGCCTTTC-1-1-a	Colon_07	Epithelial
	GACCAATCATCCGCGA-1-1-a	Colon_07	Epithelial
	GACCAATGTTAGGGTG-1-1-a	Colon_07	Epithelial
	GACCAATGTTCGCTAA-1-1-a	Colon_07	Epithelial
	GACCAATTCGTTACAG-1-1-a	Colon_07	Epithelial
	GACCAATTCTTAGAGC-1-1-a	Colon_07	Non-epithelial
	GACCTGGAGAGTAAGG-1-1-a	Colon_07	Epithelial
	GACCTGGAGCCTTGAT-1-1-a	Colon_07	Epithelial
	GACCTGGAGGAATCGC-1-1-a	Colon_07	Non-epithelial
	GACCTGGCAAGGACTG-1-1-a	Colon_07	Epithelial
	GACCTGGCATGGTAGG-1-1-a	Colon_07	Epithelial
	GACCTGGTCAGAGCTT-1-1-a	Colon_07	Epithelial
	GACCTGGTCATCACCC-1-1-a	Colon_07	Epithelial
	GACGCGTCATGCAATC-1-1-a	Colon_07	Epithelial
	GACGCGTGTGGCCCTA-1-1-a	Colon_07	Epithelial
	GACGCGTTCTGTCTAT-1-1-a	Colon_07	Epithelial
	GACGGCTAGAGAACAG-1-1-a	Colon_07	Epithelial
	GACGGCTAGGCAGTCA-1-1-a	Colon_07	Epithelial
	GACGGCTCAAGTCATC-1-1-a	Colon_07	Epithelial
	GACGGCTCAATGGATA-1-1-a	Colon_07	Epithelial
	GACGGCTCACCGTTGG-1-1-a	Colon_07	Epithelial
	GACGGCTCATAGGATA-1-1-a	Colon_07	Epithelial
	GACGGCTGTCTGGTCG-1-1-a	Colon_07	Epithelial
	GACGGCTGTGTGACGA-1-1-a	Colon_07	Epithelial
	GACGGCTTCCCAGGTG-1-1-a	Colon_07	Non-epithelial
	GACGTGCAGGAATTAC-1-1-a	Colon_07	Epithelial
	GACGTGCAGGTAGCCA-1-1-a	Colon_07	Non-epithelial
	GACGTGCCACCGAAAG-1-1-a	Colon_07	Epithelial
	GACGTGCGTCCGCTGA-1-1-a	Colon_07	Epithelial
	GACGTGCGTGAGGGAG-1-1-a	Colon_07	Epithelial
	GACGTGCTCTTGCAAG-1-1-a	Colon_07	Epithelial
	GACGTTAAGAGCTTCT-1-1-a	Colon_07	Epithelial
	GACGTTAAGAGTAATC-1-1-a	Colon_07	Non-epithelial
	GACGTTAAGGACCACA-1-1-a	Colon_07	Non-epithelial
	GACGTTAAGGCAGTCA-1-1-a	Colon_07	Epithelial
	GACGTTAAGTAGGTGC-1-1-a	Colon_07	Non-epithelial
	GACGTTAGTCTAGTGT-1-1-a	Colon_07	Epithelial
	GACGTTATCAGCACAT-1-1-a	Colon_07	Non-epithelial
	GACTAACAGATAGTCA-1-1-a	Colon_07	Epithelial
	GACTAACTCCTCATTA-1-1-a	Colon_07	Non-epithelial
	GACTAACTCTGCCCTA-1-1-a	Colon_07	Non-epithelial
	GACTAACTCTTGACGA-1-1-a	Colon_07	Epithelial
	GACTACAAGACAGGCT-1-1-a	Colon_07	Epithelial
	GACTACAAGGAGTAGA-1-1-a	Colon_07	Non-epithelial
	GACTACACACTAAGTC-1-1-a	Colon_07	Epithelial
	GACTACACAGGACCCT-1-1-a	Colon_07	Epithelial
	GACTACATCAAACAAG-1-1-a	Colon_07	Epithelial
	GACTACATCGACGGAA-1-1-a	Colon_07	Epithelial
	GACTACATCTTAACCT-1-1-a	Colon_07	Non-epithelial
	GACTGCGAGATCCCAT-1-1-a	Colon_07	Non-epithelial
	GACTGCGAGCTAGCCC-1-1-a	Colon_07	Epithelial
	GACTGCGAGTCCCACG-1-1-a	Colon_07	Epithelial
	GACTGCGCAGTCAGCC-1-1-a	Colon_07	Epithelial
	GACTGCGGTCATTAGC-1-1-a	Colon_07	Epithelial
	GACTGCGGTCGAGTTT-1-1-a	Colon_07	Non-epithelial
	GACTGCGTCGTTGCCT-1-1-a	Colon_07	Epithelial
	GAGCAGAAGAACTGTA-1-1-a	Colon_07	Epithelial
	GAGCAGACATTGGCGC-1-1-a	Colon_07	Epithelial
	GAGCAGAGTGATAAAC-1-1-a	Colon_07	Epithelial
	GAGCAGAGTGCAACTT-1-1-a	Colon_07	Epithelial
	GAGCAGATCCTTGACC-1-1-a	Colon_07	Epithelial
	GAGCAGATCGGCGCTA-1-1-a	Colon_07	Epithelial
	GAGGTGAAGTGCCATT-1-1-a	Colon_07	Epithelial
	GAGGTGACACGGCTAC-1-1-a	Colon_07	Epithelial
	GAGGTGAGTCCAGTGC-1-1-a	Colon_07	Epithelial
	GAGGTGATCGCGTTTC-1-1-a	Colon_07	Epithelial
	GAGGTGATCTACTATC-1-1-a	Colon_07	Epithelial
	GAGTCCGAGACGACGT-1-1-a	Colon_07	Epithelial
	GAGTCCGTCCTAGGGC-1-1-a	Colon_07	Non-epithelial
	GAGTCCGTCGGAATCT-1-1-a	Colon_07	Epithelial
	GAGTCCGTCTCTAAGG-1-1-a	Colon_07	Epithelial
	GATCAGTAGACTACAA-1-1-a	Colon_07	Non-epithelial
	GATCAGTAGAGCTGGT-1-1-a	Colon_07	Epithelial
	GATCAGTGTCATCGGC-1-1-a	Colon_07	Epithelial
	GATCAGTGTCTTCTCG-1-1-a	Colon_07	Epithelial
	GATCAGTTCGCTGATA-1-1-a	Colon_07	Epithelial
	GATCGATAGTACGCGA-1-1-a	Colon_07	Epithelial
	GATCGATAGTCGTACT-1-1-a	Colon_07	Epithelial
	GATCGATCAGCTTCGG-1-1-a	Colon_07	Epithelial
	GATCGATCAGTTAACC-1-1-a	Colon_07	Epithelial
	GATCGATCATGACGGA-1-1-a	Colon_07	Epithelial
	GATCGATGTGTGGTTT-1-1-a	Colon_07	Epithelial
	GATCGATTCCAAGTAC-1-1-a	Colon_07	Epithelial
	GATCGATTCGTGGGAA-1-1-a	Colon_07	Epithelial
	GATCGATTCTGATACG-1-1-a	Colon_07	Epithelial
	GATCGCGAGATGTTAG-1-1-a	Colon_07	Epithelial
	GATCGCGCAAGCCTAT-1-1-a	Colon_07	Epithelial
	GATCGCGTCACCCGAG-1-1-a	Colon_07	Epithelial
	GATCGCGTCCACGAAT-1-1-a	Colon_07	Epithelial
	GATCGCGTCCTATGTT-1-1-a	Colon_07	Epithelial
	GATCGCGTCGGTTCGG-1-1-a	Colon_07	Epithelial
	GATCGTAAGACAATAC-1-1-a	Colon_07	Epithelial
	GATCGTAAGACAGACC-1-1-a	Colon_07	Epithelial
	GATCGTAAGCGATATA-1-1-a	Colon_07	Epithelial
	GATCGTAAGGCATTGG-1-1-a	Colon_07	Epithelial
	GATCGTAAGGCTATCT-1-1-a	Colon_07	Non-epithelial
	GATCGTAAGTGCGTGA-1-1-a	Colon_07	Non-epithelial
	GATCGTACATTGGGCC-1-1-a	Colon_07	Non-epithelial
	GATCGTAGTCGAGTTT-1-1-a	Colon_07	Epithelial
	GATCGTAGTTAAAGAC-1-1-a	Colon_07	Epithelial
	GATCGTATCATTATCC-1-1-a	Colon_07	Epithelial
	GATCGTATCGAGCCCA-1-1-a	Colon_07	Epithelial
	GATCGTATCTGGCGAC-1-1-a	Colon_07	Non-epithelial
	GATCTAGAGCGCTCCA-1-1-a	Colon_07	Epithelial
	GATCTAGCAATGTTGC-1-1-a	Colon_07	Epithelial
	GATCTAGCACCCATGG-1-1-a	Colon_07	Epithelial
	GATCTAGGTTCGTTGA-1-1-a	Colon_07	Epithelial
	GATCTAGTCCAAGCCG-1-1-a	Colon_07	Epithelial
	GATGAAAAGAATCTCC-1-1-a	Colon_07	Epithelial
	GATGAAAAGCTGAAAT-1-1-a	Colon_07	Non-epithelial
	GATGAAAAGCTGGAAC-1-1-a	Colon_07	Epithelial
	GATGAAAAGGCCCTTG-1-1-a	Colon_07	Non-epithelial
	GATGAAAAGTGGTCCC-1-1-a	Colon_07	Non-epithelial
	GATGAAAGTCCGAATT-1-1-a	Colon_07	Epithelial
	GATGAAAGTTCCGTCT-1-1-a	Colon_07	Epithelial
	GATGAAATCAACCATG-1-1-a	Colon_07	Epithelial
	GATGAGGAGTTCCACA-1-1-a	Colon_07	Epithelial
	GATGAGGCACACCGAC-1-1-a	Colon_07	Epithelial
	GATGAGGGTCGCTTTC-1-1-a	Colon_07	Epithelial
	GATGAGGTCAGGTTCA-1-1-a	Colon_07	Epithelial
	GATGAGGTCGCACTCT-1-1-a	Colon_07	Non-epithelial
	GATGAGGTCGGCTACG-1-1-a	Colon_07	Non-epithelial
	GATGCTAAGACTAGAT-1-1-a	Colon_07	Non-epithelial
	GATGCTACAATCTACG-1-1-a	Colon_07	Epithelial
	GATGCTAGTAAACCTC-1-1-a	Colon_07	Epithelial
	GATGCTATCCGGGTGT-1-1-a	Colon_07	Epithelial
	GATTCAGAGGCATTGG-1-1-a	Colon_07	Epithelial
	GATTCAGAGGTGGGTT-1-1-a	Colon_07	Epithelial
	GATTCAGCAATCAGAA-1-1-a	Colon_07	Epithelial
	GATTCAGGTAAGTGGC-1-1-a	Colon_07	Epithelial
	GATTCAGGTCATTAGC-1-1-a	Colon_07	Epithelial
	GATTCAGGTCCAGTGC-1-1-a	Colon_07	Epithelial
	GATTCAGGTCCTCTTG-1-1-a	Colon_07	Epithelial
	GATTCAGGTCTGGTCG-1-1-a	Colon_07	Epithelial
	GATTCAGGTTGAGTTC-1-1-a	Colon_07	Epithelial
	GCAAACTAGTCCGGTC-1-1-a	Colon_07	Epithelial
	GCAAACTCATCGACGC-1-1-a	Colon_07	Epithelial
	GCAAACTCATGATCCA-1-1-a	Colon_07	Epithelial
	GCAAACTCATGTTCCC-1-1-a	Colon_07	Epithelial
	GCAAACTTCCAATGGT-1-1-a	Colon_07	Epithelial
	GCAAACTTCCCTCTTT-1-1-a	Colon_07	Epithelial
	GCAAACTTCCCTTGCA-1-1-a	Colon_07	Epithelial
	GCAAACTTCGCCGTGA-1-1-a	Colon_07	Epithelial
	GCAAACTTCTTGCCGT-1-1-a	Colon_07	Epithelial
	GCAATCAAGAGGTACC-1-1-a	Colon_07	Non-epithelial
	GCAATCAAGAGTTGGC-1-1-a	Colon_07	Non-epithelial
	GCAATCACAACAACCT-1-1-a	Colon_07	Epithelial
	GCAATCACACAAGACG-1-1-a	Colon_07	Epithelial
	GCAATCACAGGTCCAC-1-1-a	Colon_07	Non-epithelial
	GCAATCAGTCCAAGTT-1-1-a	Colon_07	Epithelial
	GCAATCATCCACTCCA-1-1-a	Colon_07	Epithelial
	GCAATCATCTCGTTTA-1-1-a	Colon_07	Epithelial
	GCAATCATCTGGTTCC-1-1-a	Colon_07	Epithelial
	GCACATACATAACCTG-1-1-a	Colon_07	Non-epithelial
	GCACATACATGCCTAA-1-1-a	Colon_07	Non-epithelial
	GCACATAGTAAGTGGC-1-1-a	Colon_07	Non-epithelial
	GCACATAGTCACCTAA-1-1-a	Colon_07	Epithelial
	GCACTCTAGAGTTGGC-1-1-a	Colon_07	Epithelial
	GCACTCTAGGCGCTCT-1-1-a	Colon_07	Epithelial
	GCACTCTGTCGAATCT-1-1-a	Colon_07	Epithelial
	GCACTCTGTCTTCGTC-1-1-a	Colon_07	Epithelial
	GCACTCTGTTAGATGA-1-1-a	Colon_07	Epithelial
	GCACTCTTCCTTTCTC-1-1-a	Colon_07	Epithelial
	GCACTCTTCGAACGGA-1-1-a	Colon_07	Epithelial
	GCACTCTTCTAGAGTC-1-1-a	Colon_07	Epithelial
	GCAGCCAAGAAGATTC-1-1-a	Colon_07	Epithelial
	GCAGCCACAAGTCTGT-1-1-a	Colon_07	Epithelial
	GCAGCCACAATCTACG-1-1-a	Colon_07	Epithelial
	GCAGCCACACGGCTAC-1-1-a	Colon_07	Epithelial
	GCAGCCAGTCGGATCC-1-1-a	Colon_07	Epithelial
	GCAGCCATCACTTCAT-1-1-a	Colon_07	Epithelial
	GCAGCCATCCCGGATG-1-1-a	Colon_07	Epithelial
	GCAGCCATCTTTAGGG-1-1-a	Colon_07	Epithelial
	GCAGTTAAGTATCTCG-1-1-a	Colon_07	Epithelial
	GCAGTTAAGTGAAGAG-1-1-a	Colon_07	Epithelial
	GCAGTTAGTTCGTCTC-1-1-a	Colon_07	Non-epithelial
	GCAGTTATCTATCCCG-1-1-a	Colon_07	Epithelial
	GCATACAAGCCGCCTA-1-1-a	Colon_07	Epithelial
	GCATACAAGCGTAGTG-1-1-a	Colon_07	Epithelial
	GCATACACAGGACCCT-1-1-a	Colon_07	Epithelial
	GCATACATCAGAGCTT-1-1-a	Colon_07	Epithelial
	GCATGATAGACTGTAA-1-1-a	Colon_07	Epithelial
	GCATGATAGGACCACA-1-1-a	Colon_07	Epithelial
	GCATGATCAATTCCTT-1-1-a	Colon_07	Epithelial
	GCATGATCACTGTGTA-1-1-a	Colon_07	Epithelial
	GCATGATGTTCTGAAC-1-1-a	Colon_07	Epithelial
	GCATGATTCAGCTTAG-1-1-a	Colon_07	Non-epithelial
	GCATGCGAGAAACCTA-1-1-a	Colon_07	Epithelial
	GCATGCGAGATGCCAG-1-1-a	Colon_07	Epithelial
	GCATGCGGTGCAGGTA-1-1-a	Colon_07	Epithelial
	GCATGCGGTTTGGGCC-1-1-a	Colon_07	Non-epithelial
	GCATGCGTCTTGTCAT-1-1-a	Colon_07	Non-epithelial
	GCATGTAAGACGCAAC-1-1-a	Colon_07	Epithelial
	GCATGTACACAACGCC-1-1-a	Colon_07	Epithelial
	GCATGTACATATGGTC-1-1-a	Colon_07	Non-epithelial
	GCATGTACATGGTAGG-1-1-a	Colon_07	Epithelial
	GCATGTATCTGGAGCC-1-1-a	Colon_07	Epithelial
	GCCAAATCAAAGGCGT-1-1-a	Colon_07	Epithelial
	GCCAAATCATTGGGCC-1-1-a	Colon_07	Epithelial
	GCCAAATGTACTCAAC-1-1-a	Colon_07	Non-epithelial
	GCCAAATGTCCATCCT-1-1-a	Colon_07	Epithelial
	GCCAAATGTCGATTGT-1-1-a	Colon_07	Epithelial
	GCCAAATGTTACGTCA-1-1-a	Colon_07	Epithelial
	GCCAAATTCAGCTGGC-1-1-a	Colon_07	Epithelial
	GCCTCTAAGCGTCTAT-1-1-a	Colon_07	Epithelial
	GCCTCTACAGGTGGAT-1-1-a	Colon_07	Epithelial
	GCCTCTAGTAATCACC-1-1-a	Colon_07	Epithelial
	GCCTCTAGTGTTTGGT-1-1-a	Colon_07	Epithelial
	GCCTCTAGTTACAGAA-1-1-a	Colon_07	Epithelial
	GCCTCTATCACAAACC-1-1-a	Colon_07	Epithelial
	GCCTCTATCGTCGTTC-1-1-a	Colon_07	Epithelial
	GCGACCAGTTAAGATG-1-1-a	Colon_07	Epithelial
	GCGACCAGTTGGTAAA-1-1-a	Colon_07	Epithelial
	GCGACCATCAGCGATT-1-1-a	Colon_07	Epithelial
	GCGAGAAAGAAGGACA-1-1-a	Colon_07	Epithelial
	GCGAGAACACGCCAGT-1-1-a	Colon_07	Non-epithelial
	GCGAGAACACTTCGAA-1-1-a	Colon_07	Epithelial
	GCGAGAAGTTTAAGCC-1-1-a	Colon_07	Epithelial
	GCGAGAATCATCGCTC-1-1-a	Colon_07	Epithelial
	GCGAGAATCGAATCCA-1-1-a	Colon_07	Non-epithelial
	GCGAGAATCGAATGGG-1-1-a	Colon_07	Epithelial
	GCGAGAATCGACAGCC-1-1-a	Colon_07	Epithelial
	GCGCAACAGCAACGGT-1-1-a	Colon_07	Epithelial
	GCGCAACGTACCGCTG-1-1-a	Colon_07	Epithelial
	GCGCAGTAGATCCCAT-1-1-a	Colon_07	Epithelial
	GCGCAGTAGTGAAGTT-1-1-a	Colon_07	Epithelial
	GCGCAGTCACGAAAGC-1-1-a	Colon_07	Epithelial
	GCGCAGTCAGCTGTTA-1-1-a	Colon_07	Non-epithelial
	GCGCAGTCATATGCTG-1-1-a	Colon_07	Non-epithelial
	GCGCAGTGTAAGCACG-1-1-a	Colon_07	Epithelial
	GCGCAGTGTACCGTTA-1-1-a	Colon_07	Non-epithelial
	GCGCAGTGTCATCGGC-1-1-a	Colon_07	Epithelial
	GCGCAGTGTCTTGCGG-1-1-a	Colon_07	Epithelial
	GCGCAGTGTGCTTCTC-1-1-a	Colon_07	Non-epithelial
	GCGCAGTGTTTGACTG-1-1-a	Colon_07	Non-epithelial
	GCGCAGTTCCGTCAAA-1-1-a	Colon_07	Epithelial
	GCGCCAAAGAGGGATA-1-1-a	Colon_07	Epithelial
	GCGCCAAAGCCAGTTT-1-1-a	Colon_07	Epithelial
	GCGCCAAAGCCTATGT-1-1-a	Colon_07	Epithelial
	GCGCCAAAGGATGTAT-1-1-a	Colon_07	Epithelial
	GCGCCAACACGAGAGT-1-1-a	Colon_07	Epithelial
	GCGCCAACAGATGGGT-1-1-a	Colon_07	Epithelial
	GCGCCAACAGGCTCAC-1-1-a	Colon_07	Non-epithelial
	GCGCCAACATGAACCT-1-1-a	Colon_07	Non-epithelial
	GCGCCAAGTATCTGCA-1-1-a	Colon_07	Non-epithelial
	GCGCCAATCACGATGT-1-1-a	Colon_07	Epithelial
	GCGCCAATCCACTCCA-1-1-a	Colon_07	Epithelial
	GCGCCAATCCCGGATG-1-1-a	Colon_07	Epithelial
	GCGCGATAGACAAAGG-1-1-a	Colon_07	Epithelial
	GCGCGATAGCCCTAAT-1-1-a	Colon_07	Epithelial
	GCGCGATAGTGGTAGC-1-1-a	Colon_07	Epithelial
	GCGCGATGTCCGTGAC-1-1-a	Colon_07	Epithelial
	GCGCGATGTGCAACGA-1-1-a	Colon_07	Epithelial
	GCGCGATGTGCCTGGT-1-1-a	Colon_07	Epithelial
	GCGCGATTCAAACAAG-1-1-a	Colon_07	Epithelial
	GCGGGTTAGATGCGAC-1-1-a	Colon_07	Epithelial
	GCGGGTTAGCGTAGTG-1-1-a	Colon_07	Epithelial
	GCGGGTTAGGGATGGG-1-1-a	Colon_07	Epithelial
	GCGGGTTAGGGCTCTC-1-1-a	Colon_07	Epithelial
	GCGGGTTCACTGTCGG-1-1-a	Colon_07	Epithelial
	GCGGGTTCAGGTCCAC-1-1-a	Colon_07	Epithelial
	GCGGGTTGTCCCTACT-1-1-a	Colon_07	Epithelial
	GCGGGTTGTTCGTTGA-1-1-a	Colon_07	Epithelial
	GCGGGTTTCCTATGTT-1-1-a	Colon_07	Epithelial
	GCTCCTACACATAACC-1-1-a	Colon_07	Epithelial
	GCTCCTACATAGAAAC-1-1-a	Colon_07	Epithelial
	GCTCCTAGTAACGCGA-1-1-a	Colon_07	Epithelial
	GCTCCTAGTAGTACCT-1-1-a	Colon_07	Epithelial
[truncated: 86,464 more rows]

## Sheet: Fig. 2A
Fig. 2a
		UMAP_1	UMAP_2	Cell_type
	AAACCTGAGCACCGCT-1-1-a	-0.27116	-11.3147	Epithelial(Normal)
	AAACCTGAGTATCGAA-1-1-a	1.09371	-11.7466	Epithelial(Normal)
	AAACCTGGTACTCGCG-1-1-a	-1.49413	-13.8955	Epithelial(Normal)
	AAACCTGGTCAGAGGT-1-1-a	-2.39333	1.75477	Plasma cell
	AAACCTGTCAGCATGT-1-1-a	-0.559003	-11.7643	Epithelial(Normal)
	AAACCTGTCAGTACGT-1-1-a	-1.54633	-14.8084	Epithelial(Normal)
	AAACGGGAGACCCACC-1-1-a	4.08582	-10.8561	Epithelial(Normal)
	AAACGGGAGTATCTCG-1-1-a	-1.60869	-13.3355	Epithelial(Normal)
	AAACGGGCAGGCAGTA-1-1-a	-6.20134	-3.49412	T cell
	AAACGGGCAGGGATTG-1-1-a	-1.66668	-13.1141	Epithelial(Normal)
	AAACGGGGTAACGACG-1-1-a	-1.4363	-12.9326	Epithelial(Normal)
	AAACGGGGTAAGTTCC-1-1-a	4.78768	-10.8686	Epithelial(Normal)
	AAACGGGGTCTAGTGT-1-1-a	-2.34301	-13.1346	Epithelial(Normal)
	AAACGGGGTCTGGTCG-1-1-a	-0.188254	-13.3093	Epithelial(Normal)
	AAACGGGGTGTCGCTG-1-1-a	-1.22727	-12.3858	Epithelial(Normal)
	AAACGGGTCAGCGACC-1-1-a	-1.73878	-13.2434	Epithelial(Normal)
	AAACGGGTCTTTAGGG-1-1-a	-1.88914	-13.088	Epithelial(Normal)
	AAAGATGCAGTCCTTC-1-1-a	-3.47289	2.23238	Plasma cell
	AAAGATGGTCAACATC-1-1-a	-1.25247	-14.6185	Epithelial(Normal)
	AAAGATGTCACCAGGC-1-1-a	-1.51074	-12.4694	Epithelial(Normal)
	AAAGATGTCATGCTCC-1-1-a	-1.4149	-14.3962	Epithelial(Normal)
	AAAGCAAAGAGAGCTC-1-1-a	-2.89793	1.94042	Plasma cell
	AAAGCAAAGCCAACAG-1-1-a	-2.51463	1.99441	Plasma cell
	AAAGCAAAGGACTGGT-1-1-a	-0.533277	-11.4188	Epithelial(Normal)
	AAAGCAACACCAGATT-1-1-a	-2.24763	-12.9661	Epithelial(Normal)
	AAAGCAACAGCCTTTC-1-1-a	4.70724	-10.9063	Epithelial(Normal)
	AAAGCAAGTACATCCA-1-1-a	-1.93428	-12.652	Epithelial(Normal)
	AAAGCAAGTCCATGAT-1-1-a	-1.40914	-13.0604	Epithelial(Normal)
	AAAGCAAGTGTTGAGG-1-1-a	-1.02927	-11.9309	Epithelial(Normal)
	AAAGCAAGTTCGTCTC-1-1-a	4.78606	-10.8639	Epithelial(Normal)
	AAAGCAAGTTTGTTGG-1-1-a	-2.052	-12.6374	Epithelial(Normal)
	AAAGCAATCACGCATA-1-1-a	-1.31651	-12.5066	Epithelial(Normal)
	AAAGCAATCTAACCGA-1-1-a	-0.849718	2.11831	Plasma cell
	AAAGTAGAGCGAAGGG-1-1-a	-9.86383	7.90691	Myeloid
	AAAGTAGCAATGCCAT-1-1-a	-2.59193	1.77071	Plasma cell
	AAAGTAGGTTCACGGC-1-1-a	1.24015	-11.7341	Epithelial(Normal)
	AAATGCCCAAACGCGA-1-1-a	4.59219	-10.8256	Epithelial(Normal)
	AAATGCCCATCTCCCA-1-1-a	-0.0898912	-12.419	Epithelial(Normal)
	AAATGCCGTCAAACTC-1-1-a	4.22861	-10.8667	Epithelial(Normal)
	AAATGCCTCACGACTA-1-1-a	-2.14382	-12.6825	Epithelial(Normal)
	AAATGCCTCCAGTAGT-1-1-a	9.48507	3.83838	Endothelial
	AACACGTAGATGCGAC-1-1-a	9.65518	4.2979	Endothelial
	AACACGTGTGAAAGAG-1-1-a	-9.3566	7.39387	Myeloid
	AACACGTGTTCTCATT-1-1-a	1.13998	-11.7412	Epithelial(Normal)
	AACACGTGTTCTGAAC-1-1-a	-2.22761	2.0257	Plasma cell
	AACACGTTCGTTTAGG-1-1-a	-1.04321	-11.7793	Epithelial(Normal)
	AACCATGAGACATAAC-1-1-a	-1.92209	-12.8692	Epithelial(Normal)
	AACCATGAGCTCTCGG-1-1-a	-1.52342	-13.1328	Epithelial(Normal)
	AACCATGAGGCATGTG-1-1-a	3.58335	-10.9378	Epithelial(Normal)
	AACCATGCAGGCAGTA-1-1-a	-1.47856	-12.3542	Epithelial(Normal)
	AACCATGCATAAGACA-1-1-a	-2.43029	1.83637	Plasma cell
	AACCATGGTGGACGAT-1-1-a	-0.335402	-11.2044	Epithelial(Normal)
	AACCATGTCATGTAGC-1-1-a	4.77185	-10.8584	Epithelial(Normal)
	AACCATGTCGAGCCCA-1-1-a	-1.75653	-12.5008	Epithelial(Normal)
	AACCATGTCTAAGCCA-1-1-a	1.5031	-12.5527	Epithelial(Normal)
	AACCGCGAGACAGGCT-1-1-a	4.56166	-10.8737	Epithelial(Normal)
	AACCGCGAGCGATCCC-1-1-a	-2.17128	-13.2519	Epithelial(Normal)
	AACCGCGAGTGACATA-1-1-a	-1.22439	-11.8787	Epithelial(Normal)
	AACCGCGCAGATGGCA-1-1-a	-0.667635	-11.8332	Epithelial(Normal)
	AACCGCGCATTGCGGC-1-1-a	-1.36125	-12.0598	Epithelial(Normal)
	AACCGCGGTAGCGCAA-1-1-a	-1.19539	-11.6711	Epithelial(Normal)
	AACCGCGGTCTCTCGT-1-1-a	-1.24589	2.45615	Plasma cell
	AACCGCGTCCTCGCAT-1-1-a	-0.580779	-11.6308	Epithelial(Normal)
	AACGTTGAGCGTTGCC-1-1-a	-1.05381	-12.2385	Epithelial(Normal)
	AACGTTGAGCTACCGC-1-1-a	-3.00489	1.9582	Plasma cell
	AACGTTGCAAACCCAT-1-1-a	-0.97306	-12.2517	Epithelial(Normal)
	AACGTTGTCAGCACAT-1-1-a	-0.71804	-11.6518	Epithelial(Normal)
	AACGTTGTCGGTGTTA-1-1-a	-1.6199	-13.8646	Epithelial(Normal)
	AACGTTGTCTACCTGC-1-1-a	-1.83095	-12.1619	Epithelial(Normal)
	AACTCAGGTAGCGTGA-1-1-a	-1.62192	-14.3493	Epithelial(Normal)
	AACTCAGGTCCCGACA-1-1-a	-1.2063	-11.2586	Epithelial(Normal)
	AACTCAGGTGTTTGGT-1-1-a	-1.63139	-12.0962	Epithelial(Normal)
	AACTCAGTCAAACGGG-1-1-a	-1.47642	-14.6988	Epithelial(Normal)
	AACTCCCAGAGTAAGG-1-1-a	-0.825649	-11.3147	Epithelial(Normal)
	AACTCCCCAATGGATA-1-1-a	-1.83041	-12.9501	Epithelial(Normal)
	AACTCCCCACCGAAAG-1-1-a	3.99282	-10.8615	Epithelial(Normal)
	AACTCCCCACGAAAGC-1-1-a	5.51626	-5.65884	Epithelial(Tumor)
	AACTCCCCATGCCTAA-1-1-a	0.374981	-11.8653	Epithelial(Normal)
	AACTCCCGTGGTAACG-1-1-a	-1.54038	-14.667	Epithelial(Normal)
	AACTCCCTCGATGAGG-1-1-a	-0.738224	-11.5508	Epithelial(Normal)
	AACTCCCTCTTACCGC-1-1-a	-7.76494	5.82681	Myeloid
	AACTCCCTCTTTAGTC-1-1-a	-2.34629	-13.1645	Epithelial(Normal)
	AACTCTTAGATCACGG-1-1-a	-2.00688	-11.6846	Epithelial(Normal)
	AACTCTTAGCAGCGTA-1-1-a	-1.65458	-12.7411	Epithelial(Normal)
	AACTCTTTCAGTTTGG-1-1-a	-1.23429	-12.4867	Epithelial(Normal)
	AACTCTTTCGCGATCG-1-1-a	-1.91317	-12.9634	Epithelial(Normal)
	AACTGGTAGCAGGTCA-1-1-a	4.62999	-10.7928	Epithelial(Normal)
	AACTGGTAGCTCTCGG-1-1-a	-1.88591	-12.8193	Epithelial(Normal)
	AACTGGTAGTACACCT-1-1-a	-1.0761	-11.6151	Epithelial(Normal)
	AACTGGTCAACAACCT-1-1-a	4.441	-10.847	Epithelial(Normal)
	AACTGGTCAAGTACCT-1-1-a	-1.88348	-12.7714	Epithelial(Normal)
	AACTTTCAGCGTTTAC-1-1-a	-1.97121	-13.1472	Epithelial(Normal)
	AACTTTCAGGAGCGAG-1-1-a	-1.6045	-13.8414	Epithelial(Normal)
	AACTTTCAGGCGACAT-1-1-a	-1.1963	-11.7334	Epithelial(Normal)
	AACTTTCCATCCTAGA-1-1-a	-2.23105	-12.9778	Epithelial(Normal)
	AACTTTCGTAGCTGCC-1-1-a	3.95138	-10.8849	Epithelial(Normal)
	AACTTTCGTGATAAAC-1-1-a	-1.4449	-13.0034	Epithelial(Normal)
	AACTTTCTCCGTCATC-1-1-a	2.95922	4.94822	B cell
	AACTTTCTCTGCTGTC-1-1-a	0.00315239	-12.046	Epithelial(Normal)
	AAGACCTCACGGTGTC-1-1-a	-2.18119	-12.7483	Epithelial(Normal)
	AAGACCTGTTTGTGTG-1-1-a	9.31623	4.25784	Endothelial
	AAGACCTTCAGTTCGA-1-1-a	-1.19625	-11.6437	Epithelial(Normal)
	AAGCCGCCAAGGTTCT-1-1-a	-0.301436	-11.3474	Epithelial(Normal)
	AAGCCGCCATGCCTAA-1-1-a	-1.2597	-12.1376	Epithelial(Normal)
	AAGCCGCTCGCGCCAA-1-1-a	-5.97285	-2.62038	T cell
	AAGGAGCAGTGGAGTC-1-1-a	-1.53789	-12.5982	Epithelial(Normal)
	AAGGAGCCACAGAGGT-1-1-a	3.69427	-10.9251	Epithelial(Normal)
	AAGGAGCCAGACAAAT-1-1-a	4.85463	-10.8263	Epithelial(Normal)
	AAGGAGCCATCGGAAG-1-1-a	-0.194476	-11.3881	Epithelial(Normal)
	AAGGAGCGTCCTAGCG-1-1-a	-1.62483	-13.1585	Epithelial(Normal)
	AAGGAGCGTTCGCGAC-1-1-a	-1.75182	2.19685	Plasma cell
	AAGGAGCGTTTAAGCC-1-1-a	4.93352	-10.813	Epithelial(Normal)
	AAGGAGCTCACTATTC-1-1-a	-1.70287	-11.4299	Epithelial(Normal)
	AAGGAGCTCAGCTCGG-1-1-a	0.888614	-11.7748	Epithelial(Normal)
	AAGGAGCTCTCGTATT-1-1-a	-3.11009	1.96257	Plasma cell
	AAGGAGCTCTTAGCCC-1-1-a	4.00042	-10.8991	Epithelial(Normal)
	AAGGCAGAGTCGTACT-1-1-a	-1.62709	-12.5377	Epithelial(Normal)
	AAGGCAGGTCTTCAAG-1-1-a	-1.97529	-12.8198	Epithelial(Normal)
	AAGGTTCAGGAATCGC-1-1-a	-1.74402	-12.8673	Epithelial(Normal)
	AAGGTTCAGTAGATGT-1-1-a	-1.81653	-12.6847	Epithelial(Normal)
	AAGGTTCAGTCCATAC-1-1-a	-1.20922	-11.1178	Epithelial(Normal)
	AAGGTTCAGTTACGGG-1-1-a	-1.60367	-12.4328	Epithelial(Normal)
	AAGGTTCCAAAGCAAT-1-1-a	2.78637	15.3912	Fibroblast
	AAGGTTCCAAGCTGGA-1-1-a	-0.0593389	-11.4656	Epithelial(Normal)
	AAGGTTCTCCTCATTA-1-1-a	3.56553	-10.9322	Epithelial(Normal)
	AAGTCTGAGGCGTACA-1-1-a	-1.58235	-13.7441	Epithelial(Normal)
	AAGTCTGAGGTGCACA-1-1-a	-1.89777	-12.5805	Epithelial(Normal)
	AAGTCTGCACAGGCCT-1-1-a	-9.62564	6.47494	Myeloid
	AAGTCTGCAGGATCGA-1-1-a	-1.12651	-12.3245	Epithelial(Normal)
	AAGTCTGGTCTAACGT-1-1-a	-1.15291	-12.1833	Epithelial(Normal)
	AAGTCTGGTCTCATCC-1-1-a	10.7841	5.4694	Endothelial
	AAGTCTGGTTATGCGT-1-1-a	-1.43332	1.78224	Plasma cell
	AAGTCTGTCACCCTCA-1-1-a	-2.19072	-13.1059	Epithelial(Normal)
	AAGTCTGTCATAGCAC-1-1-a	-1.06528	-11.917	Epithelial(Normal)
	AAGTCTGTCCAGGGCT-1-1-a	-0.886506	-11.7794	Epithelial(Normal)
	AAGTCTGTCGCAAGCC-1-1-a	3.85212	-10.8966	Epithelial(Normal)
	AAGTCTGTCGGCATCG-1-1-a	-1.5151	-14.7465	Epithelial(Normal)
	AATCCAGAGCCCAGCT-1-1-a	-1.22541	-12.6484	Epithelial(Tumor)
	AATCCAGAGGCGACAT-1-1-a	-1.01244	-11.5615	Epithelial(Normal)
	AATCCAGAGTATCTCG-1-1-a	-1.52624	-13.8724	Epithelial(Normal)
	AATCCAGAGTTGAGTA-1-1-a	-1.96965	-11.6296	Epithelial(Normal)
	AATCCAGCAAAGGCGT-1-1-a	0.853807	7.83601	Mast cell
	AATCCAGGTCCTCCAT-1-1-a	-0.193675	-12.402	Epithelial(Normal)
	AATCCAGGTTCGCTAA-1-1-a	-1.50833	-12.3591	Epithelial(Normal)
	AATCCAGGTTGTGGAG-1-1-a	-1.28865	-11.4739	Epithelial(Normal)
	AATCCAGTCCCTGACT-1-1-a	-1.55183	-14.6454	Epithelial(Normal)
	AATCCAGTCGGATGGA-1-1-a	-1.50405	-13.1727	Epithelial(Normal)
	AATCGGTAGAAGGTTT-1-1-a	4.8656	-10.817	Epithelial(Normal)
	AATCGGTAGTGGGCTA-1-1-a	1.18454	-11.7335	Epithelial(Normal)
	AATCGGTAGTGTTAGA-1-1-a	0.682773	-11.8127	Epithelial(Normal)
	AATCGGTCACAGCCCA-1-1-a	-1.00934	-11.9853	Epithelial(Normal)
	AATCGGTCATGCTGGC-1-1-a	-1.32975	-12.7189	Epithelial(Normal)
	ACACCAAAGCCTTGAT-1-1-a	-2.11685	-13.0625	Epithelial(Normal)
	ACACCAAAGGCTAGCA-1-1-a	-2.27769	1.78488	Plasma cell
	ACACCAAAGGGTTTCT-1-1-a	1.54055	-11.5967	Epithelial(Normal)
	ACACCAACACCACGTG-1-1-a	-1.0529	-11.9414	Epithelial(Normal)
	ACACCAACAGCCTGTG-1-1-a	4.91522	-10.8153	Epithelial(Normal)
	ACACCAAGTAAATGAC-1-1-a	-1.19488	-11.5142	Epithelial(Normal)
	ACACCAAGTAACGTTC-1-1-a	-1.09426	-12.1429	Epithelial(Normal)
	ACACCAAGTTCACGGC-1-1-a	-1.6608	-14.512	Epithelial(Normal)
	ACACCAAGTTCGGGCT-1-1-a	-1.92865	-12.6073	Epithelial(Normal)
	ACACCAATCCACGTGG-1-1-a	4.79771	-10.8172	Epithelial(Normal)
	ACACCAATCCAGAAGG-1-1-a	-0.162706	-11.0368	Epithelial(Normal)
	ACACCAATCGCACTCT-1-1-a	-1.51525	-14.6922	Epithelial(Normal)
	ACACCCTGTGGCGAAT-1-1-a	-1.92257	-11.8276	Epithelial(Normal)
	ACACCCTTCAAGAAGT-1-1-a	2.57958	15.4561	Fibroblast
	ACACCCTTCATGTGGT-1-1-a	-2.78727	1.91677	Plasma cell
	ACACCCTTCCTGTAGA-1-1-a	9.49392	3.80328	Endothelial
	ACACCGGAGTGTTGAA-1-1-a	-2.02311	-12.9812	Epithelial(Normal)
	ACACCGGCAGCCACCA-1-1-a	-1.68893	-12.6176	Epithelial(Normal)
	ACACCGGTCATAACCG-1-1-a	-2.65158	1.85821	Plasma cell
	ACACCGGTCATTTGGG-1-1-a	-1.26657	-12.3384	Epithelial(Normal)
	ACACCGGTCCAAATGC-1-1-a	-1.52792	-14.8042	Epithelial(Normal)
	ACACCGGTCCGAGCCA-1-1-a	-0.255833	-11.6221	Epithelial(Normal)
	ACACCGGTCTTCGGTC-1-1-a	-1.53549	-14.7355	Epithelial(Normal)
	ACACTGAAGCGATAGC-1-1-a	-1.42946	-12.0211	Epithelial(Normal)
	ACACTGACAAGCGCTC-1-1-a	-1.69058	-13.1754	Epithelial(Normal)
	ACACTGACACCGAAAG-1-1-a	-1.89971	-13.0842	Epithelial(Normal)
	ACACTGACACGCTTTC-1-1-a	-1.61903	-13.4262	Epithelial(Normal)
	ACACTGATCCACGCAG-1-1-a	-1.51205	-12.7227	Epithelial(Normal)
	ACACTGATCCAGGGCT-1-1-a	-1.5688	-14.208	Epithelial(Normal)
	ACACTGATCTGCCCTA-1-1-a	-0.942586	-11.2071	Epithelial(Normal)
	ACACTGATCTTGTACT-1-1-a	4.91965	-5.01673	Epithelial(Tumor)
	ACAGCCGAGACAATAC-1-1-a	-1.53007	-12.158	Epithelial(Normal)
	ACAGCCGCAGATCTGT-1-1-a	-1.44634	-14.1722	Epithelial(Normal)
	ACAGCCGGTCCAACTA-1-1-a	4.75428	-10.9102	Epithelial(Normal)
	ACAGCTAAGGAACTGC-1-1-a	0.0889207	-12.4669	Epithelial(Normal)
	ACAGCTAAGTGAATTG-1-1-a	-1.70272	-14.463	Epithelial(Normal)
	ACAGCTAGTACCCAAT-1-1-a	-2.02955	-13.1354	Epithelial(Normal)
	ACAGCTAGTTCAACCA-1-1-a	-0.673925	-12.3336	Epithelial(Normal)
	ACAGCTATCATGCATG-1-1-a	0.4244	-12.3314	Epithelial(Normal)
	ACAGCTATCTGTCAAG-1-1-a	-1.14256	-12.1165	Epithelial(Normal)
	ACATACGAGTAACCCT-1-1-a	-1.57897	-12.0702	Epithelial(Normal)
	ACATACGCACGTTGGC-1-1-a	-2.66639	1.78262	Plasma cell
	ACATACGCATTGTGCA-1-1-a	-2.27272	-13.004	Epithelial(Normal)
	ACATACGGTACATGTC-1-1-a	4.78297	-10.8866	Epithelial(Normal)
	ACATACGGTATGAATG-1-1-a	-0.279863	-11.226	Epithelial(Normal)
	ACATACGGTCCGAAGA-1-1-a	-1.53194	-12.2772	Epithelial(Normal)
	ACATACGGTTCCCTTG-1-1-a	-1.51483	-12.5462	Epithelial(Normal)
	ACATACGTCAAACCAC-1-1-a	-1.53964	-12.123	Epithelial(Normal)
	ACATCAGCACGAAAGC-1-1-a	-0.417882	-11.2386	Epithelial(Normal)
	ACATCAGCAGCTGTGC-1-1-a	3.88317	-10.9145	Epithelial(Normal)
	ACATCAGGTACGCTGC-1-1-a	-1.60414	-13.8983	Epithelial(Normal)
	ACATCAGGTTATCACG-1-1-a	-1.55877	-14.8017	Epithelial(Normal)
	ACATCAGGTTCGCGAC-1-1-a	-2.16375	1.81272	Plasma cell
	ACATCAGTCACAAACC-1-1-a	-1.58973	-12.1045	Epithelial(Normal)
	ACATCAGTCACTCCTG-1-1-a	-1.27132	-11.5253	Epithelial(Normal)
	ACATCAGTCCATGAGT-1-1-a	4.44031	-10.8359	Epithelial(Normal)
	ACATGGTCACATCTTT-1-1-a	4.64715	-10.9336	Epithelial(Normal)
	ACATGGTGTATGAATG-1-1-a	-1.73463	-14.4397	Epithelial(Normal)
	ACATGGTGTGCCTGCA-1-1-a	3.79736	-10.9002	Epithelial(Normal)
	ACATGGTGTTAGAACA-1-1-a	-1.25925	-11.6549	Epithelial(Normal)
	ACATGGTTCTCGGACG-1-1-a	-1.83546	-12.5034	Epithelial(Normal)
	ACCAGTAAGTCGTTTG-1-1-a	-1.3068	-14.5776	Epithelial(Normal)
	ACCAGTAAGTGCGATG-1-1-a	-1.34658	2.57215	Plasma cell
	ACCAGTACAAACCTAC-1-1-a	-1.91227	-11.9994	Epithelial(Normal)
	ACCAGTACATGTTCCC-1-1-a	-1.52517	-14.3102	Epithelial(Normal)
	ACCAGTATCAGCCTAA-1-1-a	-1.43939	-12.5437	Epithelial(Normal)
	ACCCACTAGAAGATTC-1-1-a	-2.20761	1.77628	Plasma cell
	ACCCACTAGAGCTGCA-1-1-a	-1.64645	-14.59	Epithelial(Normal)
	ACCCACTAGAGGACGG-1-1-a	-0.315998	-11.3889	Epithelial(Normal)
	ACCCACTAGTGTCCAT-1-1-a	-0.468387	-11.4671	Epithelial(Normal)
	ACCCACTCACAGCGTC-1-1-a	-0.530584	-11.3667	Epithelial(Normal)
	ACCCACTCATTGGCGC-1-1-a	-9.75449	4.22312	Myeloid
	ACCCACTGTAGTACCT-1-1-a	-1.43477	-11.1947	Epithelial(Normal)
	ACCCACTGTATATGAG-1-1-a	4.86852	-10.8333	Epithelial(Normal)
	ACCCACTGTGACTACT-1-1-a	3.90102	-10.8822	Epithelial(Normal)
	ACCCACTGTTACCGAT-1-1-a	4.69363	-10.9317	Epithelial(Normal)
	ACCCACTTCAATCACG-1-1-a	-0.508088	-11.3949	Epithelial(Normal)
	ACCCACTTCATAGCAC-1-1-a	-2.39082	-13.0067	Epithelial(Normal)
	ACCCACTTCCGAATGT-1-1-a	-0.552717	-12.9193	Epithelial(Normal)
	ACCGTAAAGAAACCGC-1-1-a	-2.31976	-13.1692	Epithelial(Normal)
	ACCGTAACAATAGAGT-1-1-a	9.324	5.60227	Endothelial
	ACCGTAACAGTCACTA-1-1-a	4.30245	-10.9541	Epithelial(Normal)
	ACCGTAACAGTCGATT-1-1-a	10.3752	5.65951	Endothelial
	ACCGTAAGTTATTCTC-1-1-a	2.47972	15.6699	Fibroblast
	ACCGTAATCACCCTCA-1-1-a	-10.5252	8.03094	Myeloid
	ACCGTAATCCGAACGC-1-1-a	-1.02365	-11.989	Epithelial(Normal)
	ACCTTTAAGCGCTCCA-1-1-a	-1.0301	-11.948	Epithelial(Normal)
	ACCTTTACACATCTTT-1-1-a	-1.72001	-11.9474	Epithelial(Normal)
	ACCTTTACAGGAACGT-1-1-a	-1.18507	-11.9832	Epithelial(Normal)
	ACCTTTAGTATTAGCC-1-1-a	-2.35752	-13.109	Epithelial(Normal)
	ACCTTTAGTCTAAACC-1-1-a	-6.80863	10.185	Myeloid
	ACCTTTAGTCTAGCCG-1-1-a	-0.161186	-11.3201	Epithelial(Normal)
	ACCTTTATCAGTGTTG-1-1-a	-2.27886	-13.19	Epithelial(Normal)
	ACCTTTATCCAAGTAC-1-1-a	-2.00149	-11.8134	Epithelial(Normal)
	ACGAGCCAGGCACATG-1-1-a	3.60066	-10.9316	Epithelial(Normal)
	ACGAGCCCAATCTGCA-1-1-a	-1.7566	-12.8488	Epithelial(Normal)
	ACGAGCCCACACCGAC-1-1-a	-2.58739	1.72572	Plasma cell
	ACGAGCCGTAGCTAAA-1-1-a	-2.61998	1.7817	Plasma cell
	ACGAGCCGTCAGTGGA-1-1-a	-2.18685	-12.9802	Epithelial(Normal)
	ACGAGCCGTCTAGGTT-1-1-a	-0.427466	-11.2464	Epithelial(Normal)
	ACGAGCCTCAAGCCTA-1-1-a	-1.58866	-13.9368	Epithelial(Normal)
	ACGAGCCTCACCGTAA-1-1-a	4.69568	-10.854	Epithelial(Normal)
	ACGAGGAAGAGCAATT-1-1-a	-2.63767	1.866	Plasma cell
	ACGAGGACAAGTACCT-1-1-a	-1.21103	-11.5459	Epithelial(Normal)
	ACGAGGACATCGATGT-1-1-a	4.52855	-11.2941	Epithelial(Normal)
	ACGAGGAGTACAAGTA-1-1-a	4.70569	-10.8592	Epithelial(Normal)
	ACGATACAGAGACGAA-1-1-a	-1.73037	-12.391	Epithelial(Normal)
	ACGATACAGTTCGCGC-1-1-a	0.511807	-11.9981	Epithelial(Normal)
	ACGATACCATTGTGCA-1-1-a	-1.63836	-14.7228	Epithelial(Normal)
	ACGATGTAGACCCACC-1-1-a	-2.08873	-12.9405	Epithelial(Normal)
	ACGATGTAGCTAGTCT-1-1-a	-1.62368	-14.4272	Epithelial(Normal)
	ACGATGTAGGTACTCT-1-1-a	-1.98935	-12.0055	Epithelial(Normal)
	ACGATGTCACGCGAAA-1-1-a	-1.62898	-14.5606	Epithelial(Normal)
	ACGATGTGTGCTAGCC-1-1-a	-0.73932	-11.6201	Epithelial(Normal)
	ACGATGTTCATGCTCC-1-1-a	-1.52217	-12.3316	Epithelial(Normal)
	ACGATGTTCTTGCCGT-1-1-a	-1.94955	-12.9991	Epithelial(Normal)
	ACGCAGCAGCTCCCAG-1-1-a	-0.588916	-11.396	Epithelial(Normal)
	ACGCAGCAGGCTACGA-1-1-a	4.17189	-10.7905	Epithelial(Normal)
	ACGCAGCAGTGGGCTA-1-1-a	-1.52793	-12.549	Epithelial(Normal)
	ACGCAGCCATGAAGTA-1-1-a	-0.62052	-12.6948	Epithelial(Normal)
	ACGCAGCGTGGCGAAT-1-1-a	-1.94961	-11.5275	Epithelial(Normal)
	ACGCAGCGTTCACGGC-1-1-a	-1.95039	-12.9339	Epithelial(Normal)
	ACGCAGCTCCGCAGTG-1-1-a	-0.393338	-11.9247	Epithelial(Normal)
	ACGCCAGAGAAACCGC-1-1-a	-1.15478	-11.9409	Epithelial(Normal)
	ACGCCAGCACCAGTTA-1-1-a	-1.44113	-14.6139	Epithelial(Normal)
	ACGCCAGCACCGCTAG-1-1-a	-2.04341	-12.7111	Epithelial(Normal)
	ACGCCAGGTAGCTCCG-1-1-a	-1.08245	-12.0812	Epithelial(Normal)
	ACGCCAGTCACGCGGT-1-1-a	-1.91886	-12.9841	Epithelial(Normal)
	ACGCCAGTCATGGTCA-1-1-a	4.6061	-10.9027	Epithelial(Normal)
	ACGCCAGTCTAACCGA-1-1-a	-0.134027	-11.231	Epithelial(Normal)
	ACGCCGAAGAGGTTAT-1-1-a	-0.20352	-11.331	Epithelial(Normal)
	ACGCCGAAGGACAGCT-1-1-a	-1.02709	-12.3791	Epithelial(Normal)
	ACGCCGAAGGCTAGCA-1-1-a	-2.66868	1.89732	Plasma cell
	ACGCCGACAGATGGCA-1-1-a	-2.16141	1.88791	Plasma cell
	ACGCCGACATATGAGA-1-1-a	-1.05396	-11.6973	Epithelial(Normal)
	ACGCCGACATCGGAAG-1-1-a	4.4407	-10.9294	Epithelial(Normal)
	ACGCCGACATGCCTAA-1-1-a	3.63756	-10.9302	Epithelial(Normal)
	ACGCCGAGTAGATTAG-1-1-a	-1.60337	-12.9191	Epithelial(Normal)
	ACGCCGAGTCACACGC-1-1-a	-1.5287	-14.2347	Epithelial(Normal)
	ACGCCGAGTGCTAGCC-1-1-a	-1.6439	-12.5703	Epithelial(Normal)
	ACGCCGATCACGCATA-1-1-a	-1.13469	1.85108	Plasma cell
	ACGCCGATCCTACAGA-1-1-a	-0.641414	-11.9053	Epithelial(Normal)
	ACGCCGATCGAATGCT-1-1-a	-2.26874	-12.6774	Epithelial(Normal)
	ACGCCGATCTGTACGA-1-1-a	-2.46341	1.89385	Plasma cell
	ACGGAGAAGAGACTTA-1-1-a	-2.5561	1.78426	Plasma cell
	ACGGAGAAGTTCCACA-1-1-a	4.56523	-10.9102	Epithelial(Normal)
	ACGGAGAGTCCGACGT-1-1-a	-1.66662	-13.2428	Epithelial(Normal)
	ACGGAGAGTCGCGTGT-1-1-a	-1.2226	1.73587	Plasma cell
	ACGGAGAGTTCGTCTC-1-1-a	4.42426	-10.8759	Epithelial(Normal)
	ACGGAGATCATCGATG-1-1-a	-8.85107	5.91461	Myeloid
	ACGGAGATCTGTCCGT-1-1-a	-1.53088	-14.0382	Epithelial(Normal)
	ACGGCCAAGCGTAATA-1-1-a	-1.18672	-11.9849	Epithelial(Normal)
	ACGGCCAAGTGCAAGC-1-1-a	-1.37213	1.89939	Plasma cell
	ACGGCCAAGTGCGTGA-1-1-a	-1.84307	-12.8087	Epithelial(Normal)
	ACGGCCACACGAAATA-1-1-a	-2.4017	-12.9329	Epithelial(Normal)
	ACGGCCAGTCACTTCC-1-1-a	4.68621	-10.8834	Epithelial(Normal)
	ACGGCCAGTGTGAATA-1-1-a	-1.06278	-11.7582	Epithelial(Normal)
	ACGGCCATCGTTTGCC-1-1-a	3.62944	-10.8905	Epithelial(Normal)
	ACGGGCTAGCCTATGT-1-1-a	-1.55158	-14.7564	Epithelial(Normal)
	ACGGGCTAGGCAAAGA-1-1-a	-1.63963	-14.7463	Epithelial(Normal)
	ACGGGCTCATGGTCTA-1-1-a	-0.725989	-11.4627	Epithelial(Normal)
	ACGGGCTGTACGAAAT-1-1-a	-1.17381	-12.0352	Epithelial(Normal)
	ACGGGTCCAACACCCG-1-1-a	3.95121	-10.8722	Epithelial(Normal)
	ACGGGTCGTACCAGTT-1-1-a	-2.21761	-12.2149	Epithelial(Normal)
	ACGGGTCGTTATGTGC-1-1-a	-0.790393	-11.3569	Epithelial(Normal)
	ACGGGTCTCCTGCCAT-1-1-a	-2.36737	-12.8963	Epithelial(Normal)
	ACGGGTCTCTCCCTGA-1-1-a	3.90842	-10.8862	Epithelial(Normal)
	ACGTCAAAGCTTTGGT-1-1-a	-0.650724	-11.6423	Epithelial(Normal)
	ACGTCAAAGGCCATAG-1-1-a	-0.948683	-11.7715	Epithelial(Normal)
	ACGTCAACAAAGTGCG-1-1-a	-2.19641	-12.8145	Epithelial(Normal)
	ACGTCAACATCCGCGA-1-1-a	-0.800166	-11.668	Epithelial(Normal)
	ACGTCAAGTACGACCC-1-1-a	4.00084	-10.8788	Epithelial(Normal)
	ACGTCAAGTCAGAATA-1-1-a	-1.22621	-12.2831	Epithelial(Normal)
	ACGTCAAGTTAGGGTG-1-1-a	-0.811181	-11.3252	Epithelial(Normal)
	ACGTCAATCGGCATCG-1-1-a	-2.67441	1.73921	Plasma cell
	ACTATCTAGATGTGTA-1-1-a	-1.62353	-12.3452	Epithelial(Normal)
	ACTATCTCAATACGCT-1-1-a	-1.04996	-12.4177	Epithelial(Normal)
	ACTATCTCAGGATCGA-1-1-a	-2.13249	1.82902	Plasma cell
	ACTATCTTCGACGGAA-1-1-a	-2.23296	-13.2355	Epithelial(Normal)
	ACTATCTTCTTGACGA-1-1-a	-2.00419	-13.1528	Epithelial(Normal)
	ACTGAACAGAGACGAA-1-1-a	-6.27374	-3.62068	T cell
	ACTGAACAGGAGTTTA-1-1-a	0.852023	-11.8055	Epithelial(Normal)
	ACTGAACCAGCCAATT-1-1-a	-1.76161	-13.3179	Epithelial(Normal)
	ACTGAACGTTTACTCT-1-1-a	0.881007	-11.786	Epithelial(Normal)
	ACTGAACTCCGAGCCA-1-1-a	4.76127	-10.9197	Epithelial(Normal)
	ACTGAGTAGTAACCCT-1-1-a	0.823	7.87469	Mast cell
	ACTGAGTCAACTTGAC-1-1-a	-1.46556	-14.1499	Epithelial(Normal)
	ACTGAGTCAATGGTCT-1-1-a	0.478665	-11.944	Epithelial(Normal)
	ACTGAGTGTACAGTTC-1-1-a	-2.4988	1.79769	Plasma cell
	ACTGAGTGTCAAACTC-1-1-a	-1.43806	-14.1825	Epithelial(Normal)
	ACTGAGTGTCGAGTTT-1-1-a	-0.850224	-12.2873	Epithelial(Normal)
	ACTGATGAGATTACCC-1-1-a	-2.22763	2.14014	Plasma cell
	ACTGATGCACCAGTTA-1-1-a	-1.3449	-12.3957	Epithelial(Normal)
	ACTGATGCAGACGCTC-1-1-a	-1.70965	-14.5019	Epithelial(Normal)
	ACTGATGGTACCGTTA-1-1-a	-0.775858	-12.3067	Epithelial(Normal)
	ACTGATGGTCTTTCAT-1-1-a	-1.56554	-13.4657	Epithelial(Normal)
	ACTGATGGTTCCGTCT-1-1-a	-1.76789	-12.95	Epithelial(Normal)
	ACTGATGGTTTGGGCC-1-1-a	-0.703577	-11.7303	Epithelial(Normal)
	ACTGATGTCAAGAAGT-1-1-a	-1.74659	-12.7258	Epithelial(Normal)
	ACTGATGTCCAAATGC-1-1-a	-1.27326	-12.5733	Epithelial(Normal)
	ACTGATGTCCGAACGC-1-1-a	0.414612	-11.9775	Epithelial(Normal)
	ACTGATGTCTGCAAGT-1-1-a	-7.83269	-3.6457	T cell
	ACTGCTCAGATGTGTA-1-1-a	0.520578	-11.8032	Epithelial(Normal)
	ACTGCTCAGCAATATG-1-1-a	4.02569	-10.8843	Epithelial(Normal)
	ACTGCTCAGTGTTAGA-1-1-a	-2.51758	1.73427	Plasma cell
	ACTGCTCCAACAACCT-1-1-a	-2.31469	1.773	Plasma cell
	ACTGCTCCACATTAGC-1-1-a	-1.51795	-14.3708	Epithelial(Normal)
	ACTGCTCCATTGGGCC-1-1-a	-1.36776	-12.3302	Epithelial(Normal)
	ACTGCTCGTTGGAGGT-1-1-a	-1.68988	-12.73	Epithelial(Normal)
	ACTGCTCTCAACCAAC-1-1-a	-5.87974	-3.36794	T cell
	ACTGCTCTCAACTCTT-1-1-a	-2.3293	-13.1425	Epithelial(Normal)
	ACTGCTCTCTTTAGGG-1-1-a	-1.58536	-12.7936	Epithelial(Normal)
	ACTTACTAGACGACGT-1-1-a	-1.67493	-13.0454	Epithelial(Normal)
	ACTTACTAGATGGGTC-1-1-a	-0.396627	-11.3041	Epithelial(Normal)
	ACTTACTAGCTAGTCT-1-1-a	-1.38364	-14.6353	Epithelial(Normal)
	ACTTACTGTTACGGAG-1-1-a	1.23292	-11.757	Epithelial(Normal)
	ACTTACTTCAACACGT-1-1-a	-2.42438	1.79448	Plasma cell
	ACTTACTTCACGATGT-1-1-a	-1.70671	-14.4325	Epithelial(Normal)
	ACTTACTTCTGCGACG-1-1-a	-2.26826	1.74932	Plasma cell
	ACTTGTTAGGCATGTG-1-1-a	-0.361968	-11.2966	Epithelial(Normal)
	ACTTGTTAGTCAATAG-1-1-a	-0.270549	-11.4169	Epithelial(Normal)
	ACTTGTTGTCTCTTAT-1-1-a	-0.48816	-11.1943	Epithelial(Normal)
	ACTTGTTTCAGGATCT-1-1-a	-0.520385	-12.9968	Epithelial(Normal)
	ACTTGTTTCGATAGAA-1-1-a	-2.11626	1.82369	Plasma cell
	ACTTTCAAGACCTTTG-1-1-a	-0.344741	-11.2784	Epithelial(Normal)
	ACTTTCACACAGATTC-1-1-a	-2.4017	-12.8989	Epithelial(Normal)
	ACTTTCACAGCTCGCA-1-1-a	-1.8846	-12.066	Epithelial(Normal)
	ACTTTCAGTAGCACGA-1-1-a	1.19663	-11.7474	Epithelial(Normal)
	ACTTTCAGTAGTAGTA-1-1-a	-2.34099	-13.1853	Epithelial(Normal)
	ACTTTCAGTCGCTTTC-1-1-a	-1.64768	-12.2192	Epithelial(Normal)
	ACTTTCATCATCTGCC-1-1-a	4.57137	-10.9155	Epithelial(Normal)
	ACTTTCATCCCAAGTA-1-1-a	-8.81533	5.68817	Myeloid
	AGAATAGAGAGGACGG-1-1-a	0.746431	7.95199	Mast cell
	AGAATAGAGGTAAACT-1-1-a	-1.48604	-13.7974	Epithelial(Normal)
	AGAATAGCAAGCTGTT-1-1-a	-2.69182	1.79805	Plasma cell
	AGAATAGCAAGTTAAG-1-1-a	-1.52781	-13.0459	Epithelial(Normal)
	AGAATAGGTATGAATG-1-1-a	-2.01552	-13.0587	Epithelial(Normal)
	AGAATAGGTGCTAGCC-1-1-a	-1.64582	-13.4177	Epithelial(Normal)
	AGAATAGTCAACGAAA-1-1-a	-1.41231	-12.1131	Epithelial(Normal)
	AGAATAGTCCGGCACA-1-1-a	4.54802	-10.8625	Epithelial(Normal)
	AGAATAGTCGAGGTAG-1-1-a	-1.20821	-12.4784	Epithelial(Normal)
	AGACGTTAGATGTGGC-1-1-a	-1.32142	-14.1105	Epithelial(Normal)
	AGACGTTAGGCTCAGA-1-1-a	4.51156	-11.2555	Epithelial(Normal)
	AGACGTTAGTTCGCGC-1-1-a	-2.31562	-13.1626	Epithelial(Normal)
	AGACGTTCAAGACGTG-1-1-a	-1.03487	-11.3932	Epithelial(Normal)
	AGACGTTGTTGATTGC-1-1-a	-9.31506	7.38771	Myeloid
	AGACGTTTCCTCTAGC-1-1-a	-5.49675	-3.38064	T cell
	AGAGCGAAGCTTATCG-1-1-a	-2.02712	-13.0557	Epithelial(Normal)
	AGAGCGACAAGCGCTC-1-1-a	1.21394	-11.7203	Epithelial(Normal)
	AGAGCGACATTCACTT-1-1-a	-1.59922	-13.2158	Epithelial(Normal)
	AGAGCGAGTCGGCACT-1-1-a	-2.33045	1.76248	Plasma cell
	AGAGCGAGTCGGGTCT-1-1-a	-1.82396	-13.0595	Epithelial(Normal)
	AGAGCGAGTTCGCGAC-1-1-a	-1.62824	-14.4037	Epithelial(Normal)
	AGAGCTTAGGCAGGTT-1-1-a	-0.705765	-11.6494	Epithelial(Normal)
	AGAGCTTAGGCATTGG-1-1-a	-1.08696	-11.5472	Epithelial(Normal)
	AGAGCTTCAGCTCGAC-1-1-a	-1.52613	-11.3832	Epithelial(Normal)
	AGAGCTTGTGATGTCT-1-1-a	4.50648	-10.9737	Epithelial(Normal)
	AGAGCTTGTGTCCTCT-1-1-a	-1.57057	-12.3619	Epithelial(Normal)
	AGAGCTTGTTAAGACA-1-1-a	-0.263292	-12.2941	Epithelial(Normal)
	AGAGCTTTCTAGAGTC-1-1-a	-1.5182	-12.7563	Epithelial(Normal)
	AGAGTGGAGACTAGAT-1-1-a	-1.2505	-11.0964	Epithelial(Normal)
	AGAGTGGAGGGATACC-1-1-a	3.62631	-10.919	Epithelial(Normal)
	AGAGTGGCATAGACTC-1-1-a	-1.47122	-14.6066	Epithelial(Normal)
	AGAGTGGCATCCAACA-1-1-a	-0.423346	-11.336	Epithelial(Normal)
	AGAGTGGGTAGCTTGT-1-1-a	-1.44865	-12.0889	Epithelial(Normal)
	AGAGTGGGTGGAAAGA-1-1-a	-2.14238	-13.0508	Epithelial(Normal)
	AGAGTGGTCACTATTC-1-1-a	-1.88134	-13.0525	Epithelial(Normal)
	AGAGTGGTCGCCCTTA-1-1-a	-1.48428	-12.8396	Epithelial(Normal)
	AGAGTGGTCGGTCTAA-1-1-a	4.30065	-10.8921	Epithelial(Normal)
	AGAGTGGTCGTGGACC-1-1-a	-1.58619	-12.7346	Epithelial(Normal)
	AGAGTGGTCTAACTTC-1-1-a	-1.68653	-12.7682	Epithelial(Normal)
	AGATCTGAGGACATTA-1-1-a	-1.13537	-11.8455	Epithelial(Normal)
	AGATCTGAGGGATACC-1-1-a	-1.66979	-12.9425	Epithelial(Normal)
	AGATCTGCATATACGC-1-1-a	4.80825	-10.8546	Epithelial(Normal)
	AGATCTGGTCTCAACA-1-1-a	-0.27323	-11.2645	Epithelial(Normal)
	AGATCTGGTCTCATCC-1-1-a	-0.79213	-11.9275	Epithelial(Normal)
	AGATTGCAGATCCCGC-1-1-a	-2.75967	1.82988	Plasma cell
	AGATTGCAGCGATAGC-1-1-a	-0.418404	-12.6324	Epithelial(Normal)
	AGATTGCGTACACCGC-1-1-a	-6.07901	-3.17814	T cell
	AGATTGCGTCTGCGGT-1-1-a	-0.831044	-11.8477	Epithelial(Normal)
	AGATTGCTCCGCAGTG-1-1-a	-2.17685	-12.9014	Epithelial(Normal)
	AGATTGCTCGCAAACT-1-1-a	-1.52412	-13.9374	Epithelial(Normal)
	AGCAGCCAGAGTGACC-1-1-a	-1.18098	-11.97	Epithelial(Normal)
	AGCAGCCAGATCACGG-1-1-a	-1.56381	-14.3185	Epithelial(Normal)
	AGCAGCCAGCAGATCG-1-1-a	-2.04783	-13.1783	Epithelial(Normal)
	AGCAGCCAGTATCGAA-1-1-a	-2.84306	1.89166	Plasma cell
	AGCAGCCCATCTACGA-1-1-a	-1.61443	-12.277	Epithelial(Normal)
	AGCAGCCGTCGATTGT-1-1-a	-0.424518	-11.2786	Epithelial(Normal)
	AGCAGCCGTGCTGTAT-1-1-a	-1.79404	-12.9314	Epithelial(Normal)
	AGCAGCCTCCTCTAGC-1-1-a	-1.31594	-11.3738	Epithelial(Normal)
	AGCATACAGCGATATA-1-1-a	-1.55533	-13.8582	Epithelial(Normal)
	AGCATACAGGGAAACA-1-1-a	-2.41662	-13.0934	Epithelial(Normal)
	AGCATACAGTTGTCGT-1-1-a	-1.36616	-12.9182	Epithelial(Normal)
	AGCATACCACAGATTC-1-1-a	1.54132	-11.5813	Epithelial(Normal)
	AGCATACGTTATGTGC-1-1-a	-1.2381	-12.0435	Epithelial(Normal)
	AGCATACTCCGAATGT-1-1-a	-1.56035	-13.2832	Epithelial(Normal)
	AGCATACTCTTCAACT-1-1-a	-1.53057	-14.3102	Epithelial(Normal)
	AGCCTAAAGTACGACG-1-1-a	-0.809405	-11.7941	Epithelial(Normal)
	AGCCTAACAACGCACC-1-1-a	-1.68226	-11.2406	Epithelial(Normal)
	AGCCTAAGTTCGTCTC-1-1-a	-0.9577	-11.3265	Epithelial(Normal)
	AGCCTAAGTTGATTCG-1-1-a	-1.6217	-12.2337	Epithelial(Normal)
	AGCCTAATCATGTCCC-1-1-a	-1.511	-12.6087	Epithelial(Normal)
	AGCCTAATCTTCAACT-1-1-a	-0.75516	-10.8065	Epithelial(Normal)
	AGCGGTCAGGAGTTTA-1-1-a	-1.95826	-12.6921	Epithelial(Normal)
	AGCGGTCAGGATGGAA-1-1-a	-2.03503	-13.1177	Epithelial(Normal)
	AGCGGTCAGGCTAGCA-1-1-a	-1.46553	-13.2395	Epithelial(Normal)
	AGCGGTCGTCCGAACC-1-1-a	-1.02243	-11.9934	Epithelial(Normal)
	AGCGGTCGTCCTCCAT-1-1-a	-1.64174	-14.6034	Epithelial(Normal)
	AGCGGTCGTTTGCATG-1-1-a	-0.0691357	-11.9094	Epithelial(Normal)
	AGCGGTCTCTGGTTCC-1-1-a	-0.789529	-12.021	Epithelial(Normal)
	AGCGTATAGGATGGAA-1-1-a	-0.764343	-11.8217	Epithelial(Normal)
	AGCGTATAGGCTAGGT-1-1-a	4.78664	-10.9282	Epithelial(Normal)
	AGCGTATCAAGTAGTA-1-1-a	-0.520826	-12.883	Epithelial(Normal)
	AGCGTATCAGATAATG-1-1-a	-1.50882	2.66498	Plasma cell
	AGCGTATGTAAACACA-1-1-a	4.09599	-10.8368	Epithelial(Normal)
	AGCGTATTCCGGCACA-1-1-a	-1.91062	-12.8752	Epithelial(Normal)
	AGCGTCGAGAAGGCCT-1-1-a	-2.0218	-13.0317	Epithelial(Normal)
	AGCGTCGAGCCAACAG-1-1-a	-1.51794	-12.3695	Epithelial(Normal)
	AGCGTCGAGCTGTTCA-1-1-a	1.15965	-11.7467	Epithelial(Normal)
	AGCGTCGCAAAGAATC-1-1-a	-1.99008	-12.9265	Epithelial(Normal)
	AGCGTCGCAAAGTGCG-1-1-a	-1.78619	-13.1589	Epithelial(Normal)
	AGCGTCGCATCACCCT-1-1-a	-7.83815	-3.2828	T cell
	AGCGTCGGTAATTGGA-1-1-a	-2.71094	1.80763	Plasma cell
	AGCGTCGGTCAAAGAT-1-1-a	0.502622	-12.2527	Epithelial(Normal)
	AGCGTCGGTGACCAAG-1-1-a	0.631616	-11.8204	Epithelial(Normal)
	AGCTCCTAGCTAAGAT-1-1-a	0.230403	-12.1458	Epithelial(Normal)
	AGCTCCTAGCTGCGAA-1-1-a	-2.57142	1.76177	Plasma cell
	AGCTCCTCAAGGGTCA-1-1-a	-1.99063	-13.2993	Epithelial(Normal)
	AGCTCCTCAGCCAGAA-1-1-a	-2.2888	2.04059	Plasma cell
	AGCTCCTCAGTAACGG-1-1-a	-0.490719	-11.4961	Epithelial(Normal)
	AGCTCCTTCATTATCC-1-1-a	1.55306	-11.5708	Epithelial(Normal)
	AGCTCCTTCTAACCGA-1-1-a	4.61707	-10.9004	Epithelial(Normal)
	AGCTCCTTCTCTTGAT-1-1-a	-1.567	-14.529	Epithelial(Normal)
	AGCTCCTTCTTTAGGG-1-1-a	-1.49947	-14.448	Epithelial(Normal)
	AGCTCTCAGAGGTTGC-1-1-a	-0.986805	-12.4524	Epithelial(Normal)
	AGCTCTCAGTCGTTTG-1-1-a	-1.40747	-12.8097	Epithelial(Normal)
	AGCTCTCCAGACAAGC-1-1-a	-0.362231	-11.2688	Epithelial(Normal)
	AGCTCTCCAGTATAAG-1-1-a	-1.28588	-12.5305	Epithelial(Normal)
	AGCTCTCGTCTCTCTG-1-1-a	4.65694	-11.1063	Epithelial(Normal)
	AGCTCTCTCATACGGT-1-1-a	-1.57058	-14.4493	Epithelial(Normal)
	AGCTCTCTCCTCCTAG-1-1-a	-2.43953	-12.927	Epithelial(Normal)
	AGCTTGAAGGGTGTGT-1-1-a	0.807978	-11.8199	Epithelial(Normal)
	AGCTTGAAGTCGTACT-1-1-a	-1.60063	-14.5985	Epithelial(Normal)
	AGCTTGAGTCCATGAT-1-1-a	-0.529195	-11.2572	Epithelial(Normal)
	AGCTTGATCTTCATGT-1-1-a	4.79588	-10.868	Epithelial(Normal)
	AGGCCACAGAACTCGG-1-1-a	-0.946852	-12.1946	Epithelial(Normal)
	AGGCCACAGTATCTCG-1-1-a	-0.9752	-11.8555	Epithelial(Normal)
	AGGCCACCACCTATCC-1-1-a	-1.43846	-11.9898	Epithelial(Normal)
	AGGCCACCAGTCTTCC-1-1-a	-1.75234	-12.7535	Epithelial(Normal)
	AGGCCACGTACAGACG-1-1-a	-2.46332	1.92045	Plasma cell
	AGGCCACTCACTCCTG-1-1-a	4.35449	-10.9152	Epithelial(Normal)
	AGGCCACTCCTCATTA-1-1-a	0.507406	-11.9653	Epithelial(Normal)
	AGGCCACTCGCACTCT-1-1-a	1.12491	-11.7423	Epithelial(Normal)
	AGGCCGTAGGCGCTCT-1-1-a	-0.612311	-11.7062	Epithelial(Normal)
	AGGCCGTAGGTAGCTG-1-1-a	0.909436	-11.7897	Epithelial(Normal)
	AGGCCGTCACACATGT-1-1-a	-0.0163206	-12.4077	Epithelial(Normal)
	AGGCCGTGTAGAGGAA-1-1-a	0.992085	-12.3652	Epithelial(Normal)
	AGGCCGTGTCCGCTGA-1-1-a	-3.06355	1.92276	Plasma cell
	AGGGAGTTCCACGTGG-1-1-a	-1.87283	-12.9904	Epithelial(Normal)
	AGGGAGTTCGTTGCCT-1-1-a	-0.199844	-11.3019	Epithelial(Normal)
	AGGGAGTTCTACCAGA-1-1-a	-2.20155	-13.2819	Epithelial(Normal)
	AGGGATGAGCCAGAAC-1-1-a	-0.12871	-11.3313	Epithelial(Normal)
	AGGGATGCAACACGCC-1-1-a	-2.18585	-12.9789	Epithelial(Normal)
	AGGGATGCATGCAACT-1-1-a	-1.57941	-13.5765	Epithelial(Normal)
	AGGGATGGTCTCTCTG-1-1-a	-1.79421	-13.0393	Epithelial(Normal)
	AGGGATGGTGTTTGGT-1-1-a	4.85988	-10.8322	Epithelial(Normal)
	AGGGATGTCATCGCTC-1-1-a	-1.17784	-12.3192	Epithelial(Normal)
	AGGGATGTCGCTTGTC-1-1-a	9.74244	4.31328	Endothelial
	AGGGTGAGTCGAATCT-1-1-a	-1.58732	-13.1999	Epithelial(Normal)
	AGGGTGAGTTCCACGG-1-1-a	-0.313796	-11.4455	Epithelial(Normal)
	AGGGTGATCGGAATCT-1-1-a	-0.0821414	-11.2517	Epithelial(Normal)
	AGGTCATCACGACGAA-1-1-a	-0.920973	-11.8614	Epithelial(Normal)
	AGGTCATCATCGGACC-1-1-a	-1.73483	-14.4383	Epithelial(Normal)
	AGGTCATCATGCTAGT-1-1-a	-2.00043	-12.6377	Epithelial(Normal)
	AGGTCATGTCTCGTTC-1-1-a	-2.37647	1.97283	Plasma cell
	AGGTCATTCGCCAAAT-1-1-a	-1.73275	-12.5186	Epithelial(Normal)
	AGGTCATTCTTGGGTA-1-1-a	-1.45021	-14.6305	Epithelial(Normal)
	AGGTCCGAGAGGTTAT-1-1-a	0.0430136	-11.8857	Epithelial(Normal)
	AGGTCCGAGATCCTGT-1-1-a	-0.756427	-11.8666	Epithelial(Normal)
	AGGTCCGAGCGTTCCG-1-1-a	-2.55894	1.8603	Plasma cell
	AGGTCCGAGTACGCCC-1-1-a	4.4719	-10.9842	Epithelial(Normal)
	AGGTCCGCACGAAACG-1-1-a	-0.35198	-12.8921	Epithelial(Normal)
	AGGTCCGGTCCCGACA-1-1-a	-0.30435	-11.2591	Epithelial(Normal)
	AGGTCCGGTGTTGAGG-1-1-a	1.44654	-12.7681	Epithelial(Normal)
	AGGTCCGTCATCGGAT-1-1-a	-1.26708	-11.7674	Epithelial(Normal)
	AGGTCCGTCGGGAGTA-1-1-a	-1.61493	-13.0761	Epithelial(Normal)
	AGTAGTCAGCCGGTAA-1-1-a	-0.291021	-11.3875	Epithelial(Normal)
	AGTAGTCGTAAGGGCT-1-1-a	0.838364	7.88665	Mast cell
	AGTAGTCGTCCAGTGC-1-1-a	-0.361952	-11.2721	Epithelial(Normal)
	AGTAGTCGTCTGATTG-1-1-a	4.58768	-10.9047	Epithelial(Normal)
	AGTAGTCGTGTTGAGG-1-1-a	-1.60104	-13.2565	Epithelial(Normal)
	AGTAGTCTCCTGCTTG-1-1-a	-7.8318	-3.66774	T cell
	AGTCTTTAGTACGCGA-1-1-a	2.91636	4.90613	B cell
	AGTCTTTCAAGCCCAC-1-1-a	-0.658626	-11.8395	Epithelial(Normal)
	AGTCTTTCATTGCGGC-1-1-a	-1.39259	-12.4937	Epithelial(Normal)
	AGTCTTTGTACGCACC-1-1-a	-2.18848	-12.8847	Epithelial(Normal)
	AGTCTTTGTGAGGGTT-1-1-a	4.91224	-10.7795	Epithelial(Normal)
	AGTCTTTTCGCGCCAA-1-1-a	-1.10205	-12.6428	Epithelial(Normal)
	AGTGAGGAGCACCGTC-1-1-a	-2.07901	-13.0973	Epithelial(Normal)
	AGTGAGGAGCCTATGT-1-1-a	3.41895	-10.1779	Epithelial(Tumor)
	AGTGAGGAGCTTCGCG-1-1-a	-2.14532	-13.1166	Epithelial(Normal)
	AGTGAGGAGGAGTCTG-1-1-a	4.19558	-10.8274	Epithelial(Normal)
	AGTGAGGCACGCATCG-1-1-a	-1.73214	-12.7255	Epithelial(Normal)
	AGTGAGGGTATAGTAG-1-1-a	-1.05978	-12.1288	Epithelial(Normal)
	AGTGAGGGTTTGACTG-1-1-a	-0.362392	-11.212	Epithelial(Normal)
	AGTGAGGTCCAGTATG-1-1-a	-1.36995	-14.2524	Epithelial(Normal)
	AGTGAGGTCCTGCAGG-1-1-a	4.76997	-10.7991	Epithelial(Normal)
	AGTGAGGTCGCACTCT-1-1-a	-0.134249	-11.3346	Epithelial(Normal)
	AGTGGGAAGACACTAA-1-1-a	-1.71814	-12.5694	Epithelial(Normal)
	AGTGGGACACCTATCC-1-1-a	-2.16805	-12.9848	Epithelial(Normal)
	AGTGGGACAGGGTTAG-1-1-a	-1.58248	-12.1702	Epithelial(Normal)
	AGTGGGACATCACCCT-1-1-a	-3.1531	1.99631	Plasma cell
	AGTGGGAGTACTCTCC-1-1-a	4.78424	-10.8955	Epithelial(Normal)
	AGTGGGATCCTACAGA-1-1-a	-0.620725	-11.3679	Epithelial(Normal)
	AGTGGGATCGTTACGA-1-1-a	-0.725469	-12.9102	Epithelial(Normal)
	AGTGTCAAGAACTCGG-1-1-a	3.49199	-4.33584	Epithelial(Tumor)
	AGTGTCAAGACGCTTT-1-1-a	-1.24388	-12.451	Epithelial(Normal)
	AGTGTCAAGACTACAA-1-1-a	-2.00472	-12.9144	Epithelial(Normal)
	AGTGTCAAGGGCACTA-1-1-a	-10.4009	7.96736	Myeloid
	AGTGTCACAGTACACT-1-1-a	-1.66116	-14.6005	Epithelial(Normal)
	AGTGTCACATTGGTAC-1-1-a	-0.082706	-12.525	Epithelial(Normal)
	AGTGTCATCAAACCGT-1-1-a	-2.68785	1.77475	Plasma cell
	AGTGTCATCAGCCTAA-1-1-a	-1.10567	-11.8995	Epithelial(Normal)
	AGTGTCATCTGACCTC-1-1-a	3.66441	-10.9214	Epithelial(Normal)
	AGTTGGTAGCGTTGCC-1-1-a	-1.67032	-12.5766	Epithelial(Normal)
	AGTTGGTAGTGGAGAA-1-1-a	-1.12603	-12.5351	Epithelial(Normal)
	AGTTGGTCAATAGAGT-1-1-a	-1.67051	-14.2842	Epithelial(Normal)
	AGTTGGTCAGTACACT-1-1-a	-1.40768	-11.8514	Epithelial(Normal)
	AGTTGGTCATGGTAGG-1-1-a	-2.34293	-12.7431	Epithelial(Normal)
	AGTTGGTGTCCGAACC-1-1-a	-0.763373	-12.0345	Epithelial(Normal)
	AGTTGGTGTTTGTTTC-1-1-a	-0.0324723	-11.4542	Epithelial(Normal)
	AGTTGGTTCTCTAGGA-1-1-a	-2.21555	-13.194	Epithelial(Normal)
	ATAACGCAGATGAGAG-1-1-a	10.3938	5.04297	Endothelial
	ATAACGCCACGAGAGT-1-1-a	2.4446	15.6193	Fibroblast
	ATAACGCGTCAAACTC-1-1-a	-1.53488	-13.0268	Epithelial(Normal)
	ATAACGCGTCCGTGAC-1-1-a	-1.80329	-12.7974	Epithelial(Normal)
	ATAACGCTCACTCTTA-1-1-a	4.71656	-10.9138	Epithelial(Normal)
	ATAACGCTCCGTCATC-1-1-a	4.70526	-10.8245	Epithelial(Normal)
	ATAAGAGAGGACAGAA-1-1-a	-0.504975	-11.5377	Epithelial(Normal)
	ATAAGAGAGGGCTTGA-1-1-a	-1.80827	-13.0788	Epithelial(Normal)
	ATAAGAGAGTTTCCTT-1-1-a	4.63718	-10.4618	Epithelial(Normal)
	ATAAGAGGTAAGAGGA-1-1-a	-0.697218	-11.602	Epithelial(Normal)
	ATAAGAGGTACAGCAG-1-1-a	3.48369	-10.2058	Epithelial(Tumor)
	ATAAGAGTCAGAAATG-1-1-a	-2.29103	-12.9277	Epithelial(Normal)
	ATAAGAGTCAGTACGT-1-1-a	-2.3599	-13.0233	Epithelial(Normal)
	ATAAGAGTCAGTCAGT-1-1-a	-0.422947	-11.435	Epithelial(Normal)
	ATAGACCAGACTGGGT-1-1-a	-1.08283	-14.1608	Epithelial(Normal)
	ATAGACCAGAGCTGGT-1-1-a	-1.32764	-11.7255	Epithelial(Normal)
	ATAGACCAGATGTCGG-1-1-a	-2.70621	1.79098	Plasma cell
	ATAGACCCAGGTGCCT-1-1-a	3.82446	-10.8519	Epithelial(Normal)
	ATAGACCGTAGCCTCG-1-1-a	-0.240578	-11.024	Epithelial(Normal)
	ATAGACCTCAACTCTT-1-1-a	-2.32003	-13.0832	Epithelial(Normal)
	ATCACGAAGAAAGTGG-1-1-a	-7.28752	-3.60484	T cell
	ATCACGAAGACAGGCT-1-1-a	-0.201607	-11.9176	Epithelial(Normal)
	ATCACGAAGCAACGGT-1-1-a	-1.12054	-11.4544	Epithelial(Normal)
	ATCACGAAGTTATCGC-1-1-a	-0.914749	-11.7116	Epithelial(Normal)
	ATCACGACAGATGAGC-1-1-a	-1.34842	-12.7422	Epithelial(Normal)
	ATCACGACAGGGCATA-1-1-a	-1.5685	-13.8404	Epithelial(Normal)
	ATCACGAGTAGCGTGA-1-1-a	-1.49286	-13.9902	Epithelial(Normal)
	ATCATCTAGCGACGTA-1-1-a	-1.04416	-11.5844	Epithelial(Normal)
	ATCATCTCACCTTGTC-1-1-a	-2.37849	-12.8095	Epithelial(Normal)
	ATCATCTGTTTGGCGC-1-1-a	-1.74869	-14.2904	Epithelial(Normal)
	ATCATCTTCAGCGATT-1-1-a	-1.21283	-12.2192	Epithelial(Normal)
	ATCATCTTCGTTACGA-1-1-a	-1.65192	-13.7002	Epithelial(Normal)
	ATCATGGAGTTGTAGA-1-1-a	-9.23429	7.73524	Myeloid
	ATCATGGCACGAAACG-1-1-a	-1.4833	-11.9913	Epithelial(Normal)
	ATCATGGCAGGCAGTA-1-1-a	-0.894458	-12.5013	Epithelial(Normal)
	ATCATGGCAGGGTTAG-1-1-a	0.0171215	-13.6841	Epithelial(Normal)
	ATCATGGCATTAACCG-1-1-a	4.4085	-10.9117	Epithelial(Normal)
	ATCATGGGTATCAGTC-1-1-a	-1.44494	-12.7723	Epithelial(Normal)
	ATCATGGGTCCGTCAG-1-1-a	-0.387381	-11.4736	Epithelial(Normal)
	ATCATGGTCTGGGCCA-1-1-a	0.386761	-11.9609	Epithelial(Normal)
	ATCCACCAGGCGACAT-1-1-a	9.5867	3.80773	Endothelial
	ATCCACCCAAAGAATC-1-1-a	0.161568	-12.4902	Epithelial(Normal)
	ATCCACCCACTTCTGC-1-1-a	-1.1522	-12.414	Epithelial(Normal)
	ATCCACCCAGGTTTCA-1-1-a	-0.752335	-11.0832	Epithelial(Normal)
	ATCCACCCATATACCG-1-1-a	-1.63241	-12.2854	Epithelial(Normal)
	ATCCACCGTAACGACG-1-1-a	-1.77562	-12.6086	Epithelial(Normal)
	ATCCACCGTGAGTATA-1-1-a	-0.358342	-11.4355	Epithelial(Normal)
	ATCCACCGTTGGAGGT-1-1-a	-1.65696	-13.4693	Epithelial(Normal)
	ATCCACCTCGAGAGCA-1-1-a	-2.09563	-12.6836	Epithelial(Normal)
	ATCCGAACAAGCTGTT-1-1-a	-2.26456	-13.1583	Epithelial(Normal)
	ATCCGAACACCAGGCT-1-1-a	0.32389	-11.8442	Epithelial(Normal)
	ATCCGAACAGGTGGAT-1-1-a	-1.54508	-14.1782	Epithelial(Normal)
	ATCGAGTAGAATAGGG-1-1-a	3.51758	15.0041	Fibroblast
	ATCGAGTAGAGCCCAA-1-1-a	-0.340536	-11.3685	Epithelial(Normal)
	ATCGAGTAGCGACGTA-1-1-a	-1.41634	-14.2955	Epithelial(Normal)
	ATCGAGTAGGGCTTGA-1-1-a	-2.06095	-13.0713	Epithelial(Normal)
	ATCGAGTCACAAGTAA-1-1-a	-1.94537	-13.0312	Epithelial(Normal)
	ATCGAGTGTACATGTC-1-1-a	-1.91786	-12.7202	Epithelial(Normal)
	ATCGAGTGTTGACGTT-1-1-a	-1.41516	-12.917	Epithelial(Normal)
	ATCGAGTGTTGTCTTT-1-1-a	-1.50474	-14.3332	Epithelial(Normal)
	ATCGAGTTCCGTCATC-1-1-a	0.618678	-11.8296	Epithelial(Normal)
	ATCGAGTTCGAATGGG-1-1-a	-2.16707	-12.6707	Epithelial(Normal)
	ATCTACTAGGCACATG-1-1-a	-1.56647	-12.4566	Epithelial(Normal)
	ATCTACTCAATAGCGG-1-1-a	3.44018	-10.1736	Epithelial(Tumor)
	ATCTACTGTCTAGTCA-1-1-a	0.848695	7.87463	Mast cell
	ATCTACTTCCAAGCCG-1-1-a	-1.1101	-11.9291	Epithelial(Normal)
	ATCTGCCAGCTAGCCC-1-1-a	3.42753	-10.195	Epithelial(Tumor)
	ATCTGCCAGCTGTTCA-1-1-a	-0.838497	-11.6426	Epithelial(Normal)
	ATCTGCCCAATGTAAG-1-1-a	-2.35369	-13.1051	Epithelial(Normal)
	ATCTGCCCACATGGGA-1-1-a	-0.220707	-11.3526	Epithelial(Normal)
	ATCTGCCGTGGCCCTA-1-1-a	-1.28705	-12.4015	Epithelial(Normal)
	ATCTGCCTCGGAATCT-1-1-a	-1.64695	-12.4379	Epithelial(Normal)
	ATGAGGGCAGCATGAG-1-1-a	-1.62305	-14.3887	Epithelial(Normal)
	ATGAGGGTCAGAGGTG-1-1-a	-2.04997	-13.1776	Epithelial(Normal)
	ATGAGGGTCAGTTCGA-1-1-a	4.57586	-11.1941	Epithelial(Normal)
	ATGAGGGTCGTTACAG-1-1-a	-0.214335	-11.3571	Epithelial(Normal)
	ATGCGATCAATGAAAC-1-1-a	-1.60828	-14.1336	Epithelial(Normal)
	ATGCGATCAGCCACCA-1-1-a	-2.58387	1.78632	Plasma cell
	ATGCGATCATCAGTAC-1-1-a	-1.5077	-12.397	Epithelial(Normal)
	ATGCGATGTCGCGAAA-1-1-a	-1.04767	-11.8426	Epithelial(Normal)
	ATGCGATGTTATGTGC-1-1-a	-1.70306	-12.9349	Epithelial(Normal)
	ATGCGATTCTTGACGA-1-1-a	-0.439909	-11.4397	Epithelial(Normal)
	ATGGGAGCAAAGGAAG-1-1-a	3.73566	-10.8985	Epithelial(Normal)
	ATGGGAGCAGACGTAG-1-1-a	-2.22381	-12.554	Epithelial(Normal)
	ATGGGAGGTCTTGTCC-1-1-a	-0.156187	-11.8373	Epithelial(Normal)
	ATGGGAGTCGAGGTAG-1-1-a	-0.730245	-11.2322	Epithelial(Normal)
	ATGTGTGGTTCAACCA-1-1-a	-1.1161	-12.2779	Epithelial(Normal)
	ATTACTCAGAGCTGCA-1-1-a	-1.60747	-14.7539	Epithelial(Normal)
	ATTACTCAGGGTTTCT-1-1-a	-2.27575	-12.4745	Epithelial(Normal)
	ATTACTCAGTGGCACA-1-1-a	-9.89548	8.05083	Myeloid
	ATTACTCCACCCATGG-1-1-a	4.538	-10.907	Fibroblast
	ATTACTCGTCATCGGC-1-1-a	-3.5827	2.35135	Plasma cell
	ATTACTCGTGGGTCAA-1-1-a	-2.36124	1.79186	Plasma cell
	ATTACTCTCGGCTTGG-1-1-a	-1.52391	-14.6173	Epithelial(Normal)
	ATTATCCAGCCACCTG-1-1-a	-2.35031	-12.8943	Epithelial(Normal)
	ATTATCCAGCCAGAAC-1-1-a	-1.45624	-13.1719	Epithelial(Normal)
	ATTATCCAGTTACCCA-1-1-a	-1.62173	-13.6337	Epithelial(Normal)
	ATTATCCCAATCAGAA-1-1-a	-1.47648	-11.9223	Epithelial(Normal)
	ATTATCCGTCGACTGC-1-1-a	-1.65718	-12.2907	Epithelial(Normal)
	ATTATCCGTCGTGGCT-1-1-a	-1.5344	-13.6595	Epithelial(Normal)
	ATTATCCTCCGCATAA-1-1-a	-1.5866	-11.9711	Epithelial(Normal)
	ATTATCCTCTGCCCTA-1-1-a	-0.990635	-11.7586	Epithelial(Normal)
	ATTCTACCACGCGAAA-1-1-a	-1.58253	-14.7929	Epithelial(Normal)
	ATTCTACCATACGCCG-1-1-a	-0.638562	-11.0244	Epithelial(Normal)
	ATTCTACGTGCTAGCC-1-1-a	-1.17873	-11.6108	Epithelial(Normal)
	ATTCTACTCTACCTGC-1-1-a	-0.227457	-11.3655	Epithelial(Normal)
	ATTGGACAGGCTCAGA-1-1-a	-1.52253	-12.0003	Epithelial(Normal)
	ATTGGACAGGGTATCG-1-1-a	-1.12881	-11.8382	Epithelial(Normal)
	ATTGGACAGTGTACCT-1-1-a	-1.05875	-11.7094	Epithelial(Normal)
	ATTGGACCAAGTAGTA-1-1-a	0.658934	-12.028	Epithelial(Normal)
	ATTGGACCACCGAATT-1-1-a	-2.02364	-12.8651	Epithelial(Normal)
	ATTGGACCAGGATTGG-1-1-a	3.50449	14.6727	Fibroblast
	ATTGGACGTAAAGGAG-1-1-a	-1.5619	-14.0963	Epithelial(Normal)
	ATTGGACGTACCATCA-1-1-a	-1.74192	-13.0028	Epithelial(Normal)
	ATTGGACTCAGAGGTG-1-1-a	-8.94246	5.99735	Myeloid
	ATTGGACTCCGCGGTA-1-1-a	-5.95962	-3.74184	T cell
	ATTGGTGAGCTGAACG-1-1-a	-0.0620972	-12.3597	Epithelial(Normal)
	ATTGGTGCAACGATCT-1-1-a	-1.87565	-12.1851	Epithelial(Normal)
	ATTGGTGGTCACTGGC-1-1-a	-0.331723	-11.4144	Epithelial(Normal)
	ATTGGTGGTCCATCCT-1-1-a	10.7319	5.36075	Endothelial
	ATTGGTGTCTGTGCAA-1-1-a	-1.1397	-11.4333	Epithelial(Normal)
	ATTTCTGAGCTAGTCT-1-1-a	0.691589	-11.8407	Epithelial(Normal)
	ATTTCTGCATGCTGGC-1-1-a	-1.47414	-12.5399	Epithelial(Normal)
	ATTTCTGGTGGGTCAA-1-1-a	-2.22781	-13.1447	Epithelial(Normal)
	ATTTCTGGTTTGGCGC-1-1-a	3.41408	-10.1581	Epithelial(Tumor)
	ATTTCTGTCTATCGCC-1-1-a	-1.32534	-13.9958	Epithelial(Normal)
	CAACCAACATTCGACA-1-1-a	-0.466412	-12.8469	Epithelial(Normal)
	CAACCAAGTTCTGGTA-1-1-a	-2.23792	-12.3116	Epithelial(Normal)
	CAACCAATCACGCGGT-1-1-a	-2.38046	-12.7519	Epithelial(Normal)
	CAACCAATCCCAGGTG-1-1-a	-0.674638	-11.366	Epithelial(Normal)
	CAACCAATCCTTGCCA-1-1-a	0.492931	-11.8568	Epithelial(Normal)
	CAACCAATCGCAAACT-1-1-a	-0.89765	-11.8153	Epithelial(Normal)
	CAACCTCAGAAGGGTA-1-1-a	-1.02853	-11.8172	Epithelial(Normal)
	CAACCTCAGAATCTCC-1-1-a	-2.80162	1.83696	Plasma cell
	CAACCTCAGCTAGTTC-1-1-a	-1.10626	-11.9944	Epithelial(Normal)
	CAACCTCCATTAGGCT-1-1-a	-2.2866	1.9533	Plasma cell
	CAACCTCGTGTGACGA-1-1-a	2.37087	15.657	Fibroblast
	CAACTAGAGCGCCTTG-1-1-a	-2.52667	1.88356	Plasma cell
	CAACTAGAGCGCTCCA-1-1-a	-1.69345	-14.6852	Epithelial(Normal)
	CAACTAGAGGATGCGT-1-1-a	-2.40217	-13.0781	Epithelial(Normal)
	CAACTAGAGGTACTCT-1-1-a	-0.733954	-11.4951	Epithelial(Normal)
	CAACTAGCAGCCTTTC-1-1-a	4.86372	-10.8574	Epithelial(Normal)
	CAACTAGGTCTAACGT-1-1-a	3.79797	-10.8315	Epithelial(Normal)
	CAACTAGTCAGTCAGT-1-1-a	-1.60974	-13.8052	Epithelial(Normal)
	CAACTAGTCCCTAATT-1-1-a	-1.11526	-12.1287	Epithelial(Normal)
	CAACTAGTCCTGTAGA-1-1-a	-9.74023	7.81884	Myeloid
	CAACTAGTCGTAGGTT-1-1-a	-2.5761	1.98624	Plasma cell
	CAAGAAAAGACCCACC-1-1-a	-1.31543	-12.0436	Epithelial(Normal)
	CAAGAAAAGCCGATTT-1-1-a	4.57105	-10.9546	Epithelial(Normal)
	CAAGAAAGTACACCGC-1-1-a	-3.67155	2.42069	Plasma cell
	CAAGAAAGTGACTCAT-1-1-a	-2.5905	1.82784	Plasma cell
	CAAGAAAGTTTACTCT-1-1-a	-1.65319	2.34433	Plasma cell
	CAAGATCAGCATCATC-1-1-a	-0.131509	-12.12	Epithelial(Normal)
	CAAGATCAGTGTCCCG-1-1-a	-1.00978	-11.3167	Epithelial(Normal)
	CAAGATCCACTATCTT-1-1-a	-0.27106	-11.4553	Epithelial(Normal)
	CAAGATCCATATGCTG-1-1-a	-1.52203	-12.085	Epithelial(Normal)
	CAAGGCCAGAAGGTGA-1-1-a	-0.847012	-11.3099	Epithelial(Normal)
	CAAGGCCAGCTGGAAC-1-1-a	4.3121	-10.7994	Epithelial(Normal)
	CAAGGCCAGGACAGAA-1-1-a	-0.653418	-11.6574	Epithelial(Normal)
	CAAGGCCCAATGTTGC-1-1-a	-2.1444	-12.6902	Epithelial(Normal)
	CAAGGCCCAGACGTAG-1-1-a	-1.61458	-13.0373	Epithelial(Normal)
	CAAGGCCGTATCGCAT-1-1-a	-1.10676	-11.0416	Epithelial(Normal)
	CAAGGCCGTCCCTTGT-1-1-a	-2.12006	-12.9019	Epithelial(Normal)
	CAAGGCCTCCTGTACC-1-1-a	-1.08811	-11.8688	Epithelial(Normal)
	CAAGTTGAGCCAGTAG-1-1-a	0.568896	-12.0071	Epithelial(Normal)
	CAAGTTGAGGTTACCT-1-1-a	-1.89126	-11.9785	Epithelial(Normal)
	CAAGTTGCAAAGGCGT-1-1-a	4.39988	-10.9055	Epithelial(Normal)
	CAAGTTGCAAGGCTCC-1-1-a	4.55553	-10.842	Epithelial(Normal)
	CAAGTTGCAAGTACCT-1-1-a	-1.0568	-11.9558	Epithelial(Normal)
	CAAGTTGCATCTATGG-1-1-a	-0.989753	-11.7279	Epithelial(Normal)
	CAAGTTGGTCCCTACT-1-1-a	-2.7089	1.77495	Plasma cell
	CAAGTTGGTTCGAATC-1-1-a	-1.35624	-12.4674	Epithelial(Normal)
	CAAGTTGTCTTCAACT-1-1-a	-1.12616	-11.8315	Epithelial(Normal)
	CACAAACAGACGACGT-1-1-a	-1.44809	-13.0269	Epithelial(Normal)
	CACAAACAGCGGATCA-1-1-a	-1.84067	-12.5552	Epithelial(Normal)
	CACAAACAGGGCTTCC-1-1-a	-0.963722	-11.3711	Epithelial(Normal)
	CACAAACAGGTTCCTA-1-1-a	3.14545	15.223	Fibroblast
	CACAAACCAATAGCAA-1-1-a	-1.49941	-14.3249	Epithelial(Normal)
	CACAAACCATGTAAGA-1-1-a	-1.70216	-13.5149	Epithelial(Normal)
	CACAAACGTCCAGTGC-1-1-a	-6.34701	-3.3731	T cell
	CACAAACGTCGACTAT-1-1-a	-1.10007	-11.4958	Epithelial(Normal)
	CACAAACGTCTCACCT-1-1-a	-5.95109	-3.35618	T cell
	CACAAACGTGCCTTGG-1-1-a	-2.39869	-12.8809	Epithelial(Normal)
	CACAAACTCGCGTTTC-1-1-a	-1.87706	-13.0165	Epithelial(Normal)
	CACAAACTCGGTCCGA-1-1-a	-2.74907	1.78105	Plasma cell
	CACACAAAGCCCGAAA-1-1-a	-1.26863	-11.5302	Epithelial(Normal)
	CACACAAAGCTAGTCT-1-1-a	0.596063	-12.1665	Epithelial(Normal)
	CACACAACATTCCTCG-1-1-a	-2.78763	1.79605	Plasma cell
	CACACAAGTCTTCTCG-1-1-a	-2.16283	-13.2616	Epithelial(Normal)
	CACACAATCCGCGTTT-1-1-a	6.9483	10.4956	Myofibroblast
	CACACAATCGCCAAAT-1-1-a	-1.83492	-12.4724	Epithelial(Normal)
	CACACAATCGCCCTTA-1-1-a	-2.15842	-13.051	Epithelial(Normal)
	CACACAATCTCCCTGA-1-1-a	1.31423	-11.7082	Epithelial(Normal)
	CACACCTAGCTACCGC-1-1-a	-2.46924	-12.8544	Epithelial(Normal)
	CACACCTGTATGCTTG-1-1-a	-1.35428	-14.711	Epithelial(Normal)
	CACACCTGTGATGCCC-1-1-a	4.35291	-10.797	Epithelial(Normal)
	CACACCTTCAGTTAGC-1-1-a	1.10178	-12.5901	Epithelial(Normal)
	CACACCTTCGGATGTT-1-1-a	-1.50519	-12.4398	Epithelial(Normal)
	CACACCTTCGGCGCAT-1-1-a	-7.79231	-3.67563	T cell
	CACACCTTCTGGCGTG-1-1-a	-1.92091	-13.0936	Epithelial(Normal)
	CACACTCAGGTAGCCA-1-1-a	-2.38969	-12.8916	Epithelial(Normal)
	CACACTCCAACAACCT-1-1-a	-2.11653	-13.0523	Epithelial(Normal)
	CACACTCGTGACCAAG-1-1-a	-1.40352	-12.8721	Epithelial(Normal)
	CACACTCGTGCGGTAA-1-1-a	-2.00731	-11.8965	Epithelial(Normal)
	CACACTCGTTGCCTCT-1-1-a	4.76093	-10.8263	Epithelial(Normal)
	CACAGGCAGGGAACGG-1-1-a	-1.39861	-12.2779	Epithelial(Normal)
	CACAGGCCATGTAAGA-1-1-a	-2.67182	1.77071	Plasma cell
	CACAGGCTCATGCATG-1-1-a	-1.73218	-11.9723	Epithelial(Normal)
	CACAGGCTCGAATCCA-1-1-a	-0.0656535	-11.3826	Epithelial(Normal)
	CACAGGCTCGCAGGCT-1-1-a	0.840653	-12.2574	Epithelial(Normal)
	CACAGTAAGAACTCGG-1-1-a	-1.37246	-12.8752	Epithelial(Normal)
	CACAGTAAGTAGGCCA-1-1-a	-0.351047	-12.8939	Epithelial(Normal)
	CACAGTACAGGCTCAC-1-1-a	-1.55411	-12.21	Epithelial(Normal)
	CACAGTAGTGGTCCGT-1-1-a	-2.28452	-12.9454	Epithelial(Normal)
	CACAGTAGTGTGTGCC-1-1-a	2.69379	4.68027	B cell
	CACATAGAGACCTAGG-1-1-a	-1.96226	-12.8982	Epithelial(Normal)
	CACATAGGTCTAGCGC-1-1-a	3.3437	14.857	Fibroblast
	CACATAGTCAACTCTT-1-1-a	-7.89564	-0.97725	T cell
	CACATTTAGGTGCACA-1-1-a	0.865988	7.82858	Mast cell
	CACATTTCAGCCTATA-1-1-a	-2.34861	-13.1561	Epithelial(Normal)
	CACATTTCATCGATTG-1-1-a	-0.653573	-11.6395	Epithelial(Normal)
	CACATTTGTAAGAGAG-1-1-a	-1.58656	-13.4219	Epithelial(Normal)
	CACCACTAGTCATCCA-1-1-a	-1.23423	-11.7088	Epithelial(Normal)
	CACCACTCAGTGACAG-1-1-a	-1.82871	-11.3329	Epithelial(Normal)
	CACCACTGTATATGAG-1-1-a	-1.32774	-11.5683	Epithelial(Normal)
	CACCACTTCCAAACAC-1-1-a	1.51042	-11.6537	Epithelial(Normal)
	CACCACTTCCTGTAGA-1-1-a	-2.19113	-13.1431	Epithelial(Normal)
	CACCAGGAGAATCTCC-1-1-a	-1.1463	-11.5806	Epithelial(Normal)
	CACCAGGAGCACAGGT-1-1-a	-1.58504	-13.4734	Epithelial(Normal)
	CACCAGGAGGCCATAG-1-1-a	-1.75714	-12.0309	Epithelial(Normal)
	CACCAGGAGGTAGCCA-1-1-a	-2.42165	-13.0734	Epithelial(Normal)
	CACCAGGCATGCCTAA-1-1-a	-1.69685	-12.4836	Epithelial(Normal)
	CACCAGGCATTGTGCA-1-1-a	-1.57361	-14.8206	Epithelial(Normal)
	CACCAGGGTAAATGAC-1-1-a	4.68203	-10.7441	Epithelial(Normal)
	CACCAGGGTGCCTGGT-1-1-a	4.31958	-10.905	Epithelial(Normal)
	CACCAGGTCCCATTAT-1-1-a	-1.20371	-11.5151	Epithelial(Normal)
	CACCAGGTCCGCGTTT-1-1-a	4.59964	-10.7909	Epithelial(Normal)
	CACCAGGTCTGCGGCA-1-1-a	-1.57824	-14.3972	Epithelial(Normal)
	CACCTTGCAAAGGAAG-1-1-a	-1.45694	-14.6314	Epithelial(Normal)
	CACCTTGCAGCCAGAA-1-1-a	-1.56579	-14.3055	Epithelial(Normal)
	CACCTTGCAGCGTTCG-1-1-a	-1.54656	-12.7892	Epithelial(Normal)
	CACCTTGCATCACGAT-1-1-a	-1.80414	-13.1533	Epithelial(Normal)
	CACCTTGTCAATCTCT-1-1-a	-2.4079	-13.0462	Epithelial(Normal)
	CACCTTGTCACAACGT-1-1-a	-1.89755	-12.8406	Epithelial(Normal)
	CACCTTGTCGGCGCTA-1-1-a	-1.80526	-12.7672	Epithelial(Normal)
	CACCTTGTCTCTGTCG-1-1-a	-1.75902	1.8632	Plasma cell
	CACTCCACAATCTACG-1-1-a	-2.353	1.77357	Plasma cell
	CACTCCAGTTATGCGT-1-1-a	9.56684	4.23263	Endothelial
	CACTCCAGTTCCACTC-1-1-a	-1.39106	-12.2506	Epithelial(Normal)
	CAGAATCCACTCGACG-1-1-a	-1.1936	-11.7167	Epithelial(Normal)
	CAGAATCCAGTAGAGC-1-1-a	-3.23778	2.2268	Plasma cell
	CAGAATCCATACTCTT-1-1-a	-1.22733	-12.5263	Epithelial(Normal)
	CAGAATCGTCGGCATC-1-1-a	-1.61819	-13.8555	Epithelial(Normal)
	CAGAATCTCGTTTATC-1-1-a	-0.611844	-11.3397	Epithelial(Normal)
	CAGAATCTCTGCAGTA-1-1-a	-2.23281	-12.9051	Epithelial(Normal)
	CAGAGAGAGAGTGAGA-1-1-a	-1.5454	-14.3265	Epithelial(Normal)
	CAGAGAGAGCCGGTAA-1-1-a	-0.362555	-11.3282	Epithelial(Normal)
	CAGAGAGCAGCCTATA-1-1-a	-3.16138	1.99218	Plasma cell
	CAGAGAGGTAATAGCA-1-1-a	-0.472105	-11.5641	Epithelial(Normal)
	CAGATCAAGCCGATTT-1-1-a	-1.5821	-13.9546	Epithelial(Normal)
	CAGATCACAAGCGAGT-1-1-a	-2.08744	-13.0406	Epithelial(Normal)
	CAGATCAGTAGCGTGA-1-1-a	-2.5477	1.94577	Plasma cell
	CAGATCATCACCCTCA-1-1-a	-1.78608	1.9708	Epithelial(Tumor)
	CAGCAGCAGGGCATGT-1-1-a	4.87449	-10.8282	Epithelial(Normal)
	CAGCAGCCAATGGACG-1-1-a	-1.59761	-14.2792	Epithelial(Normal)
	CAGCAGCCAGGGAGAG-1-1-a	-0.104128	-11.3449	Epithelial(Normal)
	CAGCAGCGTCAGATAA-1-1-a	-1.53688	-13.0323	Epithelial(Normal)
	CAGCAGCGTCTCCCTA-1-1-a	4.48207	-10.9188	Epithelial(Normal)
	CAGCAGCGTGGTCCGT-1-1-a	-1.29068	-12.8613	Epithelial(Normal)
	CAGCAGCTCACGGTTA-1-1-a	4.65616	-10.9007	Epithelial(Normal)
	CAGCATAAGGGCTTCC-1-1-a	-1.23474	-11.8046	Epithelial(Normal)
	CAGCATACAAACGTGG-1-1-a	4.58081	-10.7215	Epithelial(Normal)
	CAGCATACATCCTTGC-1-1-a	-2.15009	1.98248	Plasma cell
	CAGCATACATCTGGTA-1-1-a	-1.1688	-14.4355	Epithelial(Normal)
	CAGCATAGTACAAGTA-1-1-a	-2.39034	-13.0069	Epithelial(Normal)
	CAGCATAGTCCTGCTT-1-1-a	-2.82142	1.86388	Plasma cell
	CAGCATAGTCTCTTAT-1-1-a	-0.976156	-11.9053	Epithelial(Normal)
	CAGCCGAAGAAACCGC-1-1-a	-2.02173	-12.7345	Epithelial(Normal)
	CAGCCGAAGATCTGAA-1-1-a	-1.9265	-12.4247	Epithelial(Normal)
	CAGCCGAAGCCACTAT-1-1-a	0.343598	-12.0791	Epithelial(Normal)
	CAGCCGACAATAACGA-1-1-a	-2.00445	-13.0117	Epithelial(Normal)
	CAGCCGACAATGGTCT-1-1-a	-1.7546	-12.3278	Epithelial(Normal)
	CAGCCGAGTAAACACA-1-1-a	-1.56541	-12.9937	Epithelial(Normal)
	CAGCCGAGTTCTCATT-1-1-a	-2.29122	-12.49	Epithelial(Normal)
	CAGCCGATCACCGTAA-1-1-a	-2.31493	-13.0818	Epithelial(Normal)
	CAGCCGATCACCTCGT-1-1-a	-0.253592	-11.1499	Epithelial(Normal)
	CAGCCGATCAGCTGGC-1-1-a	-1.42335	-14.1493	Epithelial(Normal)
	CAGCCGATCTCTGCTG-1-1-a	3.51503	14.9809	Fibroblast
	CAGCGACAGCCTATGT-1-1-a	-2.18725	-13.0652	Epithelial(Normal)
	CAGCGACCACAGCCCA-1-1-a	-2.13071	-13.0368	Epithelial(Normal)
	CAGCGACCACATCCAA-1-1-a	0.861751	-11.7708	Epithelial(Normal)
	CAGCGACGTGCCTTGG-1-1-a	-5.321	-3.71246	T cell
	CAGCGACTCTGCTTGC-1-1-a	-1.0864	-11.3995	Epithelial(Normal)
	CAGCGACTCTTGGGTA-1-1-a	-1.39405	-11.7974	Epithelial(Normal)
	CAGCTAAAGAAAGTGG-1-1-a	-1.58548	-12.8408	Epithelial(Normal)
	CAGCTAAAGATCCGAG-1-1-a	-3.31143	2.9577	Plasma cell
	CAGCTAAAGGCTAGGT-1-1-a	-1.57376	-13.729	Epithelial(Normal)
	CAGCTAAAGGTCATCT-1-1-a	-1.68207	-13.3256	Epithelial(Normal)
	CAGCTAAAGTGGCACA-1-1-a	-1.47882	-10.723	Epithelial(Normal)
	CAGCTAACAAGAAGAG-1-1-a	-0.868747	-12.8611	Epithelial(Normal)
	CAGCTAACACCGAATT-1-1-a	-2.7643	1.85474	Plasma cell
	CAGCTAATCACCGGGT-1-1-a	-1.42141	-13.5884	Epithelial(Normal)
	CAGCTAATCATGTCCC-1-1-a	-0.332365	-11.4123	Epithelial(Normal)
	CAGCTGGAGAATGTGT-1-1-a	-0.23152	-11.1542	Epithelial(Normal)
	CAGCTGGAGGGCACTA-1-1-a	-0.805038	-11.4925	Epithelial(Normal)
	CAGCTGGGTGTAACGG-1-1-a	-1.60842	-11.4969	Epithelial(Normal)
	CAGCTGGGTGTATGGG-1-1-a	-1.20346	1.96331	Plasma cell
	CAGCTGGGTTTGTTGG-1-1-a	-1.16508	-12.3953	Epithelial(Normal)
	CAGCTGGTCAGTCCCT-1-1-a	-0.367626	-11.1941	Epithelial(Normal)
	CAGCTGGTCTTCTGGC-1-1-a	-0.743311	-11.7119	Epithelial(Normal)
	CAGGTGCAGAACAATC-1-1-a	-1.5962	-12.5943	Epithelial(Normal)
	CAGGTGCAGGATTCGG-1-1-a	3.74447	14.918	Fibroblast
	CAGGTGCCACCCATGG-1-1-a	-2.33343	-13.1757	Epithelial(Normal)
	CAGGTGCCAGGAATGC-1-1-a	4.57885	-10.9123	Epithelial(Normal)
	CAGGTGCGTACTCAAC-1-1-a	-1.48284	-13.6716	Epithelial(Normal)
	CAGGTGCTCGTTTATC-1-1-a	-1.23065	-12.2469	Epithelial(Normal)
	CAGGTGCTCTTTAGGG-1-1-a	3.42562	15.042	Fibroblast
	CAGTAACAGCGGATCA-1-1-a	3.87291	-10.6405	Epithelial(Normal)
	CAGTAACAGGATCGCA-1-1-a	-0.312503	-11.1958	Epithelial(Normal)
	CAGTAACCAATCTGCA-1-1-a	-9.01823	5.3093	Myeloid
	CAGTAACCACAGTCGC-1-1-a	-2.08559	-12.996	Epithelial(Normal)
	CAGTAACGTAGCGTCC-1-1-a	-0.798021	-11.3823	Epithelial(Normal)
	CAGTAACGTTGACGTT-1-1-a	-0.657418	-11.4513	Epithelial(Normal)
	CAGTAACTCCTTGACC-1-1-a	-1.61601	-14.2522	Epithelial(Normal)
	CAGTCCTAGAACAACT-1-1-a	-2.26136	-13.0743	Epithelial(Normal)
	CAGTCCTAGAAGCCCA-1-1-a	-1.63805	-13.1207	Epithelial(Normal)
	CAGTCCTAGAGGTTGC-1-1-a	-2.06396	-12.838	Epithelial(Normal)
	CAGTCCTAGAGTAATC-1-1-a	-1.64657	-12.5712	Epithelial(Normal)
	CAGTCCTAGAGTACAT-1-1-a	-2.16737	2.21772	Plasma cell
	CAGTCCTAGGGATCTG-1-1-a	0.397938	-11.9397	Epithelial(Normal)
	CAGTCCTCACGAAACG-1-1-a	-1.71757	-12.3301	Epithelial(Normal)
	CAGTCCTCATCACGAT-1-1-a	-1.08426	-11.9654	Epithelial(Normal)
	CAGTCCTGTAGCCTCG-1-1-a	-1.22445	-12.6769	Epithelial(Normal)
	CAGTCCTTCGAGAGCA-1-1-a	-2.12808	-13.0156	Epithelial(Normal)
	CAGTCCTTCTCCAGGG-1-1-a	-1.27006	-12.1012	Epithelial(Normal)
	CATATGGAGACCACGA-1-1-a	-1.6861	-14.4775	Epithelial(Normal)
	CATATGGCAGCGTCCA-1-1-a	-0.798012	-11.5869	Epithelial(Normal)
	CATATGGGTCGACTGC-1-1-a	-2.33952	1.90288	Plasma cell
	CATATGGTCTCGCATC-1-1-a	-1.8342	-12.2381	Epithelial(Normal)
	CATATTCAGTACACCT-1-1-a	-1.5579	-14.6674	Epithelial(Normal)
	CATATTCCACGAGAGT-1-1-a	-1.50252	-12.3241	Epithelial(Normal)
	CATATTCGTCCTCTTG-1-1-a	4.59307	-10.7898	Epithelial(Normal)
	CATATTCGTCGCGGTT-1-1-a	-1.29998	-11.7547	Epithelial(Normal)
	CATATTCGTCTCTCTG-1-1-a	-2.27048	-13.1067	Epithelial(Normal)
	CATCAAGAGTTCGCAT-1-1-a	-1.71402	-11.0054	Epithelial(Normal)
	CATCAAGCAGATCCAT-1-1-a	-1.64833	-13.2669	Epithelial(Normal)
	CATCAAGGTCCTCCAT-1-1-a	-1.50144	-14.6766	Epithelial(Normal)
	CATCAAGGTCTAGGTT-1-1-a	-2.23547	-13.128	Epithelial(Normal)
	CATCAAGGTTTCCACC-1-1-a	-1.63661	-12.9011	Epithelial(Normal)
	CATCAAGTCTTGTATC-1-1-a	-1.48944	-14.4714	Epithelial(Normal)
	CATCAGAAGCGTGTCC-1-1-a	4.81566	-10.8526	Epithelial(Normal)
	CATCAGACAAACCTAC-1-1-a	4.67723	-11.1483	Epithelial(Normal)
	CATCAGACATAAGACA-1-1-a	4.06127	-10.8644	Epithelial(Normal)
	CATCAGAGTAAGCACG-1-1-a	4.50001	-10.9299	Epithelial(Normal)
	CATCAGATCAATCTCT-1-1-a	-2.48126	1.76893	Plasma cell
	CATCAGATCCGCGCAA-1-1-a	-1.6071	-12.5805	Epithelial(Normal)
	CATCCACAGAATGTGT-1-1-a	3.47955	-10.229	Epithelial(Tumor)
	CATCCACAGCTACCGC-1-1-a	-1.56367	-14.2142	Epithelial(Normal)
	CATCCACAGTAGCCGA-1-1-a	-1.65422	-14.6239	Epithelial(Normal)
	CATCCACCAGTCGATT-1-1-a	-1.55045	-12.4211	Epithelial(Normal)
	CATCCACCATCTCCCA-1-1-a	-2.42514	1.8535	Plasma cell
	CATCCACGTACCATCA-1-1-a	-1.5596	-14.6561	Epithelial(Normal)
	CATCCACGTACCGTTA-1-1-a	0.24998	-11.9972	Epithelial(Normal)
	CATCCACGTCCCTTGT-1-1-a	-0.720673	-11.2898	Epithelial(Normal)
	CATCCACGTCGAGATG-1-1-a	1.07722	-11.7753	Epithelial(Normal)
	CATCCACGTTCCGGCA-1-1-a	-2.29706	-13.0892	Epithelial(Normal)
	CATCCACTCAACGAAA-1-1-a	-1.28683	-10.8488	Epithelial(Normal)
	CATCCACTCACAGTAC-1-1-a	-1.43179	-12.1214	Epithelial(Normal)
	CATCCACTCAGAGACG-1-1-a	4.82896	-10.8819	Epithelial(Normal)
	CATCGAAAGCTAGCCC-1-1-a	-1.47727	-14.4737	Epithelial(Normal)
	CATCGAAAGGCATGGT-1-1-a	-1.27202	-12.3782	Epithelial(Normal)
	CATCGAACACTTCGAA-1-1-a	-2.12908	-12.6397	Epithelial(Normal)
	CATCGAACAGAGTGTG-1-1-a	-2.3255	1.99275	Plasma cell
	CATCGAAGTCACTGGC-1-1-a	-0.246323	-11.2077	Epithelial(Normal)
	CATCGAATCGAATGGG-1-1-a	-2.47397	1.84115	Plasma cell
	CATCGGGAGACGACGT-1-1-a	-9.38126	7.57877	Myeloid
	CATCGGGAGATGCCTT-1-1-a	-1.11593	-12.3167	Epithelial(Normal)
	CATCGGGAGCTAGTGG-1-1-a	-2.10324	-13.0828	Epithelial(Normal)
	CATCGGGCATCGACGC-1-1-a	-2.27187	-13.2278	Epithelial(Normal)
	CATCGGGTCATCGGAT-1-1-a	-0.440919	-11.502	Epithelial(Normal)
	CATGACAAGTAGGTGC-1-1-a	-2.11668	1.95036	Plasma cell
	CATGACAAGTGCGTGA-1-1-a	-0.130241	-11.3907	Epithelial(Normal)
	CATGACACAGTAAGAT-1-1-a	0.344096	-12.0228	Epithelial(Normal)
	CATGACACATCCCATC-1-1-a	-2.27706	-12.8555	Epithelial(Normal)
	CATGACACATGGAATA-1-1-a	4.61194	-10.5076	Epithelial(Normal)
	CATGACAGTTGTGGCC-1-1-a	-1.19259	-12.3384	Epithelial(Normal)
	CATGACATCAACGCTA-1-1-a	0.778592	-11.8975	Epithelial(Normal)
	CATGACATCCAATGGT-1-1-a	3.49609	15.0344	Fibroblast
	CATGCCTAGACCACGA-1-1-a	-1.81506	1.86329	Plasma cell
	CATGCCTAGGGCTCTC-1-1-a	-2.10828	-12.9716	Epithelial(Normal)
	CATGCCTAGTGTACCT-1-1-a	-2.73705	1.81307	Plasma cell
	CATGCCTCAACGCACC-1-1-a	0.191112	-11.9629	Epithelial(Normal)
	CATGCCTCAAGCCTAT-1-1-a	-0.707717	-11.3491	Epithelial(Normal)
	CATGGCGGTAGCCTAT-1-1-a	-0.620843	-11.8837	Epithelial(Normal)
	CATGGCGGTTTGTTTC-1-1-a	4.82482	-10.8567	Epithelial(Normal)
	CATGGCGTCTCCTATA-1-1-a	-1.19451	-12.0252	Epithelial(Normal)
	CATTATCCAAGTCTGT-1-1-a	-2.15407	1.8449	Plasma cell
	CATTATCGTAATAGCA-1-1-a	-1.64305	-13.0308	Epithelial(Normal)
	CATTATCTCATAAAGG-1-1-a	-0.59195	-11.509	Epithelial(Normal)
	CATTCGCAGAAGGTTT-1-1-a	-1.0938	-11.9486	Epithelial(Normal)
	CATTCGCAGGGATGGG-1-1-a	-1.3768	-12.1157	Epithelial(Normal)
	CATTCGCGTAGCGATG-1-1-a	4.53927	-11.228	Epithelial(Normal)
	CATTCGCGTGTTCTTT-1-1-a	-2.29346	-12.9316	Epithelial(Normal)
	CATTCGCTCAGTTCGA-1-1-a	-1.91208	-12.9708	Epithelial(Normal)
	CATTCGCTCTAACTCT-1-1-a	2.14751	-5.77045	Epithelial(Tumor)
	CCAATCCAGCGCTCCA-1-1-a	-2.37282	-13.0698	Epithelial(Normal)
	CCAATCCAGGGTCTCC-1-1-a	-2.23693	2.03633	Plasma cell
	CCAATCCCAGATCCAT-1-1-a	-0.710427	-11.8615	Epithelial(Normal)
	CCAATCCGTATATCCG-1-1-a	0.83866	-11.7636	Epithelial(Normal)
	CCAATCCGTTCGAATC-1-1-a	-1.95384	-13.138	Epithelial(Normal)
	CCAATCCTCAAGCCTA-1-1-a	-0.791403	-11.3705	Epithelial(Normal)
	CCAATCCTCACCGGGT-1-1-a	-0.945834	-12.0153	Epithelial(Normal)
	CCAATCCTCATGTGGT-1-1-a	-1.45707	-12.64	Epithelial(Normal)
	CCAATCCTCCGATATG-1-1-a	-1.54307	-14.3103	Epithelial(Normal)
	CCAATCCTCCGTTGCT-1-1-a	-1.22658	-12.3628	Epithelial(Normal)
	CCACCTAAGACACTAA-1-1-a	3.96223	-10.891	Epithelial(Normal)
	CCACCTAAGGAGTCTG-1-1-a	-1.62883	-13.2603	Epithelial(Normal)
	CCACCTAAGTTCGCGC-1-1-a	-1.03074	-11.2609	Epithelial(Normal)
	CCACCTACAATCGGTT-1-1-a	-0.289318	-11.3504	Epithelial(Normal)
	CCACCTAGTAAGCACG-1-1-a	-1.66482	-14.4387	Epithelial(Normal)
	CCACCTATCAAGGTAA-1-1-a	-1.68734	-12.8425	Epithelial(Normal)
	CCACGGAAGAGGACGG-1-1-a	-0.79773	-11.4179	Epithelial(Normal)
	CCACGGAAGGGAAACA-1-1-a	-0.399402	-12.3433	Epithelial(Normal)
	CCACGGACACTGTGTA-1-1-a	-0.746573	-11.6234	Epithelial(Normal)
	CCACGGACATAGAAAC-1-1-a	-0.233638	-11.1253	Epithelial(Normal)
	CCACGGAGTAGCCTAT-1-1-a	-2.69768	1.7722	Plasma cell
	CCACGGATCGTGGGAA-1-1-a	-6.34942	-3.68764	T cell
	CCACTACAGCTCCTCT-1-1-a	-1.54944	-14.7828	Epithelial(Normal)
	CCACTACCATGGTTGT-1-1-a	0.085176	-12.3407	Epithelial(Normal)
	CCACTACTCAGTTCGA-1-1-a	-1.28006	-12.2014	Epithelial(Normal)
	CCACTACTCATCTGCC-1-1-a	0.840807	7.86318	Mast cell
	CCACTACTCGAATCCA-1-1-a	-1.63592	-14.6194	Epithelial(Normal)
	CCACTACTCGGTCTAA-1-1-a	-0.956863	-11.7321	Epithelial(Normal)
	CCAGCGATCAAACGGG-1-1-a	-1.09159	-12.6603	Epithelial(Normal)
	CCAGCGATCCGTAGGC-1-1-a	-2.86664	1.79206	Plasma cell
	CCATGTCAGTTATCGC-1-1-a	4.90345	-10.8217	Epithelial(Normal)
	CCATGTCGTAGCGTCC-1-1-a	-1.90297	-12.9854	Epithelial(Normal)
	CCATGTCGTAGTACCT-1-1-a	-1.30188	-12.5385	Epithelial(Normal)
	CCATGTCGTCATTAGC-1-1-a	-1.40478	2.50221	Plasma cell
	CCATGTCGTTGGTTTG-1-1-a	-2.3753	-13.1349	Epithelial(Normal)
	CCATGTCTCTACGAGT-1-1-a	-0.108235	-12.0898	Epithelial(Normal)
	CCATGTCTCTCTTGAT-1-1-a	0.719487	-11.9381	Epithelial(Normal)
	CCATTCGAGCGTAATA-1-1-a	3.39829	-10.1656	Epithelial(Tumor)
	CCATTCGAGGCCCGTT-1-1-a	-2.64153	1.78016	Plasma cell
	CCATTCGCAGCTGTGC-1-1-a	-0.848699	-11.6108	Epithelial(Normal)
	CCATTCGCATTAACCG-1-1-a	-1.73034	-12.0122	Epithelial(Normal)
	CCATTCGGTCTTGATG-1-1-a	3.80518	-10.8536	Epithelial(Normal)
	CCATTCGGTGTCAATC-1-1-a	-2.22816	-13.1397	Epithelial(Normal)
	CCATTCGGTGTTGGGA-1-1-a	2.77611	4.76359	B cell
	CCATTCGTCAGTTCGA-1-1-a	-2.40731	-12.8441	Epithelial(Normal)
	CCCAATCAGATATACG-1-1-a	-1.93003	-13.053	Epithelial(Normal)
	CCCAATCCATTCCTCG-1-1-a	-2.1324	1.91838	Plasma cell
	CCCAATCGTACCAGTT-1-1-a	-1.94324	-13.0304	Epithelial(Normal)
	CCCAGTTAGCTCCTCT-1-1-a	-1.39595	-12.2528	Epithelial(Normal)
	CCCAGTTAGTCCAGGA-1-1-a	-6.00782	-3.58966	T cell
	CCCAGTTCACCGGAAA-1-1-a	-1.63301	-13.4481	Epithelial(Normal)
	CCCAGTTCACGGACAA-1-1-a	-1.75095	-12.0979	Epithelial(Normal)
	CCCAGTTTCACTTCAT-1-1-a	0.732391	-11.8154	Epithelial(Normal)
	CCCAGTTTCGCAAACT-1-1-a	-1.65505	-14.4863	Epithelial(Normal)
	CCCATACAGATGCCAG-1-1-a	-1.26735	-12.0467	Epithelial(Normal)
	CCCATACCACAGGAGT-1-1-a	-1.53425	-14.3862	Epithelial(Normal)
	CCCATACCACCACCAG-1-1-a	4.62383	-10.8157	Epithelial(Normal)
	CCCATACGTACCATCA-1-1-a	-1.6548	-12.8754	Epithelial(Normal)
	CCCATACTCCAAGCCG-1-1-a	0.951429	-11.7564	Epithelial(Normal)
	CCCATACTCGCTTAGA-1-1-a	-1.80171	-12.981	Epithelial(Normal)
	CCCATACTCTGTCCGT-1-1-a	-1.15304	-12.5928	Epithelial(Normal)
	CCCTCCTAGAGGTAGA-1-1-a	-1.45539	-14.7038	Epithelial(Normal)
	CCCTCCTCAAGAGTCG-1-1-a	-1.87082	3.04468	Plasma cell
	CCCTCCTCACGGACAA-1-1-a	0.0786286	-12.0906	Epithelial(Normal)
	CCCTCCTCAGCAGTTT-1-1-a	-2.55137	1.78593	Plasma cell
	CCCTCCTCAGTGAGTG-1-1-a	-0.649181	-11.8286	Epithelial(Normal)
	CCCTCCTGTGCACCAC-1-1-a	4.41955	-10.9502	Epithelial(Normal)
	CCCTCCTTCGTTTGCC-1-1-a	-0.985653	-11.9372	Epithelial(Normal)
	CCGGGATAGAACAATC-1-1-a	-1.58521	-11.1885	Epithelial(Normal)
	CCGGGATAGCTTTGGT-1-1-a	-1.63852	-12.565	Epithelial(Normal)
	CCGGGATCACCTCGGA-1-1-a	3.36758	-10.1668	Epithelial(Tumor)
	CCGGGATGTGACTCAT-1-1-a	4.51225	-10.9253	Epithelial(Normal)
	CCGGGATGTTACAGAA-1-1-a	-1.28625	-14.595	Epithelial(Normal)
	CCGGGATGTTAGATGA-1-1-a	-2.90513	1.79517	Plasma cell
	CCGGGATTCGGGAGTA-1-1-a	-9.64176	7.82685	Myeloid
	CCGGTAGCAGCCTTGG-1-1-a	5.54998	-7.70403	Epithelial(Tumor)
	CCGGTAGCATCTCGCT-1-1-a	-1.74729	-11.9329	Epithelial(Normal)
	CCGGTAGCATTACCTT-1-1-a	-0.346034	-11.2988	Epithelial(Normal)
	CCGGTAGGTACCGGCT-1-1-a	0.86623	-11.7707	Epithelial(Normal)
	CCGGTAGGTCCTCTTG-1-1-a	-0.842219	-11.3715	Epithelial(Normal)
	CCGGTAGGTGCCTGGT-1-1-a	-1.30516	-12.571	Epithelial(Normal)
	CCGGTAGGTTCGGCAC-1-1-a	3.48876	-10.9706	Epithelial(Normal)
	CCGGTAGTCGACAGCC-1-1-a	-1.06733	-12.4257	Epithelial(Normal)
	CCGTACTAGGACACCA-1-1-a	-1.32697	-14.5961	Epithelial(Normal)
	CCGTACTAGGGTGTGT-1-1-a	-0.0170121	-11.3186	Epithelial(Normal)
	CCGTACTCAGGTGGAT-1-1-a	4.8565	-10.8278	Epithelial(Normal)
	CCGTACTGTAGCACGA-1-1-a	-2.27502	2.03617	Plasma cell
	CCGTACTGTTCGAATC-1-1-a	-1.49854	-14.7084	Epithelial(Normal)
	CCGTACTTCCCTTGTG-1-1-a	-2.18007	-12.8316	Epithelial(Normal)
	CCGTACTTCTCCGGTT-1-1-a	-1.63509	-12.6396	Epithelial(Normal)
	CCGTACTTCTGTCCGT-1-1-a	-2.12039	-13.0877	Epithelial(Normal)
	CCGTACTTCTTGTATC-1-1-a	4.59153	-10.8927	Epithelial(Normal)
	CCGTGGAAGGACAGCT-1-1-a	-2.3264	1.78903	Plasma cell
	CCGTGGACACGGTGTC-1-1-a	4.85323	-10.8501	Epithelial(Normal)
	CCGTGGACAGCCTTGG-1-1-a	-1.73293	-12.6234	Epithelial(Normal)
	CCGTGGAGTGCACTTA-1-1-a	-0.746419	-12.6815	Epithelial(Normal)
	CCGTGGAGTGCGGTAA-1-1-a	-9.82932	4.40704	Myeloid
	CCGTGGATCTCCCTGA-1-1-a	0.704022	-11.8156	Epithelial(Normal)
	CCGTTCACAATGCCAT-1-1-a	-1.12113	-12.1333	Epithelial(Normal)
	CCGTTCACATGGGAAC-1-1-a	-1.68957	-12.9281	Epithelial(Normal)
	CCGTTCACATTACCTT-1-1-a	-2.26752	-12.9736	Epithelial(Normal)
	CCGTTCATCGGAATCT-1-1-a	-0.762417	-11.783	Epithelial(Normal)
	CCTAAAGAGCTAGGCA-1-1-a	4.5504	-10.9535	Epithelial(Normal)
	CCTAAAGAGGACATTA-1-1-a	-0.551499	-11.6534	Epithelial(Normal)
	CCTAAAGTCACCTTAT-1-1-a	-0.927028	-11.5879	Epithelial(Normal)
	CCTAAAGTCTCTTGAT-1-1-a	-1.15805	-11.5514	Epithelial(Normal)
	CCTAAAGTCTGCGTAA-1-1-a	-1.06563	-12.0717	Epithelial(Normal)
	CCTACACAGGCTCAGA-1-1-a	-1.66509	-12.8628	Epithelial(Normal)
	CCTACACAGTCAATAG-1-1-a	-2.2668	1.96421	Plasma cell
	CCTACACCAATTGCTG-1-1-a	-1.56865	-12.9968	Epithelial(Normal)
	CCTACACCAGCATACT-1-1-a	4.60909	-10.7897	Epithelial(Normal)
	CCTACACCAGGGAGAG-1-1-a	-1.30412	-12.6373	Epithelial(Normal)
	CCTACACGTCAAAGAT-1-1-a	-2.15968	-12.9874	Epithelial(Normal)
	CCTACACTCCACTGGG-1-1-a	-1.52423	-13.3977	Epithelial(Normal)
	CCTACACTCGCTAGCG-1-1-a	-0.565924	-12.9597	Epithelial(Normal)
	CCTACACTCGTCGTTC-1-1-a	-0.248592	-11.3367	Epithelial(Normal)
	CCTACCAAGCGTGAAC-1-1-a	-1.9416	-12.7084	Epithelial(Normal)
	CCTACCACAGAGTGTG-1-1-a	4.35525	-10.8901	Epithelial(Normal)
	CCTACCAGTCTAGTCA-1-1-a	-0.850484	-11.539	Epithelial(Normal)
	CCTACCATCGGCTACG-1-1-a	-2.01872	-13.1651	Epithelial(Normal)
	CCTAGCTAGAGAGCTC-1-1-a	3.60329	15.0209	Fibroblast
	CCTAGCTAGGCGCTCT-1-1-a	-2.07798	-12.6757	Epithelial(Normal)
	CCTAGCTCACCAGATT-1-1-a	-1.08337	-11.9192	Epithelial(Normal)
	CCTAGCTCACGGCGTT-1-1-a	-1.60548	-13.4854	Epithelial(Normal)
	CCTAGCTGTTATCCGA-1-1-a	-2.02634	-13.0991	Epithelial(Normal)
	CCTATTAAGACAGACC-1-1-a	-1.64079	-12.503	Epithelial(Normal)
	CCTATTAAGCAATATG-1-1-a	2.43062	15.6501	Fibroblast
	CCTATTACAATGGATA-1-1-a	-2.81365	1.82708	Plasma cell
	CCTATTACAGCCAATT-1-1-a	-0.482548	-11.6195	Epithelial(Normal)
	CCTATTACAGCCACCA-1-1-a	-6.18448	-3.63718	T cell
	CCTATTACATGAACCT-1-1-a	-2.1512	-13.0502	Epithelial(Normal)
	CCTATTAGTATTCTCT-1-1-a	-1.72904	-12.9822	Epithelial(Normal)
	CCTATTAGTCACCTAA-1-1-a	-1.34756	-11.8683	Epithelial(Normal)
	CCTATTATCACAGTAC-1-1-a	-0.801368	-11.1568	Epithelial(Normal)
	CCTATTATCATGTGGT-1-1-a	-0.429506	-12.896	Epithelial(Normal)
	CCTATTATCCAAAGTC-1-1-a	4.00545	-10.86	Epithelial(Normal)
	CCTATTATCCAGATCA-1-1-a	-0.703474	-12.0596	Epithelial(Normal)
	CCTATTATCTGAGGGA-1-1-a	4.48849	-10.9144	Epithelial(Normal)
	CCTCAGTAGAAGCCCA-1-1-a	2.41398	15.6401	Fibroblast
	CCTCAGTAGATGGCGT-1-1-a	-1.18342	-12.0229	Epithelial(Normal)
	CCTCAGTAGTACTTGC-1-1-a	-1.24924	-12.0764	Epithelial(Normal)
	CCTCAGTCAGGATCGA-1-1-a	-2.05361	-13.1883	Epithelial(Normal)
	CCTCAGTGTAATCGTC-1-1-a	-1.59001	-12.5864	Epithelial(Normal)
	CCTCAGTGTGAGGGTT-1-1-a	-1.72016	1.92162	Plasma cell
	CCTCAGTGTTAAGACA-1-1-a	-2.06818	-12.7447	Epithelial(Normal)
	CCTCAGTTCCGCGGTA-1-1-a	0.276736	-12.5051	Epithelial(Normal)
	CCTCTGAAGGCCATAG-1-1-a	-1.58973	-13.9206	Epithelial(Normal)
	CCTCTGACACCGAAAG-1-1-a	-1.21936	-11.9526	Epithelial(Normal)
	CCTCTGACATGTAGTC-1-1-a	-1.46886	-13.4554	Epithelial(Normal)
	CCTCTGAGTAGCGATG-1-1-a	4.54522	-10.9156	Epithelial(Normal)
	CCTCTGATCCTCGCAT-1-1-a	4.26725	-10.7955	Epithelial(Normal)
	CCTCTGATCTTGCAAG-1-1-a	-1.73025	-12.6205	Epithelial(Normal)
	CCTTACGAGATCCCGC-1-1-a	4.7059	-10.877	Epithelial(Normal)
	CCTTACGAGGGTGTTG-1-1-a	0.265506	-11.8948	Epithelial(Normal)
	CCTTACGCAATCACAC-1-1-a	4.47698	-10.9047	Epithelial(Normal)
	CCTTACGCAGCTTCGG-1-1-a	-2.29235	-13.1502	Epithelial(Normal)
	CCTTACGCAGGGAGAG-1-1-a	-2.58586	3.55069	Plasma cell
	CCTTACGCAGTAACGG-1-1-a	4.03171	-10.8803	Epithelial(Normal)
	CCTTACGGTGAGTGAC-1-1-a	-2.10321	-13.2113	Epithelial(Normal)
	CCTTACGGTTTAGCTG-1-1-a	1.5837	-11.5512	Epithelial(Normal)
	CCTTACGTCTTTCCTC-1-1-a	-1.05111	-11.2183	Epithelial(Normal)
	CCTTCCCAGACTAGAT-1-1-a	5.6698	-7.49512	Epithelial(Tumor)
	CCTTCCCAGAGGTAGA-1-1-a	-2.82767	1.82212	Plasma cell
	CCTTCCCAGCTAACTC-1-1-a	-1.11611	-12.3684	Epithelial(Normal)
	CCTTCCCAGTCCATAC-1-1-a	-1.68675	-12.7177	Epithelial(Normal)
	CCTTCCCCAAGTACCT-1-1-a	0.385797	-11.966	Epithelial(Normal)
	CCTTCCCCAATAACGA-1-1-a	-0.706791	-12.2152	Epithelial(Normal)
	CCTTCCCCACAGGAGT-1-1-a	-1.5151	-14.7479	Epithelial(Normal)
	CCTTCCCGTGTGGTTT-1-1-a	-1.64024	-14.7575	Epithelial(Normal)
	CCTTCCCGTTGGACCC-1-1-a	-2.0174	-12.3161	Epithelial(Normal)
	CCTTCGACAGGACGTA-1-1-a	-1.54314	-14.6145	Epithelial(Normal)
	CCTTCGAGTAGCTAAA-1-1-a	4.74498	-10.7634	Epithelial(Normal)
	CCTTCGAGTTACGGAG-1-1-a	4.87663	-10.8644	Epithelial(Normal)
	CCTTCGATCCCACTTG-1-1-a	-2.48885	1.78406	Plasma cell
	CCTTTCTCAAGTTCTG-1-1-a	2.54272	15.5563	Fibroblast
	CCTTTCTCATGGGAAC-1-1-a	-7.38405	-3.57595	T cell
	CGAACATAGGCCGAAT-1-1-a	-5.1742	-3.71835	T cell
	CGAACATCAACGATGG-1-1-a	-1.42837	-12.3028	Epithelial(Normal)
	CGAACATCACGCTTTC-1-1-a	-0.288769	-10.9667	Epithelial(Normal)
	CGAACATCATACCATG-1-1-a	0.868296	7.81471	Mast cell
	CGAACATCATAGGATA-1-1-a	-0.262325	-11.3144	Epithelial(Normal)
	CGAACATTCCCATTAT-1-1-a	3.47724	15.0485	Fibroblast
	CGAACATTCCTTCAAT-1-1-a	4.65784	-10.8524	Epithelial(Normal)
	CGAACATTCGTTTGCC-1-1-a	1.19239	-11.7278	Epithelial(Normal)
	CGAATGTAGGCTCAGA-1-1-a	0.835996	-11.7995	Epithelial(Normal)
	CGAATGTCATATGCTG-1-1-a	3.46518	-10.2167	Epithelial(Tumor)
	CGAATGTCATCTCCCA-1-1-a	-0.240593	-11.3071	Epithelial(Normal)
	CGAATGTGTGTTAAGA-1-1-a	-1.58758	-13.2958	Epithelial(Normal)
	CGAATGTGTTAAGAAC-1-1-a	-0.828919	-11.5332	Epithelial(Normal)
	CGACCTTAGACCTTTG-1-1-a	-2.11104	-12.8836	Epithelial(Normal)
	CGACCTTGTCAGTGGA-1-1-a	-1.34051	-12.7259	Epithelial(Normal)
	CGACCTTTCCGCATCT-1-1-a	-0.302958	-11.3058	Epithelial(Normal)
	CGACCTTTCCTAGAAC-1-1-a	-2.16328	-12.9185	Epithelial(Normal)
	CGACTTCCACTTAAGC-1-1-a	-3.25379	2.33789	Plasma cell
	CGACTTCGTAGCCTAT-1-1-a	3.7708	-10.8925	Epithelial(Normal)
	CGACTTCTCCATGAAC-1-1-a	4.50358	-10.886	Epithelial(Normal)
	CGACTTCTCCTCGCAT-1-1-a	-1.67177	-11.5466	Epithelial(Normal)
	CGAGAAGAGCTAGTGG-1-1-a	-7.4544	-3.5735	T cell
	CGAGAAGAGTGGGATC-1-1-a	-2.13422	-12.2991	Epithelial(Normal)
	CGAGCACAGTGGTCCC-1-1-a	0.841701	7.89388	Mast cell
	CGAGCACCAACGATCT-1-1-a	-2.5363	1.91168	Plasma cell
	CGAGCACCAAGCGAGT-1-1-a	4.59753	-10.9133	Epithelial(Normal)
	CGAGCACCAATGACCT-1-1-a	-2.74148	1.81322	Plasma cell
	CGAGCACCACCCATGG-1-1-a	-1.68872	-12.5485	Epithelial(Normal)
	CGAGCACCACCTTGTC-1-1-a	4.86504	-10.8158	Epithelial(Normal)
	CGAGCACCATGTCTCC-1-1-a	-1.45484	-14.1572	Epithelial(Normal)
	CGAGCACTCACCCTCA-1-1-a	-1.11014	-11.6234	Epithelial(Normal)
	CGAGCCAAGCTGCCCA-1-1-a	-1.58967	-14.5927	Epithelial(Normal)
	CGAGCCACATACGCTA-1-1-a	-1.49145	-14.3366	Epithelial(Normal)
	CGAGCCACATGAACCT-1-1-a	-7.56752	9.87915	Myeloid
	CGAGCCAGTATATGAG-1-1-a	-1.36221	-10.7924	Epithelial(Normal)
	CGAGCCAGTGTGCGTC-1-1-a	-1.15546	-11.725	Epithelial(Normal)
	CGAGCCATCGGAGCAA-1-1-a	-2.25443	-12.9772	Epithelial(Normal)
	CGATCGGAGATCCCAT-1-1-a	-2.47771	-12.8734	Epithelial(Normal)
	CGATCGGAGGCAATTA-1-1-a	-2.10147	-13.1913	Epithelial(Normal)
	CGATCGGCAGGTCCAC-1-1-a	-1.45356	-12.778	Epithelial(Normal)
	CGATCGGCATCGGACC-1-1-a	-2.16166	-13.1529	Epithelial(Normal)
	CGATCGGGTAAACACA-1-1-a	-1.44542	-12.7922	Epithelial(Normal)
	CGATCGGGTCAAAGCG-1-1-a	-1.29463	-12.1613	Epithelial(Normal)
	CGATCGGGTCACCTAA-1-1-a	-1.7257	-12.3932	Epithelial(Normal)
	CGATCGGGTCCCTACT-1-1-a	4.56035	-10.7933	Epithelial(Normal)
	CGATCGGGTGCTGTAT-1-1-a	-0.681599	-11.6555	Epithelial(Normal)
	CGATCGGTCCATTCTA-1-1-a	-1.50538	-13.9285	Epithelial(Normal)
	CGATGGCAGCTACCTA-1-1-a	3.62679	-10.9132	Epithelial(Normal)
	CGATGGCAGTGTGAAT-1-1-a	-1.98886	-12.8957	Epithelial(Normal)
	CGATGGCGTCTTCAAG-1-1-a	-0.931331	-11.436	Epithelial(Normal)
	CGATGGCTCCCAACGG-1-1-a	2.8924	4.8806	B cell
	CGATGGCTCCTGTAGA-1-1-a	0.0750769	-12.4571	Epithelial(Normal)
	CGATGGCTCGGCATCG-1-1-a	-1.15705	-12.1947	Epithelial(Normal)
	CGATGTAAGCCCGAAA-1-1-a	-2.36045	-13.1723	Epithelial(Normal)
	CGATGTACACAGCCCA-1-1-a	-1.25343	-12.13	Epithelial(Normal)
	CGATGTACATCTACGA-1-1-a	0.72907	-11.7886	Epithelial(Normal)
	CGATGTAGTCAGTGGA-1-1-a	-6.5288	-3.27286	T cell
	CGATGTAGTGCAGGTA-1-1-a	0.896522	-11.7702	Epithelial(Normal)
	CGATGTAGTTTGACTG-1-1-a	-1.72429	-12.7733	Epithelial(Normal)
	CGATGTATCGCTTGTC-1-1-a	-2.31867	-13.1372	Epithelial(Normal)
	CGATTGAGTTACCGAT-1-1-a	-0.72593	-12.1938	Epithelial(Normal)
	CGATTGATCTTGAGAC-1-1-a	4.56354	-10.8415	Epithelial(Normal)
	CGCCAAGAGCCATCGC-1-1-a	-2.2322	1.96621	Plasma cell
	CGCCAAGCACACCGCA-1-1-a	0.526091	-13.2088	Epithelial(Normal)
	CGCCAAGCACGGTGTC-1-1-a	-1.26343	-11.9324	Epithelial(Normal)
	CGCCAAGCAGCTGCTG-1-1-a	-1.77467	1.94109	Plasma cell
	CGCCAAGCAGTGAGTG-1-1-a	-1.5908	-13.796	Epithelial(Normal)
	CGCCAAGGTAGGGACT-1-1-a	-1.91044	-13.1098	Epithelial(Normal)
	CGCCAAGGTCTTCTCG-1-1-a	-10.0258	7.90489	Myeloid
	CGCCAAGTCCGTTGCT-1-1-a	-1.7612	-12.4073	Epithelial(Normal)
	CGCCAAGTCTGTACGA-1-1-a	-2.02912	-13.011	Epithelial(Normal)
	CGCGGTAAGGAACTGC-1-1-a	-2.21454	-13.1174	Epithelial(Normal)
	CGCGGTAAGTACATGA-1-1-a	-1.26551	-12.4153	Epithelial(Normal)
	CGCGGTAAGTCGTACT-1-1-a	-1.76409	-12.9804	Epithelial(Normal)
	CGCGGTACAGAAGCAC-1-1-a	-0.876557	-11.6092	Epithelial(Normal)
	CGCGGTACATGGTCAT-1-1-a	1.5201	-11.5981	Epithelial(Normal)
	CGCGGTACATTCTCAT-1-1-a	-1.49512	-11.9239	Epithelial(Normal)
	CGCGGTAGTACTTCTT-1-1-a	4.68539	-10.8216	Epithelial(Normal)
	CGCGGTATCGGAATCT-1-1-a	-1.88845	-12.6877	Epithelial(Normal)
	CGCGGTATCGTGGGAA-1-1-a	-1.94874	-12.8337	Epithelial(Normal)
	CGCGTTTAGAAACCTA-1-1-a	-1.03461	-12.2995	Epithelial(Normal)
	CGCGTTTAGCCCGAAA-1-1-a	-1.28907	-12.9119	Epithelial(Normal)
	CGCGTTTAGCTAGCCC-1-1-a	6.6352	11.1559	Myofibroblast
	CGCGTTTAGTAGTGCG-1-1-a	-2.18994	2.09374	Plasma cell
	CGCGTTTAGTTGCAGG-1-1-a	-1.59113	-12.8138	Epithelial(Normal)
	CGCGTTTCAATAGCGG-1-1-a	-2.69411	1.81601	Plasma cell
	CGCGTTTCACGTCAGC-1-1-a	-1.44512	-14.6338	Epithelial(Normal)
	CGCGTTTCAGCTCGAC-1-1-a	3.51115	-10.9958	Epithelial(Normal)
	CGCGTTTGTAAAGGAG-1-1-a	-0.0661909	-12.173	Epithelial(Normal)
	CGCGTTTTCGGATGTT-1-1-a	-1.41116	-12.5493	Epithelial(Normal)
	CGCTATCAGCCCTAAT-1-1-a	4.63825	-10.9302	Epithelial(Normal)
	CGCTATCAGTGTACCT-1-1-a	-2.26642	-13.2117	Epithelial(Normal)
	CGCTATCGTGGCAAAC-1-1-a	-2.66354	1.87781	Plasma cell
	CGCTGGAAGACGCACA-1-1-a	-2.18886	-13.0737	Epithelial(Normal)
	CGCTGGAAGCCAGAAC-1-1-a	-3.18492	2.23825	Plasma cell
	CGCTGGACACCAGGTC-1-1-a	-1.26889	-11.6247	Epithelial(Normal)
	CGCTGGAGTGTATGGG-1-1-a	-2.2104	2.17111	Plasma cell
	CGCTGGAGTTGTCTTT-1-1-a	4.78428	-10.8556	Epithelial(Normal)
	CGCTGGAGTTGTGGAG-1-1-a	-1.44269	-11.9284	Epithelial(Normal)
	CGCTGGATCATAAAGG-1-1-a	-1.44985	-14.5155	Epithelial(Normal)
	CGCTGGATCATGCTCC-1-1-a	-1.03929	-12.0273	Epithelial(Normal)
	CGCTTCAAGTCAATAG-1-1-a	0.605468	-13.2435	Epithelial(Normal)
	CGCTTCAAGTGAACGC-1-1-a	-6.90579	-3.38835	T cell
	CGCTTCACAAGCTGTT-1-1-a	-1.51791	-13.1263	Epithelial(Normal)
	CGCTTCACATGCCACG-1-1-a	-0.0298282	-11.9101	Epithelial(Normal)
	CGCTTCACATTGAGCT-1-1-a	-0.924401	-11.9822	Epithelial(Normal)
	CGCTTCAGTCGATTGT-1-1-a	-1.69215	-12.3837	Epithelial(Normal)
	CGCTTCAGTCTCACCT-1-1-a	4.43512	-10.919	Epithelial(Normal)
	CGCTTCAGTGCAGGTA-1-1-a	4.02068	-10.8541	Epithelial(Normal)
	CGCTTCAGTTGTCTTT-1-1-a	-0.217274	-11.2071	Epithelial(Normal)
	CGCTTCATCAGGCCCA-1-1-a	2.59032	15.406	Fibroblast
	CGCTTCATCCGCGTTT-1-1-a	3.40417	-4.69081	Epithelial(Tumor)
	CGCTTCATCCTCAACC-1-1-a	4.40547	-10.8446	Epithelial(Normal)
	CGGACACAGAATGTTG-1-1-a	-1.16316	-12.0644	Epithelial(Normal)
	CGGACACAGCAGGTCA-1-1-a	-2.38172	-12.9739	Epithelial(Normal)
	CGGACACAGGAACTGC-1-1-a	-0.169423	-12.4431	Epithelial(Normal)
	CGGACACAGGCCATAG-1-1-a	4.62726	-10.8328	Epithelial(Normal)
	CGGACACCAGGACCCT-1-1-a	1.17639	-11.7282	Epithelial(Normal)
	CGGACACGTAAGAGGA-1-1-a	-2.31149	1.95119	Plasma cell
	CGGACACGTCAGGACA-1-1-a	-0.837328	-11.5002	Epithelial(Normal)
	CGGACACGTCGCATAT-1-1-a	-1.50435	-14.694	Epithelial(Normal)
	CGGACACGTTCCTCCA-1-1-a	-1.20524	-11.9894	Epithelial(Normal)
	CGGACACGTTGAGGTG-1-1-a	-0.674884	-11.7732	Epithelial(Normal)
	CGGACACTCCATGCTC-1-1-a	0.856364	-11.7462	Epithelial(Normal)
	CGGACGTAGAGATGAG-1-1-a	-0.479348	-11.489	Epithelial(Normal)
	CGGACGTAGAGGGCTT-1-1-a	-1.48712	-14.3126	Epithelial(Normal)
	CGGACGTAGTTCCACA-1-1-a	-1.23957	-12.3921	Epithelial(Normal)
	CGGACGTCAATCGAAA-1-1-a	-1.47508	-11.8762	Epithelial(Normal)
	CGGACGTGTCACTGGC-1-1-a	-1.36948	-12.7631	Epithelial(Normal)
	CGGACGTGTCGATTGT-1-1-a	3.40558	-10.1859	Epithelial(Tumor)
	CGGACGTGTCTCACCT-1-1-a	0.685539	-11.8711	Epithelial(Normal)
	CGGACGTTCTGTCTCG-1-1-a	-0.260955	-11.255	Epithelial(Normal)
	CGGACTGCACTGAAGG-1-1-a	-3.14417	2.03647	Plasma cell
	CGGACTGCATAACCTG-1-1-a	3.69678	-10.8917	Epithelial(Normal)
	CGGACTGCATGACATC-1-1-a	-1.29514	-12.1913	Epithelial(Normal)
	CGGACTGGTATGCTTG-1-1-a	-0.29646	-12.3743	Epithelial(Normal)
	CGGACTGGTCTGGTCG-1-1-a	-0.885056	-11.421	Epithelial(Normal)
	CGGACTGTCTCGTATT-1-1-a	-1.62804	-14.6031	Epithelial(Normal)
	CGGACTGTCTGGCGTG-1-1-a	-2.40257	-12.8665	Epithelial(Normal)
	CGGAGCTAGACAGAGA-1-1-a	0.7723	-11.8114	Epithelial(Normal)
	CGGAGCTAGGAATTAC-1-1-a	-0.276676	-11.2307	Epithelial(Normal)
	CGGAGCTGTAAGGATT-1-1-a	-1.55197	-12.5496	Epithelial(Normal)
	CGGAGCTTCGGATGTT-1-1-a	-1.28328	-11.8529	Epithelial(Normal)
	CGGAGTCAGCCTATGT-1-1-a	-1.64623	-13.1717	Epithelial(Normal)
	CGGAGTCAGGCTAGCA-1-1-a	-1.83141	-12.507	Epithelial(Normal)
	CGGAGTCCAAGCCATT-1-1-a	-1.44867	-11.4885	Epithelial(Normal)
	CGGAGTCCATTAACCG-1-1-a	4.47322	-10.9127	Epithelial(Normal)
	CGGAGTCGTGCTCTTC-1-1-a	-0.953399	-11.3746	Epithelial(Normal)
	CGGAGTCTCATCTGTT-1-1-a	4.05676	-10.8971	Epithelial(Normal)
	CGGAGTCTCCGCTGTT-1-1-a	-1.27871	-11.4891	Epithelial(Normal)
	CGGAGTCTCTGACCTC-1-1-a	4.5717	-10.9464	Epithelial(Normal)
	CGGCTAGGTAAATACG-1-1-a	-1.14796	-14.2662	Epithelial(Normal)
	CGGCTAGGTCACACGC-1-1-a	-6.59722	-3.26354	T cell
	CGGCTAGGTCCATGAT-1-1-a	-1.52245	-13.4124	Epithelial(Normal)
	CGGCTAGGTCGTTGTA-1-1-a	-1.51694	-14.7065	Epithelial(Normal)
	CGGCTAGGTCTAGGTT-1-1-a	-2.79384	1.79717	Plasma cell
	CGGCTAGGTCTGGTCG-1-1-a	4.7326	-10.8706	Epithelial(Normal)
	CGGCTAGTCTGGCGAC-1-1-a	-1.57604	-12.1202	Epithelial(Normal)
	CGGGTCAAGTTGTCGT-1-1-a	1.07864	-11.7941	Epithelial(Normal)
	CGGGTCAGTCATGCAT-1-1-a	1.37741	-12.2856	Epithelial(Normal)
	CGGTTAAAGCATCATC-1-1-a	-1.86096	-12.8961	Epithelial(Normal)
	CGGTTAAAGGTGATAT-1-1-a	-1.43506	-12.7118	Epithelial(Normal)
	CGGTTAACAAACTGCT-1-1-a	-1.95187	-13.0695	Epithelial(Normal)
	CGGTTAACAGCGAACA-1-1-a	-1.23574	-12.2831	Epithelial(Normal)
	CGGTTAACATGTAAGA-1-1-a	-1.6269	-13.6676	Epithelial(Normal)
	CGGTTAACATTACCTT-1-1-a	-3.15006	1.98866	Plasma cell
	CGGTTAATCACGCATA-1-1-a	-2.23089	-13.1461	Epithelial(Normal)
	CGGTTAATCAGGCAAG-1-1-a	4.5764	-10.4288	Epithelial(Tumor)
	CGTAGCGAGCGCTCCA-1-1-a	-2.13673	1.8362	Plasma cell
	CGTAGCGAGTACGATA-1-1-a	-1.37382	-12.3168	Epithelial(Normal)
	CGTAGCGGTCGCGGTT-1-1-a	-2.7663	1.86339	Plasma cell
	CGTAGCGGTGGTGTAG-1-1-a	-1.88902	-12.8762	Epithelial(Normal)
	CGTAGGCAGAGTAAGG-1-1-a	-2.48634	1.91859	Plasma cell
	CGTAGGCAGGATGGTC-1-1-a	-2.66957	1.70182	Plasma cell
	CGTAGGCCACCTATCC-1-1-a	-2.1579	-13.0197	Epithelial(Normal)
	CGTAGGCGTGATGTGG-1-1-a	-2.06909	-12.7817	Epithelial(Normal)
	CGTAGGCTCATTATCC-1-1-a	-0.708825	-12.054	Epithelial(Normal)
	CGTAGGCTCCAAGCCG-1-1-a	1.17379	-11.7576	Epithelial(Normal)
	CGTCACTAGATAGTCA-1-1-a	4.61237	-10.9162	Epithelial(Normal)
	CGTCACTAGGAATCGC-1-1-a	-1.99075	-12.947	Epithelial(Normal)
	CGTCACTAGTACCGGA-1-1-a	-2.12561	1.94288	Plasma cell
	CGTCACTAGTTACGGG-1-1-a	4.76573	-10.8257	Epithelial(Normal)
	CGTCACTCAAGCCGCT-1-1-a	-2.08549	-13.0225	Epithelial(Normal)
	CGTCACTCACCTTGTC-1-1-a	4.74911	-10.6883	Epithelial(Normal)
	CGTCACTCAGCTGTGC-1-1-a	4.11033	-10.8391	Epithelial(Normal)
	CGTCACTGTCAACTGT-1-1-a	-2.28293	-13.1347	Epithelial(Normal)
	CGTCACTGTCAGTGGA-1-1-a	-0.926809	-11.2055	Epithelial(Normal)
	CGTCACTGTGTTTGGT-1-1-a	-3.06949	1.89678	Plasma cell
	CGTCACTTCACGAAGG-1-1-a	-1.72578	-13.6147	Epithelial(Normal)
	CGTCAGGAGACGCAAC-1-1-a	0.663377	-11.7986	Epithelial(Normal)
	CGTCAGGAGGAGCGAG-1-1-a	-7.00545	9.72026	Myeloid
	CGTCAGGCACAAGACG-1-1-a	-2.40655	-12.9095	Epithelial(Normal)
	CGTCAGGGTCGCGTGT-1-1-a	-1.96437	-12.0648	Epithelial(Normal)
	CGTCAGGTCAGCATGT-1-1-a	-6.59846	-3.56252	T cell
	CGTCAGGTCCTCATTA-1-1-a	-1.35164	-12.4728	Epithelial(Normal)
	CGTCAGGTCGCAAACT-1-1-a	10.5353	5.16295	Endothelial
	CGTCAGGTCTGAGGGA-1-1-a	-1.63869	-14.4629	Epithelial(Normal)
	CGTCCATCAGAGCCAA-1-1-a	-0.939883	-12.174	Epithelial(Normal)
	CGTCCATGTCTAAACC-1-1-a	-1.44755	-14.3801	Epithelial(Normal)
	CGTCTACAGCCCGAAA-1-1-a	-2.55059	1.78579	Plasma cell
	CGTCTACCAGGCAGTA-1-1-a	-2.31601	-13.1664	Epithelial(Normal)
	CGTCTACGTAAATGAC-1-1-a	-1.44415	-12.4054	Epithelial(Normal)
	CGTCTACTCCGCATAA-1-1-a	-1.30977	-12.0345	Epithelial(Normal)
	CGTGAGCAGGGTTCCC-1-1-a	-1.60685	-14.3094	Epithelial(Normal)
	CGTGAGCCAATTCCTT-1-1-a	-0.82283	-11.4673	Epithelial(Normal)
	CGTGAGCCAGGGTACA-1-1-a	-2.99877	1.92595	Plasma cell
	CGTGAGCGTAGCTCCG-1-1-a	-0.557754	-11.6219	Epithelial(Normal)
	CGTGAGCGTCTCCACT-1-1-a	-0.566786	-11.6671	Epithelial(Normal)
	CGTGAGCGTCTTGCGG-1-1-a	-1.43431	-14.3775	Epithelial(Normal)
	CGTGAGCTCAGTTAGC-1-1-a	2.91762	4.90732	B cell
	CGTGAGCTCCACTGGG-1-1-a	-1.03111	-11.956	Epithelial(Normal)
	CGTGAGCTCCCTTGTG-1-1-a	-0.525929	-12.0783	Epithelial(Normal)
	CGTGTAAGTACAGACG-1-1-a	-1.40958	-14.4913	Epithelial(Normal)
	CGTGTAAGTCGAATCT-1-1-a	-2.02843	-13.2213	Epithelial(Normal)
	CGTGTAAGTGGTGTAG-1-1-a	-1.2465	-12.644	Epithelial(Normal)
	CGTGTAAGTTCGCGAC-1-1-a	3.43337	14.9998	Fibroblast
	CGTGTAATCCAAAGTC-1-1-a	-1.35081	2.70838	Plasma cell
	CGTGTAATCGTACCGG-1-1-a	-0.794819	-11.4997	Epithelial(Normal)
	CGTGTAATCGTTTATC-1-1-a	-1.11681	-11.6696	Epithelial(Normal)
	CGTGTCTAGATACACA-1-1-a	-1.66336	-12.8102	Epithelial(Normal)
	CGTGTCTAGATGAGAG-1-1-a	-2.15406	-12.9897	Epithelial(Normal)
	CGTGTCTAGTCTTGCA-1-1-a	-2.33133	-13.1427	Epithelial(Normal)
	CGTGTCTCATTGCGGC-1-1-a	9.25041	4.0996	Endothelial
	CGTTAGAAGCTCAACT-1-1-a	0.0324577	-12.49	Epithelial(Normal)
	CGTTAGAAGGGTCTCC-1-1-a	-1.10907	-11.6607	Epithelial(Normal)
	CGTTAGACACTGTGTA-1-1-a	-2.35839	-12.9898	Epithelial(Normal)
	CGTTAGACAGGTCTCG-1-1-a	-0.676303	-12.1167	Epithelial(Normal)
	CGTTAGAGTCAAAGCG-1-1-a	-1.89781	-12.7505	Epithelial(Normal)
	CGTTAGAGTTGGTAAA-1-1-a	-1.91682	-11.483	Epithelial(Normal)
	CGTTAGATCGGTCCGA-1-1-a	-0.48252	-12.9356	Epithelial(Normal)
	CGTTCTGAGGAGTCTG-1-1-a	-1.0018	-12.5656	Epithelial(Normal)
	CGTTCTGAGTTCGATC-1-1-a	3.60795	-10.9242	Epithelial(Normal)
	CGTTCTGCATTGTGCA-1-1-a	-0.469269	-11.2546	Epithelial(Normal)
	CGTTCTGGTATGCTTG-1-1-a	-1.21609	-12.6654	Epithelial(Normal)
	CGTTCTGGTGATAAAC-1-1-a	-0.205742	-11.327	Epithelial(Normal)
	CGTTCTGGTGGTAACG-1-1-a	-0.962178	-11.7667	Epithelial(Normal)
	CGTTCTGTCAACGCTA-1-1-a	4.73045	-10.9063	Epithelial(Normal)
	CGTTCTGTCTCCAACC-1-1-a	-0.704782	-11.5781	Epithelial(Normal)
	CGTTGGGAGTCGCCGT-1-1-a	-3.13325	2.03187	Plasma cell
	CGTTGGGAGTGACTCT-1-1-a	-1.56266	-12.4572	Epithelial(Normal)
	CGTTGGGCAAAGTCAA-1-1-a	-0.54491	-11.7277	Epithelial(Normal)
	CGTTGGGGTAAGGGCT-1-1-a	-1.79756	-13.0978	Epithelial(Normal)
	CTAACTTAGATCCTGT-1-1-a	-1.6349	-10.9059	Epithelial(Normal)
	CTAACTTAGCACCGTC-1-1-a	-2.10881	-13.0711	Epithelial(Normal)
	CTAACTTAGTCACGCC-1-1-a	-2.40801	-12.8474	Epithelial(Normal)
	CTAACTTCAAGCTGGA-1-1-a	-1.8502	1.85524	Epithelial(Tumor)
	CTAACTTCAAGTCTAC-1-1-a	-9.74633	7.6555	Myeloid
	CTAACTTCAGCGAACA-1-1-a	-2.4078	-12.9674	Epithelial(Normal)
	CTAACTTCAGTACACT-1-1-a	-1.55905	-13.7209	Epithelial(Normal)
	CTAACTTCATGCCTAA-1-1-a	-1.72259	-13.6342	Epithelial(Normal)
	CTAACTTGTAGCAAAT-1-1-a	-0.634514	-11.8456	Epithelial(Normal)
	CTAACTTGTCAAAGCG-1-1-a	-1.49037	-12.6099	Epithelial(Normal)
	CTAACTTTCAGCGACC-1-1-a	-1.78546	-12.2877	Epithelial(Normal)
	CTAACTTTCTGGCGAC-1-1-a	-0.660608	-11.5436	Epithelial(Normal)
	CTAAGACAGTAGCCGA-1-1-a	-0.906599	-11.394	Epithelial(Normal)
	CTAAGACCAGTTAACC-1-1-a	-1.95583	-11.9693	Epithelial(Normal)
	CTAAGACCATTGTGCA-1-1-a	0.99059	-11.7688	Epithelial(Normal)
	CTAATGGAGAAGGACA-1-1-a	-2.18893	2.01333	Plasma cell
	CTAATGGAGGACCACA-1-1-a	-1.55125	-14.4887	Epithelial(Normal)
	CTAATGGGTAAGTTCC-1-1-a	-1.6204	-14.5801	Epithelial(Normal)
	CTAATGGGTTACAGAA-1-1-a	0.837373	-11.8021	Epithelial(Normal)
	CTAATGGTCAAGGTAA-1-1-a	-1.05323	-11.4165	Epithelial(Normal)
	CTACACCAGCGCCTCA-1-1-a	-2.77541	1.87185	Plasma cell
	CTACACCAGGATGGTC-1-1-a	-1.2449	-12.5452	Epithelial(Normal)
	CTACACCCAATTGCTG-1-1-a	-0.369695	-11.2749	Epithelial(Normal)
	CTACACCGTAACGCGA-1-1-a	-1.63006	-13.3932	Epithelial(Normal)
	CTACACCGTACCGAGA-1-1-a	1.5485	-11.58	Epithelial(Normal)
	CTACACCGTGCACCAC-1-1-a	-1.68919	-13.0677	Epithelial(Normal)
	CTACACCTCAACGGCC-1-1-a	3.39089	-10.1721	Epithelial(Tumor)
	CTACACCTCAGAAATG-1-1-a	-1.44464	-12.3899	Epithelial(Normal)
	CTACACCTCCCACTTG-1-1-a	-1.00889	-11.9443	Epithelial(Normal)
	CTACATTAGATAGCAT-1-1-a	-7.69997	-3.73687	T cell
	CTACATTAGGTTCCTA-1-1-a	-8.78265	6.3248	Myeloid
	CTACATTCAAGCGATG-1-1-a	0.755158	7.96953	Mast cell
	CTACATTCAAGTTCTG-1-1-a	-1.5804	-12.867	Epithelial(Normal)
	CTACATTCAGGAACGT-1-1-a	-2.40383	1.79462	Plasma cell
	CTACATTCATACCATG-1-1-a	4.58608	-10.9003	Epithelial(Normal)
	CTACATTGTCTGGTCG-1-1-a	-0.817323	-11.6494	Epithelial(Normal)
	CTACATTGTTGGAGGT-1-1-a	-1.69328	-14.5267	Epithelial(Normal)
	CTACATTTCCGAATGT-1-1-a	-2.19908	-13.0047	Epithelial(Normal)
	CTACCCAAGAGGACGG-1-1-a	-2.02012	-13.107	Epithelial(Normal)
	CTACCCAAGCCCGAAA-1-1-a	-0.783126	-11.4595	Epithelial(Normal)
	CTACCCAAGCTCAACT-1-1-a	4.29338	-10.9272	Epithelial(Normal)
	CTACCCAAGCTCTCGG-1-1-a	-1.90606	-12.451	Epithelial(Normal)
	CTACCCAAGGGATACC-1-1-a	-0.252984	-11.2462	Epithelial(Normal)
	CTACCCACACCATCCT-1-1-a	-8.79047	6.72932	Myeloid
	CTACCCACATCTATGG-1-1-a	-1.7695	-11.6644	Epithelial(Normal)
	CTACCCAGTGTATGGG-1-1-a	1.59113	-11.594	Epithelial(Normal)
	CTACCCAGTTCCACTC-1-1-a	-0.317745	-11.2811	Epithelial(Normal)
	CTACCCATCAACCATG-1-1-a	-1.82851	-11.7153	Epithelial(Normal)
	CTACGTCAGACTGGGT-1-1-a	1.58292	-11.5459	Epithelial(Normal)
	CTACGTCAGTACTTGC-1-1-a	-1.94633	-12.9537	Epithelial(Normal)
	CTACGTCAGTCGTACT-1-1-a	-1.49103	-14.5314	Epithelial(Normal)
	CTACGTCCAAGAGGCT-1-1-a	-1.00614	-11.9304	Epithelial(Normal)
	CTACGTCCACCGGAAA-1-1-a	4.84471	-10.838	Epithelial(Normal)
	CTACGTCGTTCCACGG-1-1-a	-1.73049	-12.7203	Epithelial(Normal)
	CTACGTCGTTCTGTTT-1-1-a	3.52313	-10.9526	Epithelial(Normal)
	CTACGTCTCACAAACC-1-1-a	-2.30634	1.91127	Plasma cell
	CTAGAGTGTGGGTATG-1-1-a	-2.6436	1.80504	Plasma cell
	CTAGAGTTCAAGAAGT-1-1-a	-2.03487	-12.9952	Epithelial(Normal)
	CTAGAGTTCGCGATCG-1-1-a	-7.86604	-3.67097	T cell
	CTAGCCTCACCATGTA-1-1-a	-1.0143	-11.8152	Epithelial(Normal)
	CTAGCCTCAGGAATGC-1-1-a	-1.52286	-14.7842	Epithelial(Normal)
	CTAGCCTCAGGCGATA-1-1-a	-1.42041	-14.5961	Epithelial(Normal)
	CTAGCCTCATCCTTGC-1-1-a	-0.717777	-11.1762	Epithelial(Normal)
	CTAGCCTCATGCAACT-1-1-a	0.174407	-12.6377	Epithelial(Normal)
	CTAGCCTGTCGTTGTA-1-1-a	-0.898213	-11.7079	Epithelial(Normal)
	CTAGCCTGTGCGATAG-1-1-a	-1.48785	-13.7258	Epithelial(Normal)
	CTAGCCTTCATAAAGG-1-1-a	-2.26776	1.952	Plasma cell
	CTAGCCTTCCAAATGC-1-1-a	0.276063	-11.8634	Epithelial(Normal)
	CTAGCCTTCGGCGCAT-1-1-a	-0.105045	-12.1029	Epithelial(Normal)
	CTAGTGAAGAAGAAGC-1-1-a	4.47605	-10.8989	Epithelial(Normal)
	CTAGTGAAGACTGTAA-1-1-a	-1.41121	-12.3976	Epithelial(Normal)
	CTAGTGAAGGCTAGGT-1-1-a	-1.60304	-13.2199	Epithelial(Normal)
	CTAGTGAAGGTGACCA-1-1-a	-2.24793	-13.0364	Epithelial(Normal)
	CTAGTGACAAACTGTC-1-1-a	-1.2047	-12.331	Epithelial(Normal)
	CTAGTGACATTCCTGC-1-1-a	-1.61425	-12.3901	Epithelial(Normal)
	CTAGTGAGTCAGAGGT-1-1-a	-1.47627	-14.5319	Epithelial(Normal)
	CTAGTGAGTCGCGTGT-1-1-a	-2.33662	-13.1431	Epithelial(Normal)
	CTAGTGAGTCGGCACT-1-1-a	-1.50744	-14.6354	Epithelial(Normal)
	CTAGTGATCACAGTAC-1-1-a	-0.25748	-11.2417	Epithelial(Normal)
	CTAGTGATCCTCAACC-1-1-a	-2.36258	-12.7727	Epithelial(Normal)
	CTAGTGATCGTTTAGG-1-1-a	-1.28108	-12.8524	Epithelial(Normal)
	CTCACACCACGCGAAA-1-1-a	-1.3864	-13.5351	Epithelial(Normal)
	CTCACACCAGCTCGAC-1-1-a	-1.30371	-12.1563	Epithelial(Normal)
	CTCACACGTGCACTTA-1-1-a	-1.21748	-11.5694	Epithelial(Normal)
	CTCACACTCGTGGGAA-1-1-a	-2.27823	-13.1896	Epithelial(Normal)
	CTCAGAAAGCTACCGC-1-1-a	-1.52719	-12.2127	Epithelial(Normal)
	CTCAGAACATGGATGG-1-1-a	-1.31949	-12.1491	Epithelial(Normal)
	CTCAGAATCAAACGGG-1-1-a	-1.57624	-11.6191	Epithelial(Normal)
	CTCAGAATCGGATGGA-1-1-a	-8.43592	8.15617	Myeloid
	CTCATTACACAACTGT-1-1-a	-0.177622	-12.3007	Epithelial(Normal)
	CTCATTACACGGTAGA-1-1-a	4.85337	-10.8314	Epithelial(Normal)
	CTCATTACAGCTGTTA-1-1-a	4.98596	-10.7391	Epithelial(Normal)
	CTCATTAGTACTCGCG-1-1-a	4.64769	-10.9174	Epithelial(Normal)
	CTCATTATCGAGAACG-1-1-a	4.67946	-10.8528	Epithelial(Normal)
	CTCCTAGAGGAGCGTT-1-1-a	-1.66723	-13.5599	Epithelial(Normal)
	CTCCTAGCAACGATCT-1-1-a	-1.53739	-13.8605	Epithelial(Normal)
	CTCCTAGCAATAACGA-1-1-a	-1.77065	-12.1358	Epithelial(Normal)
	CTCCTAGCAGTACACT-1-1-a	-2.06534	2.36765	Plasma cell
	CTCCTAGGTTCTGAAC-1-1-a	-1.78313	-12.9368	Epithelial(Normal)
	CTCCTAGTCGGCGCTA-1-1-a	-1.65078	-13.1356	Epithelial(Normal)
	CTCGAAAAGCCAGTTT-1-1-a	-1.78055	2.92493	Plasma cell
	CTCGAAAAGCGTGAAC-1-1-a	-0.859635	-11.8949	Epithelial(Normal)
	CTCGAAAAGTGATCGG-1-1-a	-1.56799	-14.6758	Epithelial(Normal)
	CTCGAAACAAGGGTCA-1-1-a	3.63599	-10.917	Epithelial(Normal)
	CTCGAAAGTCGAGATG-1-1-a	-0.38841	-12.2721	Epithelial(Normal)
	CTCGAAAGTTCCGTCT-1-1-a	-7.45551	-3.66119	T cell
	CTCGAAATCAACACAC-1-1-a	3.55422	-10.2751	Epithelial(Tumor)
	CTCGAAATCAGAAATG-1-1-a	-1.69615	-14.5604	Epithelial(Normal)
	CTCGAAATCCTAGTGA-1-1-a	1.56962	-11.558	Epithelial(Normal)
	CTCGAGGCATAAGACA-1-1-a	-0.933856	-11.8474	Epithelial(Normal)
	CTCGAGGGTATCGCAT-1-1-a	-1.73072	-12.9144	Epithelial(Normal)
	CTCGAGGTCCTCAATT-1-1-a	4.18904	-10.8804	Epithelial(Normal)
	CTCGAGGTCTGGTGTA-1-1-a	0.81555	-11.8196	Epithelial(Normal)
	CTCGGAGCAAACCCAT-1-1-a	-2.40634	1.86999	Plasma cell
	CTCGGAGCAACACGCC-1-1-a	-1.35929	-12.5184	Epithelial(Normal)
	CTCGGAGCAGCTGTTA-1-1-a	-1.78674	-12.8344	Epithelial(Normal)
	CTCGGAGGTAAACCTC-1-1-a	-1.60494	-14.4409	Epithelial(Normal)
	CTCGGAGTCGTTTATC-1-1-a	-1.60258	-13.0635	Epithelial(Normal)
	CTCGGAGTCTCGTTTA-1-1-a	-2.31081	-12.8616	Epithelial(Normal)
	CTCGGGAAGTTAGCGG-1-1-a	-3.07803	1.94183	Plasma cell
	CTCGGGACAGGAATCG-1-1-a	-0.851858	-11.7914	Epithelial(Normal)
	CTCGGGAGTCTAGCGC-1-1-a	4.688	-10.9023	Epithelial(Normal)
	CTCGGGAGTTGAGGTG-1-1-a	-1.39461	-14.6593	Epithelial(Normal)
	CTCGGGATCAACGGCC-1-1-a	-1.5904	-12.5406	Epithelial(Normal)
	CTCGGGATCAGCGACC-1-1-a	-1.31757	2.66453	Plasma cell
	CTCGTACAGCGGCTTC-1-1-a	-1.8181	-12.8116	Epithelial(Normal)
	CTCGTACCAGCTGCAC-1-1-a	4.15463	-10.8844	Epithelial(Normal)
	CTCGTACGTACCAGTT-1-1-a	-1.7191	-12.9913	Epithelial(Normal)
	CTCGTACGTATAGGGC-1-1-a	-1.79415	-12.8313	Epithelial(Normal)
	CTCGTACTCATCGGAT-1-1-a	-7.82327	-3.78511	T cell
	CTCGTCAAGTAACCCT-1-1-a	-1.56089	-13.9511	Epithelial(Normal)
	CTCGTCACACTCAGGC-1-1-a	4.55506	-10.864	Epithelial(Normal)
	CTCTAATAGTTAAGTG-1-1-a	-2.40654	-13.0183	Epithelial(Normal)
	CTCTAATAGTTAGGTA-1-1-a	-1.40566	-11.6971	Epithelial(Normal)
	CTCTAATCACCTCGGA-1-1-a	-2.28748	1.84026	Plasma cell
	CTCTAATCATAAAGGT-1-1-a	-6.07002	-3.87401	T cell
	CTCTAATGTCTCCACT-1-1-a	0.913021	-11.7725	Epithelial(Normal)
	CTCTAATTCACTTATC-1-1-a	4.0128	-10.872	Epithelial(Normal)
	CTCTAATTCTCCAACC-1-1-a	-2.18365	-13.0526	Epithelial(Normal)
	CTCTACGAGTGTCCCG-1-1-a	-1.52183	-12.8934	Epithelial(Normal)
	CTCTACGAGTTCGCAT-1-1-a	-1.4407	-12.1286	Epithelial(Normal)
	CTCTACGCAAGACACG-1-1-a	0.659173	-11.9649	Epithelial(Normal)
	CTCTACGCACCAGTTA-1-1-a	2.92531	4.91707	B cell
	CTCTACGTCTCGCATC-1-1-a	-1.55215	-12.3766	Epithelial(Normal)
	CTCTACGTCTCTGTCG-1-1-a	4.19809	-10.896	Epithelial(Normal)
	CTCTGGTAGAGCTTCT-1-1-a	-2.93494	1.87038	Plasma cell
	CTCTGGTAGTAGCCGA-1-1-a	-0.999331	-11.3729	Epithelial(Normal)
	CTCTGGTGTGTTAAGA-1-1-a	0.778664	-11.8469	Epithelial(Normal)
	CTCTGGTTCAGCGACC-1-1-a	3.20807	15.171	Fibroblast
	CTCTGGTTCGTGGACC-1-1-a	-1.59314	-11.8923	Epithelial(Normal)
	CTGAAACAGTACCGGA-1-1-a	-1.57252	-13.8275	Epithelial(Normal)
	CTGAAACCAATGGAGC-1-1-a	-1.11847	-11.7826	Epithelial(Normal)
	CTGAAACCAGGAATCG-1-1-a	1.05385	-11.7401	Epithelial(Normal)
	CTGAAACGTGGTAACG-1-1-a	-0.702454	-11.4209	Epithelial(Normal)
	CTGAAACTCGCGCCAA-1-1-a	-1.17195	-11.6325	Epithelial(Normal)
	CTGAAGTAGAGCCCAA-1-1-a	-1.89856	-12.6817	Epithelial(Normal)
	CTGAAGTCACAGATTC-1-1-a	4.86867	-10.8474	Epithelial(Normal)
	CTGAAGTCATGCTAGT-1-1-a	-1.28241	-12.6128	Epithelial(Normal)
	CTGAAGTGTGATGATA-1-1-a	4.82834	-10.852	Epithelial(Normal)
	CTGAAGTTCACTTCAT-1-1-a	-1.63446	-11.2759	Epithelial(Normal)
	CTGAAGTTCCAGTATG-1-1-a	-1.12103	-11.4645	Epithelial(Normal)
	CTGAAGTTCGGCGCTA-1-1-a	-2.00124	-12.9661	Epithelial(Normal)
	CTGATAGAGATCCCAT-1-1-a	-1.17112	-11.2602	Epithelial(Normal)
	CTGATAGCAGATAATG-1-1-a	0.397703	-11.9552	Epithelial(Normal)
	CTGATAGGTAGCGCTC-1-1-a	-1.06766	-11.8041	Epithelial(Normal)
	CTGATAGGTCGGCTCA-1-1-a	-1.44835	-14.4623	Epithelial(Normal)
	CTGATAGTCCGCATCT-1-1-a	-1.37161	-12.7512	Epithelial(Normal)
	CTGATAGTCTTGTATC-1-1-a	-2.28535	-13.0237	Epithelial(Normal)
	CTGATCCAGACTGTAA-1-1-a	-0.609414	-11.9304	Epithelial(Normal)
	CTGATCCAGAGATGAG-1-1-a	-1.79934	-12.6838	Epithelial(Normal)
	CTGATCCGTGGGTATG-1-1-a	-0.179441	-11.2383	Epithelial(Normal)
	CTGATCCTCGAGAGCA-1-1-a	-1.16034	-12.1744	Epithelial(Normal)
	CTGATCCTCGCACTCT-1-1-a	0.332447	-11.9167	Epithelial(Normal)
	CTGATCCTCGGCTTGG-1-1-a	-1.11222	-11.7477	Epithelial(Normal)
	CTGCCTAAGACCTTTG-1-1-a	0.444836	-12.1001	Epithelial(Normal)
	CTGCCTAAGGCCATAG-1-1-a	-0.690721	-11.2661	Epithelial(Normal)
	CTGCCTAAGTGAACGC-1-1-a	-1.5771	-14.5261	Epithelial(Normal)
	CTGCCTACAGGATCGA-1-1-a	4.91528	-10.8058	Epithelial(Normal)
	CTGCCTACATACGCCG-1-1-a	-0.244642	-12.2571	Epithelial(Normal)
	CTGCCTACATACTACG-1-1-a	-1.52321	-13.3712	Epithelial(Normal)
	CTGCCTACATTTCAGG-1-1-a	2.96494	4.9535	B cell
	CTGCCTAGTAACGACG-1-1-a	-1.76962	-12.8964	Epithelial(Normal)
	CTGCCTAGTCAAAGAT-1-1-a	-2.83392	1.84583	Plasma cell
	CTGCCTATCACAGGCC-1-1-a	-2.67198	1.77303	Plasma cell
	CTGCGGAGTAATAGCA-1-1-a	-2.02858	-12.9939	Epithelial(Normal)
	CTGCGGAGTCGTGGCT-1-1-a	-0.365197	-11.1757	Epithelial(Normal)
	CTGCGGAGTTCACGGC-1-1-a	-0.728968	-11.7914	Epithelial(Normal)
	CTGCGGATCGTTGCCT-1-1-a	4.63199	-10.9101	Epithelial(Normal)
	CTGCTGTCACTTACGA-1-1-a	-1.58876	-14.1993	Epithelial(Normal)
	CTGCTGTCAGATGAGC-1-1-a	-2.50499	1.7631	Plasma cell
	CTGCTGTGTGTTGGGA-1-1-a	-1.9086	-11.4295	Epithelial(Normal)
	CTGCTGTGTTCTGTTT-1-1-a	-1.64474	-14.2824	Epithelial(Normal)
	CTGCTGTTCGAGGTAG-1-1-a	-1.64891	-13.7367	Epithelial(Normal)
	CTGCTGTTCTGATTCT-1-1-a	-3.0773	2.15093	Plasma cell
	CTGCTGTTCTGTACGA-1-1-a	-1.72456	-12.2946	Epithelial(Normal)
	CTGGTCTAGCTAGGCA-1-1-a	-1.4839	-13.5952	Epithelial(Normal)
	CTGGTCTCAACACCTA-1-1-a	-1.58503	-13.3587	Epithelial(Normal)
	CTGGTCTGTAAAGTCA-1-1-a	-1.77075	-12.7607	Epithelial(Normal)
	CTGGTCTGTAGAAAGG-1-1-a	-1.64132	-12.2019	Epithelial(Normal)
	CTGGTCTGTGGTTTCA-1-1-a	-2.39621	-12.9847	Epithelial(Normal)
	CTGGTCTTCCTGTACC-1-1-a	-1.36418	-11.9357	Epithelial(Normal)
	CTGGTCTTCTCGTTTA-1-1-a	-1.48073	-14.5987	Epithelial(Normal)
	CTGTGCTAGAGTACAT-1-1-a	-1.12398	-11.2855	Epithelial(Normal)
	CTGTGCTAGTGGACGT-1-1-a	-1.02674	-12.3214	Epithelial(Normal)
	CTGTGCTCAAGCGATG-1-1-a	2.77095	4.75878	Plasma cell
	CTGTGCTCAATCGGTT-1-1-a	-1.58946	-12.453	Epithelial(Normal)
	CTGTGCTCATCTGGTA-1-1-a	-1.69095	-13.1156	Epithelial(Normal)
	CTGTGCTCATTAGCCA-1-1-a	-1.04816	-11.3134	Epithelial(Normal)
	CTGTGCTGTTAAGACA-1-1-a	-7.39466	9.26199	Myeloid
	CTGTGCTTCTCTAAGG-1-1-a	-1.64497	-12.7972	Epithelial(Normal)
	CTGTTTAAGTCAAGGC-1-1-a	4.65498	-10.8823	Epithelial(Normal)
	CTGTTTACAACAACCT-1-1-a	2.79245	4.77945	B cell
	CTGTTTACAATAGCAA-1-1-a	3.43013	-10.2092	Epithelial(Tumor)
	CTGTTTACAGCATACT-1-1-a	4.44725	-10.8847	Epithelial(Normal)
	CTGTTTACATTAGCCA-1-1-a	4.63801	-10.9311	Epithelial(Normal)
	CTGTTTAGTGCCTTGG-1-1-a	-1.51012	-14.6202	Epithelial(Normal)
	CTGTTTAGTTCATGGT-1-1-a	-1.57147	-14.1524	Epithelial(Normal)
	CTGTTTATCCCATTAT-1-1-a	0.0567117	-12.3917	Epithelial(Normal)
	CTTAACTAGCGTCTAT-1-1-a	-1.63294	-12.738	Epithelial(Normal)
	CTTAACTAGGCCGAAT-1-1-a	-0.226068	-11.3092	Epithelial(Normal)
	CTTAACTAGGGAAACA-1-1-a	-3.13444	2.15934	Plasma cell
	CTTAACTAGGGATCTG-1-1-a	-6.04289	-3.4405	T cell
	CTTAACTCAAACTGTC-1-1-a	-0.779849	-11.503	Epithelial(Normal)
	CTTAACTCATTGAGCT-1-1-a	4.49614	-10.8988	Epithelial(Normal)
	CTTAACTGTAGATTAG-1-1-a	-1.65408	-12.602	Epithelial(Normal)
	CTTACCGAGGCCCTCA-1-1-a	-1.50787	-12.1642	Epithelial(Normal)
	CTTACCGAGTCGTACT-1-1-a	-1.07485	-11.6168	Epithelial(Normal)
	CTTACCGCACGTCTCT-1-1-a	-1.29548	-14.6036	Epithelial(Normal)
	CTTACCGCATTCCTGC-1-1-a	-1.56026	-12.3275	Epithelial(Normal)
	CTTACCGGTATTCTCT-1-1-a	-0.516176	-12.9726	Epithelial(Normal)
	CTTACCGTCATTGCGA-1-1-a	4.93257	-10.8402	Epithelial(Normal)
	CTTAGGAAGATCCGAG-1-1-a	-3.10675	1.96223	Plasma cell
	CTTAGGACATTCTCAT-1-1-a	4.01608	14.8074	Fibroblast
	CTTAGGAGTAAGGATT-1-1-a	4.4838	-10.907	Epithelial(Normal)
	CTTAGGAGTGCAGGTA-1-1-a	-1.45184	-12.0071	Epithelial(Normal)
	CTTAGGAGTTCGAATC-1-1-a	3.98618	-10.9052	Epithelial(Normal)
	CTTAGGATCGCCATAA-1-1-a	-1.30294	-12.4307	Epithelial(Normal)
	CTTCTCTAGGCCCTCA-1-1-a	4.53518	-10.9089	Epithelial(Normal)
	CTTCTCTCAAGCTGTT-1-1-a	-1.60931	-12.9344	Epithelial(Normal)
	CTTCTCTCAGACAAGC-1-1-a	-0.518	-11.5012	Epithelial(Normal)
	CTTCTCTCAGTTTACG-1-1-a	-1.61734	-13.5884	Epithelial(Normal)
	CTTCTCTGTCCTCTTG-1-1-a	-1.51523	-14.6807	Epithelial(Normal)
	CTTCTCTTCACATACG-1-1-a	0.371048	-11.9796	Epithelial(Normal)
	CTTCTCTTCGGCATCG-1-1-a	1.15236	-12.3589	Epithelial(Normal)
	CTTCTCTTCGTAGGAG-1-1-a	-1.71	-14.6052	Epithelial(Normal)
	CTTCTCTTCTTGCATT-1-1-a	4.56052	-10.9276	Epithelial(Normal)
	CTTGGCTAGACCCACC-1-1-a	-2.14887	-12.995	Epithelial(Normal)
	CTTGGCTAGCCCAATT-1-1-a	2.90086	4.89097	B cell
	CTTGGCTAGGGAAACA-1-1-a	-1.6912	-12.8869	Epithelial(Normal)
	CTTGGCTAGTCTTGCA-1-1-a	0.823513	-12.2199	Epithelial(Normal)
	CTTGGCTGTCCCTTGT-1-1-a	6.63283	11.309	Myofibroblast
	CTTGGCTGTTACAGAA-1-1-a	-2.12291	-12.7894	Epithelial(Normal)
	CTTGGCTGTTCAGACT-1-1-a	-1.16022	-11.3035	Epithelial(Normal)
	CTTGGCTTCTGCAGTA-1-1-a	-2.09654	-12.4204	Epithelial(Normal)
	CTTTGCGAGGATGGTC-1-1-a	-5.90898	-4.11981	T cell
	CTTTGCGCAACTGCGC-1-1-a	-1.50146	-14.729	Epithelial(Normal)
	CTTTGCGCAATGCCAT-1-1-a	-0.872424	-11.434	Epithelial(Normal)
	CTTTGCGCATGTAAGA-1-1-a	-0.768598	-11.5769	Epithelial(Normal)
	CTTTGCGGTCGTTGTA-1-1-a	-1.17066	-12.2086	Epithelial(Normal)
	CTTTGCGGTGACAAAT-1-1-a	-1.919	-12.6953	Epithelial(Normal)
	CTTTGCGGTTAAGAAC-1-1-a	-0.789907	-11.9042	Epithelial(Normal)
	GAAACTCCACCCATGG-1-1-a	-1.08697	-11.8048	Epithelial(Normal)
	GAAACTCCAGATCTGT-1-1-a	-1.32305	-11.4318	Epithelial(Normal)
	GAAACTCCATGAAGTA-1-1-a	4.73176	-10.8577	Epithelial(Normal)
	GAAACTCGTCTTCTCG-1-1-a	-0.438616	-11.4338	Epithelial(Normal)
	GAAACTCTCCCAGGTG-1-1-a	-1.69348	-12.4637	Epithelial(Normal)
	GAAACTCTCGAACTGT-1-1-a	-2.38813	-12.995	Epithelial(Normal)
	GAAATGAAGGTGATTA-1-1-a	4.71968	-10.941	Epithelial(Normal)
	GAAATGACAGCTGTTA-1-1-a	-2.39679	2.25498	Plasma cell
	GAAATGACATAGACTC-1-1-a	-2.077	2.15576	Plasma cell
	GAAATGATCAACGGCC-1-1-a	-1.58471	-13.1523	Epithelial(Normal)
	GAAATGATCCGTAGGC-1-1-a	-0.419427	-11.3474	Epithelial(Normal)
	GAAATGATCTGATTCT-1-1-a	5.25424	-5.2316	Epithelial(Tumor)
	GAAATGATCTGTACGA-1-1-a	-1.57454	-14.3516	Epithelial(Normal)
	GAACATCAGTGTACGG-1-1-a	-7.48994	-1.46416	T cell
	GAACATCCAACACGCC-1-1-a	-0.544074	-11.663	Epithelial(Normal)
	GAACATCCAGACAAAT-1-1-a	-1.64527	-12.6183	Epithelial(Normal)
	GAACATCGTCCGAATT-1-1-a	-6.63761	-3.74267	T cell
	GAACATCGTTCTCATT-1-1-a	-1.68148	-14.5543	Epithelial(Normal)
	GAACCTAAGCGTAATA-1-1-a	-8.18521	-1.84796	T cell
	GAACCTAGTAAATGAC-1-1-a	-2.05041	-13.153	Epithelial(Normal)
	GAACCTAGTACCAGTT-1-1-a	-1.17516	-12.0433	Epithelial(Normal)
	GAACCTAGTTTAGGAA-1-1-a	-1.46983	-14.1231	Epithelial(Normal)
	GAACCTATCCGCGGTA-1-1-a	-1.936	-13.0257	Epithelial(Normal)
	GAACGGAAGAAACGAG-1-1-a	-0.136174	-11.3429	Epithelial(Normal)
	GAACGGAAGCAAATCA-1-1-a	-1.57947	-13.9299	Epithelial(Normal)
	GAACGGAAGCGATGAC-1-1-a	4.81404	-10.8753	Epithelial(Normal)
	GAACGGACATGGTCAT-1-1-a	-1.58919	-13.0225	Epithelial(Normal)
	GAACGGAGTGGCAAAC-1-1-a	-1.40969	-14.3206	Epithelial(Normal)
	GAACGGATCCAATGGT-1-1-a	-0.262746	-11.2692	Epithelial(Normal)
	GAACGGATCCTTAATC-1-1-a	-1.77391	-12.117	Epithelial(Normal)
	GAACGGATCGCCTGTT-1-1-a	4.57421	-10.8354	Epithelial(Normal)
	GAAGCAGAGACTTGAA-1-1-a	-1.14375	-11.3683	Epithelial(Normal)
	GAAGCAGGTCGATTGT-1-1-a	-2.32815	-13.0591	Epithelial(Normal)
	GAAGCAGGTCTCCCTA-1-1-a	-2.25217	-12.7618	Epithelial(Normal)
	GAAGCAGGTGAGCGAT-1-1-a	-1.54642	-14.7198	Epithelial(Normal)
	GAAGCAGGTGTATGGG-1-1-a	-1.13449	-11.9047	Epithelial(Normal)
	GAAGCAGTCTCTAGGA-1-1-a	1.21035	-12.3121	Epithelial(Normal)
	GAATAAGAGGAATGGA-1-1-a	-1.18836	-12.2071	Epithelial(Normal)
	GAATAAGCACCACGTG-1-1-a	-1.49742	-12.6968	Epithelial(Normal)
	GAATAAGCAGATGAGC-1-1-a	0.406249	-11.9626	Epithelial(Normal)
	GAATAAGTCGCGGATC-1-1-a	-2.22737	-13.1569	Epithelial(Normal)
	GAATGAAGTCGGATCC-1-1-a	-1.96594	-11.8647	Epithelial(Normal)
	GAATGAAGTTAAAGAC-1-1-a	3.66448	14.9674	Fibroblast
	GAATGAATCGACGGAA-1-1-a	1.5585	-11.5691	Epithelial(Normal)
	GAATGAATCGCATGAT-1-1-a	-0.940523	-11.2612	Epithelial(Normal)
	GAATGAATCTCTAGGA-1-1-a	3.41593	15.0541	Fibroblast
	GACACGCAGACGCTTT-1-1-a	-0.908594	-11.6715	Epithelial(Normal)
	GACACGCGTAATCACC-1-1-a	-2.30427	-12.9552	Epithelial(Normal)
	GACACGCGTTAAGTAG-1-1-a	-2.44399	-12.9399	Epithelial(Normal)
	GACACGCTCGTAGATC-1-1-a	9.45027	3.84777	Endothelial
	GACAGAGAGAGCTGGT-1-1-a	-1.71029	-12.8685	Epithelial(Normal)
	GACAGAGAGGGCATGT-1-1-a	-0.782568	-11.6274	Epithelial(Normal)
	GACAGAGAGTATTGGA-1-1-a	0.97571	-11.7651	Epithelial(Normal)
	GACAGAGCACAACTGT-1-1-a	-2.02301	1.81424	Plasma cell
	GACAGAGGTAAGAGGA-1-1-a	9.53596	3.76852	Endothelial
	GACAGAGGTACCTACA-1-1-a	-1.40184	-12.4426	Epithelial(Normal)
	GACAGAGGTCTCACCT-1-1-a	-6.24415	-3.46652	T cell
	GACAGAGGTGGTCTCG-1-1-a	-0.207851	-12.4238	Epithelial(Normal)
	GACAGAGTCCGAATGT-1-1-a	-1.91271	-13.0846	Epithelial(Normal)
	GACCAATAGCCGATTT-1-1-a	-1.7269	-12.7228	Epithelial(Normal)
	GACCAATAGTACGTAA-1-1-a	-1.52101	-14.7459	Epithelial(Normal)
	GACCAATCACCCTATC-1-1-a	-1.17221	-12.4552	Epithelial(Normal)
	GACCAATCAGCCTTTC-1-1-a	-1.53244	-13.8913	Epithelial(Normal)
	GACCAATCATCCGCGA-1-1-a	-0.454823	-11.2866	Epithelial(Normal)
	GACCAATGTTAGGGTG-1-1-a	-1.75299	-12.498	Epithelial(Normal)
	GACCAATGTTCGCTAA-1-1-a	-0.776958	-11.7917	Epithelial(Normal)
	GACCAATTCGTTACAG-1-1-a	1.16225	-12.5679	Epithelial(Normal)
	GACCAATTCTTAGAGC-1-1-a	-2.15644	1.77728	Plasma cell
	GACCTGGAGAGTAAGG-1-1-a	-1.54167	-13.9063	Epithelial(Normal)
	GACCTGGAGCCTTGAT-1-1-a	4.70722	-10.8547	Epithelial(Normal)
	GACCTGGAGGAATCGC-1-1-a	-2.49868	2.06118	Plasma cell
	GACCTGGCAAGGACTG-1-1-a	-0.501358	-11.2187	Epithelial(Normal)
	GACCTGGCATGGTAGG-1-1-a	-0.830481	-11.1346	Epithelial(Normal)
	GACCTGGTCAGAGCTT-1-1-a	-1.56166	-12.3248	Epithelial(Normal)
	GACCTGGTCATCACCC-1-1-a	-0.190406	-11.2601	Epithelial(Normal)
	GACGCGTCATGCAATC-1-1-a	0.113918	-11.9321	Epithelial(Normal)
	GACGCGTGTGGCCCTA-1-1-a	0.456751	-11.8879	Epithelial(Normal)
	GACGCGTTCTGTCTAT-1-1-a	-0.554542	-11.3408	Epithelial(Normal)
	GACGGCTAGAGAACAG-1-1-a	-1.98626	-12.8722	Epithelial(Normal)
	GACGGCTAGGCAGTCA-1-1-a	-1.27617	-14.1607	Epithelial(Normal)
	GACGGCTCAAGTCATC-1-1-a	-1.26454	-11.7964	Epithelial(Normal)
	GACGGCTCAATGGATA-1-1-a	-1.54403	-14.1859	Epithelial(Normal)
	GACGGCTCACCGTTGG-1-1-a	4.56358	-11.1601	Epithelial(Normal)
	GACGGCTCATAGGATA-1-1-a	3.81393	-10.7911	Epithelial(Normal)
	GACGGCTGTCTGGTCG-1-1-a	-1.52518	-14.5386	Epithelial(Normal)
	GACGGCTGTGTGACGA-1-1-a	-1.50684	-12.5408	Epithelial(Normal)
	GACGGCTTCCCAGGTG-1-1-a	0.889579	7.80326	Mast cell
	GACGTGCAGGAATTAC-1-1-a	4.66344	-10.8219	Epithelial(Normal)
	GACGTGCAGGTAGCCA-1-1-a	2.75455	4.7419	B cell
	GACGTGCCACCGAAAG-1-1-a	0.224568	-12.1031	Epithelial(Normal)
	GACGTGCGTCCGCTGA-1-1-a	-0.856612	-11.6153	Epithelial(Normal)
	GACGTGCGTGAGGGAG-1-1-a	-0.988163	-11.5968	Epithelial(Normal)
	GACGTGCTCTTGCAAG-1-1-a	-0.318778	-11.4017	Epithelial(Normal)
	GACGTTAAGAGCTTCT-1-1-a	-1.56659	-11.9175	Epithelial(Normal)
	GACGTTAAGAGTAATC-1-1-a	-2.88322	1.87822	Plasma cell
	GACGTTAAGGACCACA-1-1-a	-2.7985	1.84998	Plasma cell
	GACGTTAAGGCAGTCA-1-1-a	-1.65705	-13.1541	Epithelial(Normal)
	GACGTTAAGTAGGTGC-1-1-a	-2.67098	1.77804	Plasma cell
	GACGTTAGTCTAGTGT-1-1-a	-2.29241	-13.156	Epithelial(Normal)
	GACGTTATCAGCACAT-1-1-a	-2.49805	1.92949	Plasma cell
	GACTAACAGATAGTCA-1-1-a	-1.28017	-11.8013	Epithelial(Normal)
	GACTAACTCCTCATTA-1-1-a	-2.44365	1.97896	Plasma cell
	GACTAACTCTGCCCTA-1-1-a	-3.15421	2.81117	Plasma cell
	GACTAACTCTTGACGA-1-1-a	-0.813242	-11.6123	Epithelial(Normal)
	GACTACAAGACAGGCT-1-1-a	-0.607465	-11.1082	Epithelial(Normal)
	GACTACAAGGAGTAGA-1-1-a	9.25049	4.8727	Endothelial
	GACTACACACTAAGTC-1-1-a	-0.777379	-11.4583	Epithelial(Normal)
	GACTACACAGGACCCT-1-1-a	-1.59263	-13.1393	Epithelial(Normal)
	GACTACATCAAACAAG-1-1-a	-1.45536	-14.4255	Epithelial(Normal)
	GACTACATCGACGGAA-1-1-a	-1.01	-11.4164	Epithelial(Normal)
	GACTACATCTTAACCT-1-1-a	-5.98012	-3.42753	T cell
	GACTGCGAGATCCCAT-1-1-a	-2.68962	1.92057	Plasma cell
	GACTGCGAGCTAGCCC-1-1-a	-1.27964	-12.059	Epithelial(Normal)
	GACTGCGAGTCCCACG-1-1-a	-0.652048	-11.7704	Epithelial(Normal)
	GACTGCGCAGTCAGCC-1-1-a	-2.3853	-12.8203	Epithelial(Normal)
	GACTGCGGTCATTAGC-1-1-a	-1.69065	-13.5554	Epithelial(Normal)
	GACTGCGGTCGAGTTT-1-1-a	-6.94624	-3.67597	T cell
	GACTGCGTCGTTGCCT-1-1-a	-2.39589	-12.8333	Epithelial(Normal)
	GAGCAGAAGAACTGTA-1-1-a	3.7063	-10.8739	Epithelial(Normal)
	GAGCAGACATTGGCGC-1-1-a	-1.34572	-14.3257	Epithelial(Normal)
	GAGCAGAGTGATAAAC-1-1-a	1.57653	-11.5509	Epithelial(Normal)
	GAGCAGAGTGCAACTT-1-1-a	-1.81157	-12.7525	Epithelial(Normal)
	GAGCAGATCCTTGACC-1-1-a	4.52831	-10.9137	Epithelial(Normal)
	GAGCAGATCGGCGCTA-1-1-a	4.65417	-10.7775	Epithelial(Normal)
	GAGGTGAAGTGCCATT-1-1-a	-1.19564	-11.9701	Epithelial(Normal)
	GAGGTGACACGGCTAC-1-1-a	-2.23291	-12.62	Epithelial(Normal)
	GAGGTGAGTCCAGTGC-1-1-a	0.951411	-11.7497	Epithelial(Normal)
	GAGGTGATCGCGTTTC-1-1-a	-2.26804	-13.1205	Epithelial(Normal)
	GAGGTGATCTACTATC-1-1-a	-1.5393	-13.2378	Epithelial(Normal)
	GAGTCCGAGACGACGT-1-1-a	4.78498	-10.8413	Epithelial(Normal)
	GAGTCCGTCCTAGGGC-1-1-a	-2.56845	1.7517	Plasma cell
	GAGTCCGTCGGAATCT-1-1-a	-0.253407	-11.2494	Epithelial(Normal)
	GAGTCCGTCTCTAAGG-1-1-a	-1.66028	-14.6184	Epithelial(Normal)
	GATCAGTAGACTACAA-1-1-a	-2.6614	1.78014	Plasma cell
	GATCAGTAGAGCTGGT-1-1-a	-1.50716	-12.3875	Epithelial(Normal)
	GATCAGTGTCATCGGC-1-1-a	-1.56371	-13.2724	Epithelial(Normal)
	GATCAGTGTCTTCTCG-1-1-a	-1.70104	-14.4687	Epithelial(Normal)
	GATCAGTTCGCTGATA-1-1-a	-0.730051	-12.3556	Epithelial(Normal)
	GATCGATAGTACGCGA-1-1-a	-1.89415	-12.595	Epithelial(Normal)
	GATCGATAGTCGTACT-1-1-a	0.876515	-11.7959	Epithelial(Normal)
	GATCGATCAGCTTCGG-1-1-a	-1.62427	-13.2366	Epithelial(Normal)
	GATCGATCAGTTAACC-1-1-a	-0.537349	-11.2971	Epithelial(Normal)
	GATCGATCATGACGGA-1-1-a	-2.29739	-12.8945	Epithelial(Normal)
	GATCGATGTGTGGTTT-1-1-a	-2.12519	-13.1027	Epithelial(Normal)
	GATCGATTCCAAGTAC-1-1-a	4.58932	-10.4873	Epithelial(Normal)
	GATCGATTCGTGGGAA-1-1-a	-1.71889	-13.0895	Epithelial(Normal)
	GATCGATTCTGATACG-1-1-a	-0.955485	-11.8076	Epithelial(Normal)
	GATCGCGAGATGTTAG-1-1-a	0.40272	-11.9416	Epithelial(Normal)
	GATCGCGCAAGCCTAT-1-1-a	0.155222	-11.543	Epithelial(Normal)
	GATCGCGTCACCCGAG-1-1-a	4.29741	-10.8984	Epithelial(Normal)
	GATCGCGTCCACGAAT-1-1-a	-0.975373	-12.2881	Epithelial(Normal)
	GATCGCGTCCTATGTT-1-1-a	0.885934	-11.7848	Epithelial(Normal)
	GATCGCGTCGGTTCGG-1-1-a	4.0702	-10.861	Epithelial(Normal)
	GATCGTAAGACAATAC-1-1-a	0.994338	-11.7882	Epithelial(Normal)
	GATCGTAAGACAGACC-1-1-a	-2.10862	-13.2243	Epithelial(Normal)
	GATCGTAAGCGATATA-1-1-a	-0.795919	-11.8828	Epithelial(Normal)
	GATCGTAAGGCATTGG-1-1-a	0.129036	-11.5034	Epithelial(Normal)
	GATCGTAAGGCTATCT-1-1-a	-7.23561	-3.6451	T cell
	GATCGTAAGTGCGTGA-1-1-a	-8.11811	-1.73145	T cell
	GATCGTACATTGGGCC-1-1-a	4.06487	14.7473	Fibroblast
	GATCGTAGTCGAGTTT-1-1-a	-1.11169	-12.2534	Epithelial(Normal)
	GATCGTAGTTAAAGAC-1-1-a	-0.151342	-12.4058	Epithelial(Normal)
	GATCGTATCATTATCC-1-1-a	-2.37629	-12.8679	Epithelial(Normal)
	GATCGTATCGAGCCCA-1-1-a	4.83484	-10.8564	Epithelial(Normal)
	GATCGTATCTGGCGAC-1-1-a	-7.77814	-3.75474	T cell
	GATCTAGAGCGCTCCA-1-1-a	-1.54804	-12.9399	Epithelial(Normal)
	GATCTAGCAATGTTGC-1-1-a	-2.43763	-13.0141	Epithelial(Normal)
	GATCTAGCACCCATGG-1-1-a	-0.270128	-11.3255	Epithelial(Normal)
	GATCTAGGTTCGTTGA-1-1-a	-1.56807	-13.849	Epithelial(Normal)
	GATCTAGTCCAAGCCG-1-1-a	-2.29161	-12.9712	Epithelial(Normal)
	GATGAAAAGAATCTCC-1-1-a	-0.817301	-11.7368	Epithelial(Normal)
	GATGAAAAGCTGAAAT-1-1-a	-2.28338	1.87424	Plasma cell
	GATGAAAAGCTGGAAC-1-1-a	-2.36203	-13.0081	Epithelial(Normal)
	GATGAAAAGGCCCTTG-1-1-a	-2.28345	1.99988	Plasma cell
	GATGAAAAGTGGTCCC-1-1-a	-2.60748	1.7649	Plasma cell
	GATGAAAGTCCGAATT-1-1-a	4.33427	-10.8212	Epithelial(Normal)
	GATGAAAGTTCCGTCT-1-1-a	-1.20486	-11.9853	Epithelial(Normal)
	GATGAAATCAACCATG-1-1-a	-1.18604	-14.5457	Epithelial(Normal)
	GATGAGGAGTTCCACA-1-1-a	-1.70602	-12.7956	Epithelial(Normal)
	GATGAGGCACACCGAC-1-1-a	-1.19071	-12.6554	Epithelial(Tumor)
	GATGAGGGTCGCTTTC-1-1-a	-2.41522	-13.1915	Epithelial(Normal)
	GATGAGGTCAGGTTCA-1-1-a	1.02328	-11.7553	Epithelial(Normal)
	GATGAGGTCGCACTCT-1-1-a	2.9311	4.92203	B cell
	GATGAGGTCGGCTACG-1-1-a	-2.79599	1.9502	Plasma cell
	GATGCTAAGACTAGAT-1-1-a	-2.36003	1.85964	Plasma cell
	GATGCTACAATCTACG-1-1-a	-1.76864	-12.9026	Epithelial(Normal)
	GATGCTAGTAAACCTC-1-1-a	-1.50603	-14.7381	Epithelial(Normal)
	GATGCTATCCGGGTGT-1-1-a	4.97422	-10.726	Epithelial(Normal)
	GATTCAGAGGCATTGG-1-1-a	-0.942934	-11.4063	Epithelial(Normal)
	GATTCAGAGGTGGGTT-1-1-a	-0.715434	-11.2942	Epithelial(Normal)
	GATTCAGCAATCAGAA-1-1-a	-2.34087	-12.8993	Epithelial(Normal)
	GATTCAGGTAAGTGGC-1-1-a	-1.49754	-12.4015	Epithelial(Normal)
	GATTCAGGTCATTAGC-1-1-a	4.59459	-11.105	Epithelial(Normal)
	GATTCAGGTCCAGTGC-1-1-a	-0.764984	-13.6454	Epithelial(Normal)
	GATTCAGGTCCTCTTG-1-1-a	-1.76412	-12.3289	Epithelial(Normal)
	GATTCAGGTCTGGTCG-1-1-a	-1.59184	-12.5757	Epithelial(Normal)
	GATTCAGGTTGAGTTC-1-1-a	0.0880751	-11.5103	Epithelial(Normal)
	GCAAACTAGTCCGGTC-1-1-a	4.53238	-10.8966	Epithelial(Normal)
	GCAAACTCATCGACGC-1-1-a	-2.41879	-12.8878	Epithelial(Normal)
	GCAAACTCATGATCCA-1-1-a	4.8026	-10.8507	Epithelial(Normal)
	GCAAACTCATGTTCCC-1-1-a	-2.03591	-12.9352	Epithelial(Normal)
	GCAAACTTCCAATGGT-1-1-a	-2.07058	-13.1061	Epithelial(Normal)
	GCAAACTTCCCTCTTT-1-1-a	4.44812	-10.8558	Epithelial(Normal)
	GCAAACTTCCCTTGCA-1-1-a	-0.828218	-11.8277	Epithelial(Normal)
	GCAAACTTCGCCGTGA-1-1-a	-2.10186	1.86602	Epithelial(Tumor)
	GCAAACTTCTTGCCGT-1-1-a	3.66236	-10.9192	Epithelial(Normal)
	GCAATCAAGAGGTACC-1-1-a	-2.94947	1.93511	Plasma cell
	GCAATCAAGAGTTGGC-1-1-a	-1.77243	2.48976	Plasma cell
	GCAATCACAACAACCT-1-1-a	-1.59646	-14.7987	Epithelial(Normal)
	GCAATCACACAAGACG-1-1-a	-1.05528	-12.2947	Epithelial(Normal)
	GCAATCACAGGTCCAC-1-1-a	-2.29072	1.85705	Plasma cell
	GCAATCAGTCCAAGTT-1-1-a	-0.235467	-11.0754	Epithelial(Normal)
	GCAATCATCCACTCCA-1-1-a	-2.2044	-12.8448	Epithelial(Normal)
	GCAATCATCTCGTTTA-1-1-a	-0.702983	-12.7513	Epithelial(Normal)
	GCAATCATCTGGTTCC-1-1-a	-0.222271	-12.1563	Epithelial(Normal)
	GCACATACATAACCTG-1-1-a	-9.78628	7.68037	Myeloid
	GCACATACATGCCTAA-1-1-a	-1.31581	2.98149	Plasma cell
	GCACATAGTAAGTGGC-1-1-a	-1.69166	2.22241	Plasma cell
	GCACATAGTCACCTAA-1-1-a	-0.899239	-11.2352	Epithelial(Normal)
	GCACTCTAGAGTTGGC-1-1-a	0.229585	-12.1257	Epithelial(Normal)
	GCACTCTAGGCGCTCT-1-1-a	-1.88325	-12.3364	Epithelial(Normal)
	GCACTCTGTCGAATCT-1-1-a	-1.40487	-12.5395	Epithelial(Normal)
	GCACTCTGTCTTCGTC-1-1-a	1.46062	-12.1748	Epithelial(Normal)
	GCACTCTGTTAGATGA-1-1-a	-1.31085	-12.3208	Epithelial(Normal)
	GCACTCTTCCTTTCTC-1-1-a	-1.08356	-11.6988	Epithelial(Normal)
	GCACTCTTCGAACGGA-1-1-a	-1.58969	-12.1998	Epithelial(Normal)
	GCACTCTTCTAGAGTC-1-1-a	-1.01569	-11.6312	Epithelial(Normal)
	GCAGCCAAGAAGATTC-1-1-a	-0.518446	-11.2815	Epithelial(Normal)
	GCAGCCACAAGTCTGT-1-1-a	-1.55433	-13.82	Epithelial(Normal)
	GCAGCCACAATCTACG-1-1-a	4.66828	-10.4965	Epithelial(Normal)
	GCAGCCACACGGCTAC-1-1-a	-1.05119	-11.959	Epithelial(Normal)
	GCAGCCAGTCGGATCC-1-1-a	-1.08746	-12.1375	Epithelial(Normal)
	GCAGCCATCACTTCAT-1-1-a	-1.52474	-14.6016	Epithelial(Normal)
	GCAGCCATCCCGGATG-1-1-a	-1.52433	-14.5906	Epithelial(Normal)
	GCAGCCATCTTTAGGG-1-1-a	5.77564	-4.59774	Epithelial(Tumor)
	GCAGTTAAGTATCTCG-1-1-a	-1.5749	-12.2971	Epithelial(Normal)
	GCAGTTAAGTGAAGAG-1-1-a	-2.25506	-13.191	Epithelial(Normal)
	GCAGTTAGTTCGTCTC-1-1-a	-1.35282	2.37847	Plasma cell
	GCAGTTATCTATCCCG-1-1-a	-1.64394	-13.0699	Epithelial(Normal)
	GCATACAAGCCGCCTA-1-1-a	2.71047	-6.11854	Epithelial(Tumor)
	GCATACAAGCGTAGTG-1-1-a	-1.58052	-14.7525	Epithelial(Normal)
	GCATACACAGGACCCT-1-1-a	-1.52877	-14.7798	Epithelial(Normal)
	GCATACATCAGAGCTT-1-1-a	-1.3648	-12.3699	Epithelial(Normal)
	GCATGATAGACTGTAA-1-1-a	4.66471	-10.8367	Epithelial(Normal)
	GCATGATAGGACCACA-1-1-a	-1.63301	-13.3773	Epithelial(Normal)
	GCATGATCAATTCCTT-1-1-a	-1.59898	-13.1002	Epithelial(Normal)
	GCATGATCACTGTGTA-1-1-a	-1.51928	-14.0118	Epithelial(Normal)
	GCATGATGTTCTGAAC-1-1-a	4.74468	-10.8929	Epithelial(Normal)
	GCATGATTCAGCTTAG-1-1-a	-1.32632	2.35789	Plasma cell
	GCATGCGAGAAACCTA-1-1-a	-1.77024	-12.4096	Epithelial(Normal)
	GCATGCGAGATGCCAG-1-1-a	-1.52533	-12.4195	Epithelial(Normal)
	GCATGCGGTGCAGGTA-1-1-a	-1.28895	-14.5874	Epithelial(Normal)
	GCATGCGGTTTGGGCC-1-1-a	-9.45066	7.92546	Myeloid
	GCATGCGTCTTGTCAT-1-1-a	-6.61526	-3.63251	T cell
	GCATGTAAGACGCAAC-1-1-a	3.98838	-10.8907	Epithelial(Normal)
	GCATGTACACAACGCC-1-1-a	-1.59208	-12.1015	Epithelial(Normal)
	GCATGTACATATGGTC-1-1-a	-2.58159	1.74078	Plasma cell
	GCATGTACATGGTAGG-1-1-a	-1.15489	-11.8968	Epithelial(Normal)
	GCATGTATCTGGAGCC-1-1-a	-0.165426	-12.3236	Epithelial(Normal)
	GCCAAATCAAAGGCGT-1-1-a	-0.431192	-11.9322	Epithelial(Normal)
	GCCAAATCATTGGGCC-1-1-a	-0.933402	-11.7182	Epithelial(Normal)
	GCCAAATGTACTCAAC-1-1-a	-10.0288	8.07117	Myeloid
	GCCAAATGTCCATCCT-1-1-a	-1.5977	-14.5687	Epithelial(Normal)
	GCCAAATGTCGATTGT-1-1-a	0.723198	-13.2374	Epithelial(Normal)
	GCCAAATGTTACGTCA-1-1-a	-1.52611	-14.4752	Epithelial(Normal)
	GCCAAATTCAGCTGGC-1-1-a	3.52767	-4.3559	Epithelial(Tumor)
	GCCTCTAAGCGTCTAT-1-1-a	-1.10577	-11.8017	Epithelial(Normal)
	GCCTCTACAGGTGGAT-1-1-a	-1.53713	-14.7766	Epithelial(Normal)
	GCCTCTAGTAATCACC-1-1-a	4.30204	-10.8703	Epithelial(Normal)
	GCCTCTAGTGTTTGGT-1-1-a	-1.67949	-14.232	Epithelial(Normal)
	GCCTCTAGTTACAGAA-1-1-a	-1.01616	-11.4748	Epithelial(Normal)
	GCCTCTATCACAAACC-1-1-a	4.69941	-10.8479	Epithelial(Normal)
	GCCTCTATCGTCGTTC-1-1-a	4.73229	-10.5238	Epithelial(Normal)
	GCGACCAGTTAAGATG-1-1-a	1.36565	-11.6501	Epithelial(Normal)
	GCGACCAGTTGGTAAA-1-1-a	-2.02756	-12.9158	Epithelial(Normal)
	GCGACCATCAGCGATT-1-1-a	-0.434847	-11.3352	Epithelial(Normal)
	GCGAGAAAGAAGGACA-1-1-a	-2.05302	-12.8197	Epithelial(Normal)
	GCGAGAACACGCCAGT-1-1-a	10.7302	5.52047	Endothelial
	GCGAGAACACTTCGAA-1-1-a	4.73033	-10.8616	Epithelial(Normal)
	GCGAGAAGTTTAAGCC-1-1-a	4.8117	-10.9035	Epithelial(Normal)
	GCGAGAATCATCGCTC-1-1-a	-1.58675	-14.4843	Epithelial(Normal)
	GCGAGAATCGAATCCA-1-1-a	-2.13161	1.9141	Plasma cell
	GCGAGAATCGAATGGG-1-1-a	-1.47128	-14.3679	Epithelial(Normal)
	GCGAGAATCGACAGCC-1-1-a	-1.0306	-11.611	Epithelial(Normal)
	GCGCAACAGCAACGGT-1-1-a	-1.57291	-14.7758	Epithelial(Normal)
	GCGCAACGTACCGCTG-1-1-a	3.94379	-10.9	Epithelial(Normal)
	GCGCAGTAGATCCCAT-1-1-a	0.186475	-12.2982	Epithelial(Normal)
	GCGCAGTAGTGAAGTT-1-1-a	-1.13124	-12.5542	Epithelial(Normal)
	GCGCAGTCACGAAAGC-1-1-a	-1.60083	-13.1639	Epithelial(Normal)
	GCGCAGTCAGCTGTTA-1-1-a	-2.43793	1.79837	Plasma cell
	GCGCAGTCATATGCTG-1-1-a	9.85176	4.33831	Endothelial
	GCGCAGTGTAAGCACG-1-1-a	-2.09792	-13.2247	Epithelial(Normal)
	GCGCAGTGTACCGTTA-1-1-a	-7.84666	-3.62943	T cell
	GCGCAGTGTCATCGGC-1-1-a	4.58455	-10.896	Epithelial(Normal)
	GCGCAGTGTCTTGCGG-1-1-a	-1.24496	-11.8041	Epithelial(Normal)
	GCGCAGTGTGCTTCTC-1-1-a	10.8325	5.40272	Endothelial
	GCGCAGTGTTTGACTG-1-1-a	-2.37613	1.84499	Plasma cell
	GCGCAGTTCCGTCAAA-1-1-a	-1.15026	-11.6639	Epithelial(Normal)
	GCGCCAAAGAGGGATA-1-1-a	-1.8029	-12.8613	Epithelial(Normal)
	GCGCCAAAGCCAGTTT-1-1-a	-1.0441	-11.4368	Epithelial(Normal)
	GCGCCAAAGCCTATGT-1-1-a	-0.231717	-11.2834	Epithelial(Normal)
	GCGCCAAAGGATGTAT-1-1-a	0.0304398	-11.7803	Epithelial(Normal)
	GCGCCAACACGAGAGT-1-1-a	-0.283283	-12.0758	Epithelial(Normal)
	GCGCCAACAGATGGGT-1-1-a	-0.502441	-11.3879	Epithelial(Normal)
	GCGCCAACAGGCTCAC-1-1-a	2.37827	15.6544	Fibroblast
	GCGCCAACATGAACCT-1-1-a	3.5795	14.9844	Fibroblast
	GCGCCAAGTATCTGCA-1-1-a	3.33734	14.8507	Fibroblast
	GCGCCAATCACGATGT-1-1-a	-1.72458	-13.3096	Epithelial(Normal)
	GCGCCAATCCACTCCA-1-1-a	2.27154	-5.92637	Epithelial(Tumor)
	GCGCCAATCCCGGATG-1-1-a	-1.63847	-12.4966	Epithelial(Normal)
	GCGCGATAGACAAAGG-1-1-a	0.201089	-12.2171	Epithelial(Normal)
	GCGCGATAGCCCTAAT-1-1-a	-2.0882	-13.1884	Epithelial(Normal)
	GCGCGATAGTGGTAGC-1-1-a	-1.67237	-12.2331	Epithelial(Normal)
	GCGCGATGTCCGTGAC-1-1-a	-2.33781	-12.9914	Epithelial(Normal)
	GCGCGATGTGCAACGA-1-1-a	-1.59023	-14.3781	Epithelial(Normal)
	GCGCGATGTGCCTGGT-1-1-a	-0.992893	-10.9687	Epithelial(Normal)
	GCGCGATTCAAACAAG-1-1-a	-0.624335	-11.513	Epithelial(Normal)
	GCGGGTTAGATGCGAC-1-1-a	-2.34812	-13.0819	Epithelial(Normal)
	GCGGGTTAGCGTAGTG-1-1-a	-1.69571	-13.9737	Epithelial(Normal)
	GCGGGTTAGGGATGGG-1-1-a	-0.454602	-11.4215	Epithelial(Normal)
	GCGGGTTAGGGCTCTC-1-1-a	-1.40478	-14.3032	Epithelial(Normal)
	GCGGGTTCACTGTCGG-1-1-a	0.508592	-11.9551	Epithelial(Normal)
	GCGGGTTCAGGTCCAC-1-1-a	-2.05126	-13.0222	Epithelial(Normal)
	GCGGGTTGTCCCTACT-1-1-a	4.22384	-10.843	Epithelial(Normal)
	GCGGGTTGTTCGTTGA-1-1-a	-1.36274	-12.3265	Epithelial(Normal)
	GCGGGTTTCCTATGTT-1-1-a	-1.7328	-14.1816	Epithelial(Normal)
	GCTCCTACACATAACC-1-1-a	-0.663654	-11.3422	Epithelial(Normal)
	GCTCCTACATAGAAAC-1-1-a	4.55165	-10.6977	Epithelial(Normal)
	GCTCCTAGTAACGCGA-1-1-a	-2.20458	-13.1967	Epithelial(Normal)
	GCTCCTAGTAGTACCT-1-1-a	-0.732263	-11.443	Epithelial(Normal)
[truncated: 45,388 more rows]

## Sheet: Fig. 2B
Fig. 2b
	Dataset\Cell type, value is cell count	Epithelial(Normal)	Epithelial(Tumor)	Fibroblast	Myofibroblast	Endothelial	Myeloid	T cell	B cell	Plasma cell	Mast cell
	Colon_07	2542	42	53	6	32	49	64	17	281	21
	Colon_08	2310	46	3	4	0	12	0	0	216	3
	Colon_09	1683	30	5	0	5	11	7	5	15	2
	Tumor_07	60	1178	873	393	516	543	292	14	16	127
	Tumor_08	42	1950	82	138	57	214	33	1	43	30
	Tumor_09	0	243	278	320	522	414	76	4	130	113
	Tumor_24	0	2750	29	15	52	357	1171	12	101	23
	Tumor_26	0	738	160	30	131	455	313	79	459	15
	Tumor_27	4	262	70	14	78	534	75	17	168	59
	Tumor_28	0	2881	362	207	60	372	15	0	1	8
	Tumor_44	0	17	365	1055	965	1174	158	57	311	126
	Tumor_49	0	91	14	14	12	373	49	1	4	19
	Tumor_80	0	341	9	77	26	48	132	3	52	2
	Tumor_81	0	13	0	2	0	2	664	18	22	1
	Tumor_83	0	839	6	8	1	45	180	64	561	0
	Tumor_84	0	301	13	4	6	15	99	2	7	5
	Tumor_86	0	1249	12	12	8	29	26	0	0	2
	Tumor_87	14	15	44	5	3	17	41	73	486	4
		Patient	Stage	Sex	MSI	CMS	Sample_type
	Colon_07	7	1	F	MSS	4	Colon
	Colon_08	8	3	M	MSS	2	Colon
	Colon_09	9	4	M	MSS	4	Colon
	Tumor_07	7	1	F	MSS	4	Tumor
	Tumor_26	26	1	F	MSS	2	Tumor
	Tumor_80	80	2	F	MSS	2	Tumor
	Tumor_83	83	2	F	MSS	1	Tumor
	Tumor_84	84	2	F	MSS	2	Tumor
	Tumor_08	8	3	M	MSS	2	Tumor
	Tumor_24	24	3	M	MSS	3	Tumor
	Tumor_49	49	3	M	MSS	3	Tumor
	Tumor_81	81	3	F	MSS	NA	Tumor
	Tumor_09	9	4	M	MSS	4	Tumor
	Tumor_27	27	4	F	MSS	4	Tumor
	Tumor_28	28	4	M	MSS	2	Tumor
	Tumor_44	44	4	F	MSS	4	Tumor
	Tumor_86	86	3	M	MSI	1	Tumor
	Tumor_87	87	3	F	MSI	NA	Tumor

## Sheet: Fig. 2D
Fig. 2d	Samples ending with "reg001" are normal samples and others are tumor samples
	CRC36_86_reg001	Epithelial	Macrophage	T_cell	B_cell	Stromal_cell	Muscle/Myofibroblast	Endothelial
	Epithelial	0.937276	0.0215054	0.00950977	8.67152e-05	0.00448029	0.0214476	0.0056943
	Macrophage	0.0852098	0.405749	0.0866598	0.0034118	0.113443	0.220488	0.0850392
	T_cell	0.0990123	0.247654	0.416296	0.00395062	0.0353086	0.149877	0.0479012
	B_cell	0.00793651	0.269841	0.0873016	0.0238095	0.198413	0.333333	0.0793651
	Stromal_cell	0.0181951	0.11103	0.0123726	0.00210254	0.614993	0.191412	0.0498949
	Muscle/Myofibroblast	0.0506698	0.128373	0.0292176	0.00189284	0.109687	0.605222	0.0749369
	Endothelial	0.0460007	0.171129	0.0324408	0.00120151	0.0846207	0.270168	0.394439
	CRC36_86_reg002	Epithelial	Macrophage	T_cell	B_cell	Stromal_cell	Muscle/Myofibroblast	Endothelial
	Epithelial	0.945897	0.00478636	0.00385098	0.000905527	0.0046968	0.0300217	0.00984138
	Macrophage	0.197745	0.179464	0.0609385	0.000914077	0.0487508	0.340951	0.171237
	T_cell	0.180159	0.0829365	0.186111	0.00277778	0.0480159	0.370238	0.129762
	B_cell	0.606481	0.0231481	0.0277778	0.101852	0.0231481	0.180556	0.037037
	Stromal_cell	0.0676923	0.0221795	0.015	0.000769231	0.445	0.378974	0.0703846
	Muscle/Myofibroblast	0.135341	0.0417678	0.0343775	0.00154423	0.110192	0.560372	0.116406
	Endothelial	0.137325	0.0610572	0.0361381	0.000755124	0.061165	0.333657	0.369903
	CRC37_92_reg001	Epithelial	Macrophage	T_cell	B_cell	Stromal_cell	Muscle/Myofibroblast	Endothelial
	Epithelial	0.94032	0.0112246	0.00101346	7.64877e-05	0.01067	0.0290653	0.00762965
	Macrophage	0.135829	0.363993	0.00855615	0.00249554	0.158289	0.243494	0.087344
	T_cell	0.242424	0.17803	0.0757576	0.00757576	0.109848	0.238636	0.147727
	B_cell	0.0641026	0.166667	0.0128205	0.0384615	0.333333	0.25641	0.128205
	Stromal_cell	0.0734013	0.0998513	0.00308052	0.00329297	0.471426	0.270661	0.0782877
	Muscle/Myofibroblast	0.106016	0.0849975	0.00419132	0.00135602	0.151381	0.585676	0.0663831
	Endothelial	0.107292	0.10375	0.00875	0.00208333	0.145	0.220417	0.412708
	CRC37_92_reg002	Epithelial	Macrophage	T_cell	B_cell	Stromal_cell	Muscle/Myofibroblast	Endothelial
	Epithelial	0.945853	0.00781621	0.00506025	0.007732	0.00842864	0.0162602	0.00884969
	Macrophage	0.194277	0.203313	0.106091	0.0123829	0.0823293	0.199297	0.202309
	T_cell	0.150682	0.135976	0.173274	0.0125746	0.0660699	0.218457	0.242967
	B_cell	0.547826	0.0304348	0.0251208	0.224155	0.047343	0.0826087	0.0425121
	Stromal_cell	0.153413	0.0611403	0.0381345	0.0130033	0.311078	0.212178	0.211053
	Muscle/Myofibroblast	0.16075	0.0771144	0.0683743	0.0111604	0.111335	0.315786	0.255479
	Endothelial	0.0736409	0.0646694	0.0594361	0.00523337	0.089074	0.205543	0.502403
	CRC38_28_reg001	Epithelial	Macrophage	T_cell	B_cell	Stromal_cell	Muscle/Myofibroblast	Endothelial
	Epithelial	0.908656	0.0324082	0.00595342	0.000277243	0.0117172	0.0300881	0.0109
	Macrophage	0.168219	0.375523	0.0471176	0.00405022	0.14466	0.171729	0.0886999
	T_cell	0.210039	0.333333	0.139376	0.0082846	0.0774854	0.161793	0.0696881
	B_cell	0.0740741	0.225926	0.0666667	0.0666667	0.259259	0.211111	0.0962963
	Stromal_cell	0.0739742	0.179663	0.0124244	0.00564002	0.496894	0.167566	0.0638385
	Muscle/Myofibroblast	0.109784	0.12757	0.0161225	0.00307336	0.0997078	0.576632	0.06711
	Endothelial	0.133211	0.199509	0.0208717	0.00445058	0.103898	0.199048	0.339012
	CRC38_28_reg002	Epithelial	Macrophage	T_cell	B_cell	Stromal_cell	Muscle/Myofibroblast	Endothelial
	Epithelial	0.91133	0.0169279	0.00199725	0.00177195	0.0055655	0.0429165	0.0194914
	Macrophage	0.109766	0.351479	0.0756894	0.000785827	0.0196099	0.220532	0.222139
	T_cell	0.0590346	0.338878	0.177756	0.00163079	0.0143509	0.200098	0.208252
	B_cell	0.705479	0.0479452	0.0228311	0.0388128	0.0159817	0.134703	0.0342466
	Stromal_cell	0.191896	0.1013	0.0164373	0.00114679	0.192661	0.360474	0.136086
	Muscle/Myofibroblast	0.158944	0.122629	0.0252901	0.00130052	0.0371749	0.456903	0.197759
	Endothelial	0.0970934	0.167778	0.0349764	0.00054227	0.0199284	0.266851	0.41283
	CRC38_28_reg003	Epithelial	Macrophage	T_cell	B_cell	Stromal_cell	Muscle/Myofibroblast	Endothelial
	Epithelial	0.875831	0.0246497	0.00240907	0.00159817	0.00888836	0.056314	0.0303102
	Macrophage	0.137336	0.276934	0.0386857	0.00061345	0.0414462	0.281919	0.223066
	T_cell	0.0871754	0.27504	0.125331	0.00132485	0.027557	0.267621	0.215951
	B_cell	0.602151	0.0430108	0.0134409	0.107527	0.016129	0.172043	0.0456989
	Stromal_cell	0.140636	0.130754	0.0133767	0.000602555	0.20523	0.325259	0.184141
	Muscle/Myofibroblast	0.132729	0.119085	0.0162874	0.00111647	0.0444127	0.484747	0.201622
	Endothelial	0.104781	0.140769	0.0199154	0.000486334	0.0374477	0.301187	0.395414

## Sheet: Fig. 3A
Fig. 3a
		UMAP_1	UMAP_2	Dataset
	AAACCTGAGCACCGCT-1-1-a	3.11404	-12.5915	Colon_07
	AAACCTGAGTATCGAA-1-1-a	2.44899	-12.2966	Colon_07
	AAACCTGGTACTCGCG-1-1-a	5.8369	-9.71871	Colon_07
	AAACCTGTCAGCATGT-1-1-a	3.0237	-11.8472	Colon_07
	AAACCTGTCAGTACGT-1-1-a	6.77264	-10.2366	Colon_07
	AAACGGGAGACCCACC-1-1-a	1.45003	-8.40169	Colon_07
	AAACGGGAGTATCTCG-1-1-a	5.05003	-10.5776	Colon_07
	AAACGGGCAGGGATTG-1-1-a	4.57403	-10.2	Colon_07
	AAACGGGGTAACGACG-1-1-a	3.49527	-10.9259	Colon_07
	AAACGGGGTAAGTTCC-1-1-a	0.846166	-7.97938	Colon_07
	AAACGGGGTCTAGTGT-1-1-a	3.61669	-9.93233	Colon_07
	AAACGGGGTCTGGTCG-1-1-a	4.98545	-9.70545	Colon_07
	AAACGGGGTGTCGCTG-1-1-a	3.80534	-11.3549	Colon_07
	AAACGGGTCAGCGACC-1-1-a	4.86561	-9.85026	Colon_07
	AAACGGGTCTTTAGGG-1-1-a	4.69367	-9.94609	Colon_07
	AAAGATGGTCAACATC-1-1-a	6.74441	-10.302	Colon_07
	AAAGATGTCACCAGGC-1-1-a	3.80426	-10.8262	Colon_07
	AAAGATGTCATGCTCC-1-1-a	6.43401	-10.263	Colon_07
	AAAGCAAAGGACTGGT-1-1-a	2.46187	-12.9956	Colon_07
	AAAGCAACACCAGATT-1-1-a	3.69522	-10.3329	Colon_07
	AAAGCAACAGCCTTTC-1-1-a	0.890658	-8.06366	Colon_07
	AAAGCAAGTACATCCA-1-1-a	4.01701	-10.2378	Colon_07
	AAAGCAAGTCCATGAT-1-1-a	5.11613	-9.98459	Colon_07
	AAAGCAAGTGTTGAGG-1-1-a	3.76846	-11.6171	Colon_07
	AAAGCAAGTTCGTCTC-1-1-a	0.898643	-8.04802	Colon_07
	AAAGCAAGTTTGTTGG-1-1-a	3.99562	-10.0222	Colon_07
	AAAGCAATCACGCATA-1-1-a	4.88037	-10.9586	Colon_07
	AAAGTAGGTTCACGGC-1-1-a	2.02667	-12.0184	Colon_07
	AAATGCCCAAACGCGA-1-1-a	1.33365	-8.36364	Colon_07
	AAATGCCCATCTCCCA-1-1-a	2.84118	-11.4516	Colon_07
	AAATGCCGTCAAACTC-1-1-a	1.4266	-8.39248	Colon_07
	AAATGCCTCACGACTA-1-1-a	3.90999	-10.2355	Colon_07
	AACACGTGTTCTCATT-1-1-a	2.01906	-12.111	Colon_07
	AACACGTTCGTTTAGG-1-1-a	3.53755	-12.2931	Colon_07
	AACCATGAGACATAAC-1-1-a	3.50393	-10.0323	Colon_07
	AACCATGAGCTCTCGG-1-1-a	4.97505	-9.81785	Colon_07
	AACCATGAGGCATGTG-1-1-a	2.53357	-9.19963	Colon_07
	AACCATGCAGGCAGTA-1-1-a	3.83849	-11.0235	Colon_07
	AACCATGGTGGACGAT-1-1-a	2.88402	-13.0797	Colon_07
	AACCATGTCATGTAGC-1-1-a	0.892333	-8.06216	Colon_07
	AACCATGTCGAGCCCA-1-1-a	3.7706	-10.2804	Colon_07
	AACCATGTCTAAGCCA-1-1-a	1.77151	-12.9592	Colon_07
	AACCGCGAGACAGGCT-1-1-a	1.32211	-8.46846	Colon_07
	AACCGCGAGCGATCCC-1-1-a	4.54202	-9.81591	Colon_07
	AACCGCGAGTGACATA-1-1-a	3.75628	-11.7518	Colon_07
	AACCGCGCAGATGGCA-1-1-a	2.86728	-11.7385	Colon_07
	AACCGCGCATTGCGGC-1-1-a	3.74191	-11.6885	Colon_07
	AACCGCGGTAGCGCAA-1-1-a	3.84511	-11.8953	Colon_07
	AACCGCGTCCTCGCAT-1-1-a	2.93809	-13.0911	Colon_07
	AACGTTGAGCGTTGCC-1-1-a	3.49824	-11.5532	Colon_07
	AACGTTGCAAACCCAT-1-1-a	3.31642	-11.6735	Colon_07
	AACGTTGTCAGCACAT-1-1-a	3.2525	-12.2652	Colon_07
	AACGTTGTCGGTGTTA-1-1-a	5.75445	-9.62587	Colon_07
	AACGTTGTCTACCTGC-1-1-a	4.21089	-10.8437	Colon_07
	AACTCAGGTAGCGTGA-1-1-a	6.07199	-9.80051	Colon_07
	AACTCAGGTCCCGACA-1-1-a	3.31908	-12.2658	Colon_07
	AACTCAGGTGTTTGGT-1-1-a	3.82853	-11.1977	Colon_07
	AACTCAGTCAAACGGG-1-1-a	6.73683	-10.2624	Colon_07
	AACTCCCAGAGTAAGG-1-1-a	3.37371	-12.2205	Colon_07
	AACTCCCCAATGGATA-1-1-a	4.26198	-9.98616	Colon_07
	AACTCCCCACCGAAAG-1-1-a	1.32353	-8.36274	Colon_07
	AACTCCCCACGAAAGC-1-1-a	2.76368	-10.5012	Colon_07
	AACTCCCCATGCCTAA-1-1-a	3.32341	-10.732	Colon_07
	AACTCCCGTGGTAACG-1-1-a	6.47742	-9.79095	Colon_07
	AACTCCCTCGATGAGG-1-1-a	3.06594	-12.7099	Colon_07
	AACTCCCTCTTTAGTC-1-1-a	3.90681	-9.95166	Colon_07
	AACTCTTAGATCACGG-1-1-a	3.80943	-11.1091	Colon_07
	AACTCTTAGCAGCGTA-1-1-a	4.45863	-10.2669	Colon_07
	AACTCTTTCAGTTTGG-1-1-a	3.26589	-11.6533	Colon_07
	AACTCTTTCGCGATCG-1-1-a	4.39853	-9.89961	Colon_07
	AACTGGTAGCAGGTCA-1-1-a	0.944135	-8.11819	Colon_07
	AACTGGTAGCTCTCGG-1-1-a	4.1656	-10.2509	Colon_07
	AACTGGTAGTACACCT-1-1-a	3.38577	-12.4756	Colon_07
	AACTGGTCAACAACCT-1-1-a	1.41248	-8.45008	Colon_07
	AACTGGTCAAGTACCT-1-1-a	4.93108	-9.91395	Colon_07
	AACTTTCAGCGTTTAC-1-1-a	3.70297	-9.97226	Colon_07
	AACTTTCAGGAGCGAG-1-1-a	5.73708	-9.66766	Colon_07
	AACTTTCAGGCGACAT-1-1-a	3.81077	-11.9286	Colon_07
	AACTTTCCATCCTAGA-1-1-a	4.57934	-9.85737	Colon_07
	AACTTTCGTAGCTGCC-1-1-a	1.87513	-8.70352	Colon_07
	AACTTTCGTGATAAAC-1-1-a	4.65632	-10.3253	Colon_07
	AACTTTCTCTGCTGTC-1-1-a	3.68521	-11.531	Colon_07
	AAGACCTCACGGTGTC-1-1-a	3.79648	-9.91508	Colon_07
	AAGACCTTCAGTTCGA-1-1-a	3.702	-11.583	Colon_07
	AAGCCGCCAAGGTTCT-1-1-a	2.89393	-13.04	Colon_07
	AAGCCGCCATGCCTAA-1-1-a	3.61382	-11.8883	Colon_07
	AAGGAGCAGTGGAGTC-1-1-a	4.69143	-10.2279	Colon_07
	AAGGAGCCACAGAGGT-1-1-a	3.14112	-10.0429	Colon_07
	AAGGAGCCAGACAAAT-1-1-a	0.857024	-8.0875	Colon_07
	AAGGAGCCATCGGAAG-1-1-a	2.82945	-12.917	Colon_07
	AAGGAGCGTCCTAGCG-1-1-a	4.82894	-10.593	Colon_07
	AAGGAGCGTTTAAGCC-1-1-a	0.846837	-8.00765	Colon_07
	AAGGAGCTCACTATTC-1-1-a	3.99431	-11.2728	Colon_07
	AAGGAGCTCAGCTCGG-1-1-a	2.77352	-12.3368	Colon_07
	AAGGAGCTCTTAGCCC-1-1-a	1.53085	-8.32233	Colon_07
	AAGGCAGAGTCGTACT-1-1-a	3.98533	-10.6694	Colon_07
	AAGGCAGGTCTTCAAG-1-1-a	3.69195	-10.1306	Colon_07
	AAGGTTCAGGAATCGC-1-1-a	3.55718	-10.09	Colon_07
	AAGGTTCAGTAGATGT-1-1-a	3.8744	-10.3684	Colon_07
	AAGGTTCAGTCCATAC-1-1-a	3.52994	-12.045	Colon_07
	AAGGTTCAGTTACGGG-1-1-a	4.00335	-11.1567	Colon_07
	AAGGTTCCAAGCTGGA-1-1-a	2.25879	-12.9583	Colon_07
	AAGGTTCTCCTCATTA-1-1-a	2.18739	-8.91839	Colon_07
	AAGTCTGAGGCGTACA-1-1-a	5.67597	-9.69773	Colon_07
	AAGTCTGAGGTGCACA-1-1-a	3.5851	-10.8566	Colon_07
	AAGTCTGCAGGATCGA-1-1-a	3.52971	-11.1619	Colon_07
	AAGTCTGGTCTAACGT-1-1-a	3.63536	-11.9399	Colon_07
	AAGTCTGTCACCCTCA-1-1-a	3.87519	-10.4393	Colon_07
	AAGTCTGTCATAGCAC-1-1-a	3.58258	-12.1219	Colon_07
	AAGTCTGTCCAGGGCT-1-1-a	3.20093	-11.6574	Colon_07
	AAGTCTGTCGCAAGCC-1-1-a	2.13194	-8.93665	Colon_07
	AAGTCTGTCGGCATCG-1-1-a	6.49635	-9.77169	Colon_07
	AATCCAGAGCCCAGCT-1-1-a	3.33458	-9.90095	Colon_07
	AATCCAGAGGCGACAT-1-1-a	3.24187	-12.5754	Colon_07
	AATCCAGAGTATCTCG-1-1-a	5.68328	-9.69767	Colon_07
	AATCCAGAGTTGAGTA-1-1-a	3.96382	-11.6912	Colon_07
	AATCCAGGTCCTCCAT-1-1-a	2.70923	-11.4061	Colon_07
	AATCCAGGTTCGCTAA-1-1-a	3.72851	-11.7399	Colon_07
	AATCCAGGTTGTGGAG-1-1-a	3.70284	-12.008	Colon_07
	AATCCAGTCCCTGACT-1-1-a	6.54569	-9.91313	Colon_07
	AATCCAGTCGGATGGA-1-1-a	5.11777	-9.9625	Colon_07
	AATCGGTAGAAGGTTT-1-1-a	0.7237	-7.98604	Colon_07
	AATCGGTAGTGGGCTA-1-1-a	1.87924	-12.2492	Colon_07
	AATCGGTAGTGTTAGA-1-1-a	3.07403	-12.2171	Colon_07
	AATCGGTCACAGCCCA-1-1-a	3.49746	-11.9834	Colon_07
	AATCGGTCATGCTGGC-1-1-a	3.59512	-10.8056	Colon_07
	ACACCAAAGCCTTGAT-1-1-a	3.67673	-10.3632	Colon_07
	ACACCAAAGGGTTTCT-1-1-a	1.23767	-11.8947	Colon_07
	ACACCAACACCACGTG-1-1-a	3.34927	-11.2097	Colon_07
	ACACCAACAGCCTGTG-1-1-a	0.737703	-8.02182	Colon_07
	ACACCAAGTAAATGAC-1-1-a	3.52609	-12.3259	Colon_07
	ACACCAAGTAACGTTC-1-1-a	3.48001	-11.6966	Colon_07
	ACACCAAGTTCACGGC-1-1-a	6.32285	-9.91134	Colon_07
	ACACCAAGTTCGGGCT-1-1-a	3.82654	-10.6543	Colon_07
	ACACCAATCCACGTGG-1-1-a	0.934626	-8.06011	Colon_07
	ACACCAATCCAGAAGG-1-1-a	1.63224	-12.9581	Colon_07
	ACACCAATCGCACTCT-1-1-a	6.47905	-9.76824	Colon_07
	ACACCCTGTGGCGAAT-1-1-a	3.97172	-11.0356	Colon_07
	ACACCGGAGTGTTGAA-1-1-a	3.60506	-10.0998	Colon_07
	ACACCGGCAGCCACCA-1-1-a	4.3366	-10.5171	Colon_07
	ACACCGGTCATTTGGG-1-1-a	3.70173	-11.3412	Colon_07
	ACACCGGTCCAAATGC-1-1-a	6.8512	-10.1295	Colon_07
	ACACCGGTCCGAGCCA-1-1-a	3.28399	-12.1779	Colon_07
	ACACCGGTCTTCGGTC-1-1-a	6.79073	-10.1868	Colon_07
	ACACTGAAGCGATAGC-1-1-a	3.85473	-11.4716	Colon_07
	ACACTGACAAGCGCTC-1-1-a	5.11195	-9.95286	Colon_07
	ACACTGACACCGAAAG-1-1-a	3.95094	-10.002	Colon_07
	ACACTGACACGCTTTC-1-1-a	5.4015	-9.79583	Colon_07
	ACACTGATCCACGCAG-1-1-a	4.10681	-10.8917	Colon_07
	ACACTGATCCAGGGCT-1-1-a	5.90864	-9.61568	Colon_07
	ACACTGATCTGCCCTA-1-1-a	3.20597	-12.8135	Colon_07
	ACACTGATCTTGTACT-1-1-a	4.65131	13.9422	Colon_07
	ACAGCCGAGACAATAC-1-1-a	4.4782	-10.8145	Colon_07
	ACAGCCGCAGATCTGT-1-1-a	5.92904	-9.65154	Colon_07
	ACAGCCGGTCCAACTA-1-1-a	0.909244	-8.12124	Colon_07
	ACAGCTAAGGAACTGC-1-1-a	2.74881	-12.318	Colon_07
	ACAGCTAAGTGAATTG-1-1-a	6.07883	-9.91453	Colon_07
	ACAGCTAGTACCCAAT-1-1-a	3.70801	-10.0108	Colon_07
	ACAGCTAGTTCAACCA-1-1-a	3.53888	-12.0151	Colon_07
	ACAGCTATCATGCATG-1-1-a	2.79834	-10.5879	Colon_07
	ACAGCTATCTGTCAAG-1-1-a	3.78184	-11.4249	Colon_07
	ACATACGAGTAACCCT-1-1-a	3.62432	-11.5046	Colon_07
	ACATACGCATTGTGCA-1-1-a	4.65954	-9.87657	Colon_07
	ACATACGGTACATGTC-1-1-a	0.966553	-8.13271	Colon_07
	ACATACGGTATGAATG-1-1-a	2.47474	-13.2095	Colon_07
	ACATACGGTCCGAAGA-1-1-a	3.73669	-11.5668	Colon_07
	ACATACGGTTCCCTTG-1-1-a	4.10954	-10.1405	Colon_07
	ACATACGTCAAACCAC-1-1-a	4.60999	-10.6386	Colon_07
	ACATCAGCACGAAAGC-1-1-a	2.49266	-12.9746	Colon_07
	ACATCAGCAGCTGTGC-1-1-a	1.50694	-8.41645	Colon_07
	ACATCAGGTACGCTGC-1-1-a	5.78518	-9.6187	Colon_07
	ACATCAGGTTATCACG-1-1-a	-5.10348	-4.94136	Colon_07
	ACATCAGTCACAAACC-1-1-a	3.81801	-10.882	Colon_07
	ACATCAGTCACTCCTG-1-1-a	3.4103	-12.295	Colon_07
	ACATCAGTCCATGAGT-1-1-a	1.03875	-8.25547	Colon_07
	ACATGGTCACATCTTT-1-1-a	0.784776	-7.95579	Colon_07
	ACATGGTGTATGAATG-1-1-a	6.23142	-10.1872	Colon_07
	ACATGGTGTGCCTGCA-1-1-a	1.49217	-8.49204	Colon_07
	ACATGGTGTTAGAACA-1-1-a	3.59952	-12.1972	Colon_07
	ACATGGTTCTCGGACG-1-1-a	3.94013	-10.1234	Colon_07
	ACCAGTAAGTCGTTTG-1-1-a	6.1956	-9.64564	Colon_07
	ACCAGTACAAACCTAC-1-1-a	4.13743	-11.2142	Colon_07
	ACCAGTACATGTTCCC-1-1-a	6.02727	-9.74222	Colon_07
	ACCAGTATCAGCCTAA-1-1-a	3.57568	-11.6147	Colon_07
	ACCCACTAGAGCTGCA-1-1-a	6.3914	-9.87846	Colon_07
	ACCCACTAGAGGACGG-1-1-a	3.06336	-12.9083	Colon_07
	ACCCACTAGTGTCCAT-1-1-a	2.91574	-13.0549	Colon_07
	ACCCACTCACAGCGTC-1-1-a	3.05166	-12.984	Colon_07
	ACCCACTGTAGTACCT-1-1-a	3.55849	-12.4976	Colon_07
	ACCCACTGTATATGAG-1-1-a	0.736854	-7.97968	Colon_07
	ACCCACTGTGACTACT-1-1-a	1.57418	-8.4895	Colon_07
	ACCCACTGTTACCGAT-1-1-a	1.0818	-8.14791	Colon_07
	ACCCACTTCAATCACG-1-1-a	3.30205	-12.7935	Colon_07
	ACCCACTTCATAGCAC-1-1-a	3.61841	-9.9601	Colon_07
	ACCCACTTCCGAATGT-1-1-a	2.92775	-10.4955	Colon_07
	ACCGTAAAGAAACCGC-1-1-a	3.59935	-9.96983	Colon_07
	ACCGTAACAGTCACTA-1-1-a	1.03012	-8.07953	Colon_07
	ACCGTAATCCGAACGC-1-1-a	3.5813	-12.0087	Colon_07
	ACCTTTAAGCGCTCCA-1-1-a	4.11109	-11.5745	Colon_07
	ACCTTTACACATCTTT-1-1-a	3.85152	-11.0263	Colon_07
	ACCTTTACAGGAACGT-1-1-a	2.76069	-11.6372	Colon_07
	ACCTTTAGTATTAGCC-1-1-a	3.78971	-9.97612	Colon_07
	ACCTTTAGTCTAGCCG-1-1-a	1.96904	-12.9661	Colon_07
	ACCTTTATCAGTGTTG-1-1-a	3.70697	-10.0325	Colon_07
	ACCTTTATCCAAGTAC-1-1-a	4.1264	-10.8884	Colon_07
	ACGAGCCAGGCACATG-1-1-a	2.10927	-8.90358	Colon_07
	ACGAGCCCAATCTGCA-1-1-a	4.16736	-10.2877	Colon_07
	ACGAGCCGTCAGTGGA-1-1-a	3.65661	-9.92329	Colon_07
	ACGAGCCGTCTAGGTT-1-1-a	3.05666	-12.8432	Colon_07
	ACGAGCCTCAAGCCTA-1-1-a	5.73964	-9.61416	Colon_07
	ACGAGCCTCACCGTAA-1-1-a	0.726896	-7.94365	Colon_07
	ACGAGGACAAGTACCT-1-1-a	3.5672	-11.9201	Colon_07
	ACGAGGACATCGATGT-1-1-a	1.62041	-7.97081	Colon_07
	ACGAGGAGTACAAGTA-1-1-a	0.856338	-7.98012	Colon_07
	ACGATACAGAGACGAA-1-1-a	3.68847	-11.0504	Colon_07
	ACGATACAGTTCGCGC-1-1-a	5.54994	-10.126	Colon_07
	ACGATACCATTGTGCA-1-1-a	6.69883	-10.1789	Colon_07
	ACGATGTAGACCCACC-1-1-a	4.01586	-10.6133	Colon_07
	ACGATGTAGCTAGTCT-1-1-a	6.15177	-10.1402	Colon_07
	ACGATGTAGGTACTCT-1-1-a	3.80893	-12.0358	Colon_07
	ACGATGTCACGCGAAA-1-1-a	6.69842	-10.241	Colon_07
	ACGATGTGTGCTAGCC-1-1-a	3.40695	-12.0925	Colon_07
	ACGATGTTCATGCTCC-1-1-a	3.6664	-11.542	Colon_07
	ACGATGTTCTTGCCGT-1-1-a	3.7256	-10.3771	Colon_07
	ACGCAGCAGCTCCCAG-1-1-a	2.95372	-13.0625	Colon_07
	ACGCAGCAGGCTACGA-1-1-a	1.35789	-8.55531	Colon_07
	ACGCAGCAGTGGGCTA-1-1-a	3.24839	-10.8539	Colon_07
	ACGCAGCCATGAAGTA-1-1-a	3.22424	-10.0544	Colon_07
	ACGCAGCGTGGCGAAT-1-1-a	4.14831	-11.1207	Colon_07
	ACGCAGCGTTCACGGC-1-1-a	3.50581	-10.4406	Colon_07
	ACGCAGCTCCGCAGTG-1-1-a	2.43568	-11.6272	Colon_07
	ACGCCAGAGAAACCGC-1-1-a	3.79851	-11.1506	Colon_07
	ACGCCAGCACCAGTTA-1-1-a	6.44177	-9.7709	Colon_07
	ACGCCAGCACCGCTAG-1-1-a	4.09118	-10.0554	Colon_07
	ACGCCAGGTAGCTCCG-1-1-a	3.55383	-11.8054	Colon_07
	ACGCCAGTCACGCGGT-1-1-a	4.50085	-9.90159	Colon_07
	ACGCCAGTCATGGTCA-1-1-a	1.047	-8.12239	Colon_07
	ACGCCAGTCTAACCGA-1-1-a	2.29471	-13.2204	Colon_07
	ACGCCGAAGAGGTTAT-1-1-a	2.90099	-13.028	Colon_07
	ACGCCGAAGGACAGCT-1-1-a	3.44433	-11.4364	Colon_07
	ACGCCGACATATGAGA-1-1-a	3.77023	-12.0735	Colon_07
	ACGCCGACATCGGAAG-1-1-a	1.14605	-8.28794	Colon_07
	ACGCCGACATGCCTAA-1-1-a	2.39599	-9.13074	Colon_07
	ACGCCGAGTAGATTAG-1-1-a	4.41501	-10.1542	Colon_07
	ACGCCGAGTCACACGC-1-1-a	5.89546	-9.80614	Colon_07
	ACGCCGAGTGCTAGCC-1-1-a	3.77996	-11.1076	Colon_07
	ACGCCGATCCTACAGA-1-1-a	3.26962	-12.0841	Colon_07
	ACGCCGATCGAATGCT-1-1-a	3.59291	-10.2968	Colon_07
	ACGGAGAAGTTCCACA-1-1-a	1.20033	-8.245	Colon_07
	ACGGAGAGTCCGACGT-1-1-a	4.92141	-10.0293	Colon_07
	ACGGAGAGTTCGTCTC-1-1-a	1.20283	-8.30542	Colon_07
	ACGGAGATCTGTCCGT-1-1-a	5.44597	-9.67353	Colon_07
	ACGGCCAAGCGTAATA-1-1-a	3.53498	-11.717	Colon_07
	ACGGCCAAGTGCGTGA-1-1-a	3.60135	-10.5274	Colon_07
	ACGGCCACACGAAATA-1-1-a	3.82113	-10.4138	Colon_07
	ACGGCCAGTCACTTCC-1-1-a	0.758697	-7.99171	Colon_07
	ACGGCCAGTGTGAATA-1-1-a	3.32893	-12.0982	Colon_07
	ACGGCCATCGTTTGCC-1-1-a	2.19945	-8.85023	Colon_07
	ACGGGCTAGCCTATGT-1-1-a	6.76895	-10.1466	Colon_07
	ACGGGCTAGGCAAAGA-1-1-a	6.75973	-10.1951	Colon_07
	ACGGGCTCATGGTCTA-1-1-a	3.11841	-12.9209	Colon_07
	ACGGGCTGTACGAAAT-1-1-a	3.26069	-12.2314	Colon_07
	ACGGGTCCAACACCCG-1-1-a	1.58687	-8.47581	Colon_07
	ACGGGTCGTACCAGTT-1-1-a	3.3695	-10.883	Colon_07
	ACGGGTCGTTATGTGC-1-1-a	3.49242	-12.444	Colon_07
	ACGGGTCTCCTGCCAT-1-1-a	3.93438	-10.15	Colon_07
	ACGGGTCTCTCCCTGA-1-1-a	1.44467	-8.39781	Colon_07
	ACGTCAAAGCTTTGGT-1-1-a	3.12887	-12.5787	Colon_07
	ACGTCAAAGGCCATAG-1-1-a	3.44229	-11.7057	Colon_07
	ACGTCAACAAAGTGCG-1-1-a	3.84278	-9.95447	Colon_07
	ACGTCAACATCCGCGA-1-1-a	3.52421	-11.9374	Colon_07
	ACGTCAAGTACGACCC-1-1-a	1.51539	-8.3677	Colon_07
	ACGTCAAGTCAGAATA-1-1-a	3.33814	-11.5431	Colon_07
	ACGTCAAGTTAGGGTG-1-1-a	3.03044	-12.8443	Colon_07
	ACTATCTAGATGTGTA-1-1-a	4.00215	-11.3694	Colon_07
	ACTATCTCAATACGCT-1-1-a	3.79035	-11.4386	Colon_07
	ACTATCTTCGACGGAA-1-1-a	4.88767	-9.80368	Colon_07
	ACTATCTTCTTGACGA-1-1-a	3.89439	-10.3781	Colon_07
	ACTGAACAGGAGTTTA-1-1-a	2.1338	-12.1295	Colon_07
	ACTGAACCAGCCAATT-1-1-a	5.34342	-9.73847	Colon_07
	ACTGAACGTTTACTCT-1-1-a	1.90672	-12.0411	Colon_07
	ACTGAACTCCGAGCCA-1-1-a	0.836746	-8.08725	Colon_07
	ACTGAGTCAACTTGAC-1-1-a	5.90813	-9.61437	Colon_07
	ACTGAGTCAATGGTCT-1-1-a	3.24863	-12.1002	Colon_07
	ACTGAGTGTCAAACTC-1-1-a	6.05306	-9.89537	Colon_07
	ACTGAGTGTCGAGTTT-1-1-a	3.60239	-11.4581	Colon_07
	ACTGATGCACCAGTTA-1-1-a	3.92836	-11.2887	Colon_07
	ACTGATGCAGACGCTC-1-1-a	6.46954	-10.2662	Colon_07
	ACTGATGGTACCGTTA-1-1-a	3.21861	-12.0106	Colon_07
	ACTGATGGTCTTTCAT-1-1-a	5.39352	-9.76106	Colon_07
	ACTGATGGTTCCGTCT-1-1-a	4.21167	-10.3414	Colon_07
	ACTGATGGTTTGGGCC-1-1-a	3.32845	-12.209	Colon_07
	ACTGATGTCAAGAAGT-1-1-a	3.71159	-10.4935	Colon_07
	ACTGATGTCCAAATGC-1-1-a	4.13658	-10.5842	Colon_07
	ACTGATGTCCGAACGC-1-1-a	3.21521	-11.3665	Colon_07
	ACTGCTCAGATGTGTA-1-1-a	2.77583	-11.8946	Colon_07
	ACTGCTCAGCAATATG-1-1-a	1.35971	-8.34959	Colon_07
	ACTGCTCCACATTAGC-1-1-a	6.28365	-10.1179	Colon_07
	ACTGCTCCATTGGGCC-1-1-a	3.67401	-11.3682	Colon_07
	ACTGCTCGTTGGAGGT-1-1-a	3.25506	-9.85668	Colon_07
	ACTGCTCTCAACTCTT-1-1-a	3.80093	-9.91764	Colon_07
	ACTGCTCTCTTTAGGG-1-1-a	4.31856	-10.8984	Colon_07
	ACTTACTAGACGACGT-1-1-a	4.63624	-10.0004	Colon_07
	ACTTACTAGATGGGTC-1-1-a	2.51536	-12.8072	Colon_07
	ACTTACTAGCTAGTCT-1-1-a	6.51091	-9.97372	Colon_07
	ACTTACTGTTACGGAG-1-1-a	2.66343	-10.8835	Colon_07
	ACTTACTTCACGATGT-1-1-a	6.19269	-10.0287	Colon_07
	ACTTGTTAGGCATGTG-1-1-a	3.0808	-12.7848	Colon_07
	ACTTGTTAGTCAATAG-1-1-a	2.89942	-12.9706	Colon_07
	ACTTGTTGTCTCTTAT-1-1-a	2.86736	-13.0996	Colon_07
	ACTTGTTTCAGGATCT-1-1-a	3.45797	-10.3208	Colon_07
	ACTTTCAAGACCTTTG-1-1-a	2.2359	-12.9529	Colon_07
	ACTTTCACACAGATTC-1-1-a	3.72923	-9.90485	Colon_07
	ACTTTCACAGCTCGCA-1-1-a	4.2202	-10.8694	Colon_07
	ACTTTCAGTAGCACGA-1-1-a	1.82379	-12.0205	Colon_07
	ACTTTCAGTAGTAGTA-1-1-a	3.9688	-9.93706	Colon_07
	ACTTTCAGTCGCTTTC-1-1-a	4.04878	-11.0739	Colon_07
	ACTTTCATCATCTGCC-1-1-a	0.836286	-7.96993	Colon_07
	AGAATAGAGGTAAACT-1-1-a	5.75445	-9.88215	Colon_07
	AGAATAGCAAGTTAAG-1-1-a	3.75961	-10.8318	Colon_07
	AGAATAGGTATGAATG-1-1-a	3.68818	-10.3376	Colon_07
	AGAATAGGTGCTAGCC-1-1-a	5.32924	-9.83055	Colon_07
	AGAATAGTCAACGAAA-1-1-a	4.16514	-10.9074	Colon_07
	AGAATAGTCCGGCACA-1-1-a	1.08362	-8.23635	Colon_07
	AGAATAGTCGAGGTAG-1-1-a	3.48642	-11.348	Colon_07
	AGACGTTAGATGTGGC-1-1-a	5.53635	-9.99339	Colon_07
	AGACGTTAGGCTCAGA-1-1-a	1.61342	-7.97902	Colon_07
	AGACGTTAGTTCGCGC-1-1-a	3.31266	-10.129	Colon_07
	AGACGTTCAAGACGTG-1-1-a	3.13622	-13.0061	Colon_07
	AGAGCGAAGCTTATCG-1-1-a	3.89723	-10.1182	Colon_07
	AGAGCGACAAGCGCTC-1-1-a	1.77472	-12.0067	Colon_07
	AGAGCGACATTCACTT-1-1-a	5.10247	-9.77048	Colon_07
	AGAGCGAGTCGGGTCT-1-1-a	3.70154	-10.3087	Colon_07
	AGAGCGAGTTCGCGAC-1-1-a	6.27116	-10.4005	Colon_07
	AGAGCTTAGGCAGGTT-1-1-a	3.05765	-11.8796	Colon_07
	AGAGCTTAGGCATTGG-1-1-a	3.35561	-12.4205	Colon_07
	AGAGCTTCAGCTCGAC-1-1-a	3.61134	-12.3008	Colon_07
	AGAGCTTGTGATGTCT-1-1-a	1.09089	-8.15917	Colon_07
	AGAGCTTGTGTCCTCT-1-1-a	3.89134	-11.5998	Colon_07
	AGAGCTTGTTAAGACA-1-1-a	3.51159	-10.0069	Colon_07
	AGAGCTTTCTAGAGTC-1-1-a	5.07453	-9.90521	Colon_07
	AGAGTGGAGACTAGAT-1-1-a	3.43265	-12.4145	Colon_07
	AGAGTGGAGGGATACC-1-1-a	2.1632	-8.9069	Colon_07
	AGAGTGGCATAGACTC-1-1-a	6.61652	-10.2064	Colon_07
	AGAGTGGCATCCAACA-1-1-a	2.82127	-13.0641	Colon_07
	AGAGTGGGTAGCTTGT-1-1-a	3.54491	-11.1897	Colon_07
	AGAGTGGGTGGAAAGA-1-1-a	3.72645	-10.4002	Colon_07
	AGAGTGGTCACTATTC-1-1-a	4.45978	-10.067	Colon_07
	AGAGTGGTCGCCCTTA-1-1-a	3.5969	-10.7438	Colon_07
	AGAGTGGTCGGTCTAA-1-1-a	1.01217	-8.15768	Colon_07
	AGAGTGGTCGTGGACC-1-1-a	3.7041	-10.4558	Colon_07
	AGAGTGGTCTAACTTC-1-1-a	3.9821	-10.4881	Colon_07
	AGATCTGAGGACATTA-1-1-a	3.59633	-11.9891	Colon_07
	AGATCTGAGGGATACC-1-1-a	4.14448	-10.0731	Colon_07
	AGATCTGCATATACGC-1-1-a	0.89048	-8.16997	Colon_07
	AGATCTGGTCTCAACA-1-1-a	2.55201	-13.1168	Colon_07
	AGATCTGGTCTCATCC-1-1-a	3.64858	-11.8719	Colon_07
	AGATTGCAGCGATAGC-1-1-a	3.46562	-10.0422	Colon_07
	AGATTGCGTCTGCGGT-1-1-a	2.81519	-12.3791	Colon_07
	AGATTGCTCCGCAGTG-1-1-a	4.6083	-9.93241	Colon_07
	AGATTGCTCGCAAACT-1-1-a	5.66005	-9.83912	Colon_07
	AGCAGCCAGAGTGACC-1-1-a	3.55514	-11.7741	Colon_07
	AGCAGCCAGATCACGG-1-1-a	6.16238	-9.80332	Colon_07
	AGCAGCCAGCAGATCG-1-1-a	4.23631	-10.0975	Colon_07
	AGCAGCCCATCTACGA-1-1-a	3.79048	-10.8083	Colon_07
	AGCAGCCGTCGATTGT-1-1-a	2.78206	-13.0242	Colon_07
	AGCAGCCGTGCTGTAT-1-1-a	4.88115	-9.91835	Colon_07
	AGCAGCCTCCTCTAGC-1-1-a	3.35183	-12.3712	Colon_07
	AGCATACAGCGATATA-1-1-a	5.66896	-9.69091	Colon_07
	AGCATACAGGGAAACA-1-1-a	3.87245	-9.92601	Colon_07
	AGCATACAGTTGTCGT-1-1-a	5.14358	-10.1273	Colon_07
	AGCATACCACAGATTC-1-1-a	1.24417	-11.8966	Colon_07
	AGCATACGTTATGTGC-1-1-a	3.92286	-11.5897	Colon_07
	AGCATACTCCGAATGT-1-1-a	5.62184	-9.70033	Colon_07
	AGCATACTCTTCAACT-1-1-a	6.07971	-9.73915	Colon_07
	AGCCTAAAGTACGACG-1-1-a	3.48247	-12.0612	Colon_07
	AGCCTAACAACGCACC-1-1-a	3.81035	-11.9307	Colon_07
	AGCCTAAGTTCGTCTC-1-1-a	3.49593	-12.7518	Colon_07
	AGCCTAAGTTGATTCG-1-1-a	3.72432	-11.2756	Colon_07
	AGCCTAATCATGTCCC-1-1-a	3.75972	-11.1203	Colon_07
	AGCCTAATCTTCAACT-1-1-a	2.92367	-13.1282	Colon_07
	AGCGGTCAGGAGTTTA-1-1-a	3.83996	-10.2498	Colon_07
	AGCGGTCAGGATGGAA-1-1-a	4.19999	-9.98837	Colon_07
	AGCGGTCAGGCTAGCA-1-1-a	5.38439	-9.89218	Colon_07
	AGCGGTCGTCCGAACC-1-1-a	3.499	-11.8239	Colon_07
	AGCGGTCGTCCTCCAT-1-1-a	6.48905	-10.1596	Colon_07
	AGCGGTCGTTTGCATG-1-1-a	3.72572	-11.4218	Colon_07
	AGCGGTCTCTGGTTCC-1-1-a	3.51491	-12.4092	Colon_07
	AGCGTATAGGATGGAA-1-1-a	3.87259	-11.2251	Colon_07
	AGCGTATAGGCTAGGT-1-1-a	0.748094	-8.0119	Colon_07
	AGCGTATCAAGTAGTA-1-1-a	3.02898	-10.3987	Colon_07
	AGCGTATGTAAACACA-1-1-a	1.42938	-8.40944	Colon_07
	AGCGTATTCCGGCACA-1-1-a	3.7208	-10.2045	Colon_07
	AGCGTCGAGAAGGCCT-1-1-a	4.05315	-10.2976	Colon_07
	AGCGTCGAGCCAACAG-1-1-a	4.08158	-10.6163	Colon_07
	AGCGTCGAGCTGTTCA-1-1-a	1.68199	-12.0129	Colon_07
	AGCGTCGCAAAGAATC-1-1-a	3.47857	-9.99824	Colon_07
	AGCGTCGCAAAGTGCG-1-1-a	4.26407	-9.98863	Colon_07
	AGCGTCGGTCAAAGAT-1-1-a	3.23147	-11.9158	Colon_07
	AGCGTCGGTGACCAAG-1-1-a	2.776	-11.9712	Colon_07
	AGCTCCTAGCTAAGAT-1-1-a	5.2048	-9.98158	Colon_07
	AGCTCCTCAAGGGTCA-1-1-a	5.10884	-9.77188	Colon_07
	AGCTCCTCAGTAACGG-1-1-a	2.97961	-12.8849	Colon_07
	AGCTCCTTCATTATCC-1-1-a	1.58469	-11.8705	Colon_07
	AGCTCCTTCTAACCGA-1-1-a	0.900912	-8.03962	Colon_07
	AGCTCCTTCTCTTGAT-1-1-a	6.493	-9.84614	Colon_07
	AGCTCCTTCTTTAGGG-1-1-a	6.30302	-9.83946	Colon_07
	AGCTCTCAGAGGTTGC-1-1-a	3.46792	-11.0341	Colon_07
	AGCTCTCAGTCGTTTG-1-1-a	3.69522	-10.5448	Colon_07
	AGCTCTCCAGACAAGC-1-1-a	2.64189	-13.0266	Colon_07
	AGCTCTCCAGTATAAG-1-1-a	4.57838	-10.5501	Colon_07
	AGCTCTCGTCTCTCTG-1-1-a	1.55693	-7.9995	Colon_07
	AGCTCTCTCATACGGT-1-1-a	6.13888	-9.84616	Colon_07
	AGCTCTCTCCTCCTAG-1-1-a	3.69524	-9.97901	Colon_07
	AGCTTGAAGGGTGTGT-1-1-a	2.343	-12.1282	Colon_07
	AGCTTGAAGTCGTACT-1-1-a	6.61387	-10.2867	Colon_07
	AGCTTGAGTCCATGAT-1-1-a	2.89999	-12.9812	Colon_07
	AGCTTGATCTTCATGT-1-1-a	0.875774	-8.09685	Colon_07
	AGGCCACAGAACTCGG-1-1-a	3.40585	-11.5398	Colon_07
	AGGCCACAGTATCTCG-1-1-a	3.48177	-11.9137	Colon_07
	AGGCCACCACCTATCC-1-1-a	4.12198	-11.6402	Colon_07
	AGGCCACCAGTCTTCC-1-1-a	4.09097	-10.4845	Colon_07
	AGGCCACTCACTCCTG-1-1-a	0.806396	-8.01676	Colon_07
	AGGCCACTCCTCATTA-1-1-a	3.39945	-11.8952	Colon_07
	AGGCCACTCGCACTCT-1-1-a	1.83132	-12.0246	Colon_07
	AGGCCGTAGGCGCTCT-1-1-a	3.35498	-12.6973	Colon_07
	AGGCCGTAGGTAGCTG-1-1-a	2.28752	-12.0079	Colon_07
	AGGCCGTCACACATGT-1-1-a	2.58927	-12.1099	Colon_07
	AGGCCGTGTAGAGGAA-1-1-a	2.29916	-11.7923	Colon_07
	AGGGAGTTCCACGTGG-1-1-a	3.60088	-10.254	Colon_07
	AGGGAGTTCGTTGCCT-1-1-a	2.76645	-13.1128	Colon_07
	AGGGAGTTCTACCAGA-1-1-a	4.90405	-9.79896	Colon_07
	AGGGATGAGCCAGAAC-1-1-a	2.71277	-13.1737	Colon_07
	AGGGATGCAACACGCC-1-1-a	4.03338	-10.3871	Colon_07
	AGGGATGCATGCAACT-1-1-a	5.32687	-9.83312	Colon_07
	AGGGATGGTCTCTCTG-1-1-a	4.15685	-10.0894	Colon_07
	AGGGATGGTGTTTGGT-1-1-a	0.785383	-8.02934	Colon_07
	AGGGATGTCATCGCTC-1-1-a	3.70852	-11.5302	Colon_07
	AGGGTGAGTCGAATCT-1-1-a	5.1708	-9.90033	Colon_07
	AGGGTGAGTTCCACGG-1-1-a	2.98251	-12.42	Colon_07
	AGGGTGATCGGAATCT-1-1-a	2.17792	-13.0629	Colon_07
	AGGTCATCACGACGAA-1-1-a	3.41539	-12.1165	Colon_07
	AGGTCATCATCGGACC-1-1-a	6.17279	-9.93765	Colon_07
	AGGTCATCATGCTAGT-1-1-a	3.83311	-10.4024	Colon_07
	AGGTCATTCGCCAAAT-1-1-a	3.75794	-11.1251	Colon_07
	AGGTCATTCTTGGGTA-1-1-a	6.62235	-9.91532	Colon_07
	AGGTCCGAGAGGTTAT-1-1-a	3.5835	-11.6382	Colon_07
	AGGTCCGAGATCCTGT-1-1-a	3.29361	-11.6583	Colon_07
	AGGTCCGAGTACGCCC-1-1-a	1.41681	-8.39451	Colon_07
	AGGTCCGCACGAAACG-1-1-a	2.84361	-10.6788	Colon_07
	AGGTCCGGTCCCGACA-1-1-a	2.93116	-12.956	Colon_07
	AGGTCCGGTGTTGAGG-1-1-a	1.91215	-12.8434	Colon_07
	AGGTCCGTCATCGGAT-1-1-a	3.57647	-11.8781	Colon_07
	AGGTCCGTCGGGAGTA-1-1-a	4.90132	-9.90747	Colon_07
	AGTAGTCAGCCGGTAA-1-1-a	3.02686	-12.655	Colon_07
	AGTAGTCGTCCAGTGC-1-1-a	2.84785	-12.974	Colon_07
	AGTAGTCGTCTGATTG-1-1-a	0.920764	-7.98991	Colon_07
	AGTAGTCGTGTTGAGG-1-1-a	4.9324	-10.0155	Colon_07
	AGTCTTTCAAGCCCAC-1-1-a	3.0932	-12.2237	Colon_07
	AGTCTTTCATTGCGGC-1-1-a	3.72667	-11.0432	Colon_07
	AGTCTTTGTACGCACC-1-1-a	3.82297	-10.1193	Colon_07
	AGTCTTTGTGAGGGTT-1-1-a	0.744491	-8.06562	Colon_07
	AGTCTTTTCGCGCCAA-1-1-a	3.02193	-10.9398	Colon_07
	AGTGAGGAGCACCGTC-1-1-a	3.82288	-10.4862	Colon_07
	AGTGAGGAGCCTATGT-1-1-a	2.16504	-8.6044	Colon_07
	AGTGAGGAGCTTCGCG-1-1-a	4.24076	-10.0266	Colon_07
	AGTGAGGAGGAGTCTG-1-1-a	1.23207	-8.38809	Colon_07
	AGTGAGGCACGCATCG-1-1-a	4.33713	-10.5515	Colon_07
	AGTGAGGGTATAGTAG-1-1-a	3.30644	-11.8206	Colon_07
	AGTGAGGGTTTGACTG-1-1-a	2.77265	-13.102	Colon_07
	AGTGAGGTCCAGTATG-1-1-a	5.90363	-9.84293	Colon_07
	AGTGAGGTCCTGCAGG-1-1-a	0.770586	-7.97101	Colon_07
	AGTGAGGTCGCACTCT-1-1-a	2.01337	-13.0283	Colon_07
	AGTGGGAAGACACTAA-1-1-a	4.15294	-10.286	Colon_07
	AGTGGGACACCTATCC-1-1-a	3.87958	-10.0727	Colon_07
	AGTGGGACAGGGTTAG-1-1-a	3.4166	-11.1384	Colon_07
	AGTGGGAGTACTCTCC-1-1-a	0.790284	-7.98099	Colon_07
	AGTGGGATCCTACAGA-1-1-a	3.19819	-12.7727	Colon_07
	AGTGGGATCGTTACGA-1-1-a	3.14593	-10.2649	Colon_07
	AGTGTCAAGAACTCGG-1-1-a	6.6577	-9.98139	Colon_07
	AGTGTCAAGACGCTTT-1-1-a	3.76791	-10.9373	Colon_07
	AGTGTCAAGACTACAA-1-1-a	3.83111	-10.1707	Colon_07
	AGTGTCACAGTACACT-1-1-a	6.49391	-10.2892	Colon_07
	AGTGTCACATTGGTAC-1-1-a	2.74463	-11.0435	Colon_07
	AGTGTCATCAGCCTAA-1-1-a	3.64268	-11.694	Colon_07
	AGTGTCATCTGACCTC-1-1-a	1.98971	-8.83241	Colon_07
	AGTTGGTAGCGTTGCC-1-1-a	4.37412	-10.5382	Colon_07
	AGTTGGTAGTGGAGAA-1-1-a	3.48339	-11.0649	Colon_07
	AGTTGGTCAATAGAGT-1-1-a	6.13089	-9.95211	Colon_07
	AGTTGGTCAGTACACT-1-1-a	3.82246	-11.4479	Colon_07
	AGTTGGTCATGGTAGG-1-1-a	3.77925	-10.1285	Colon_07
	AGTTGGTGTCCGAACC-1-1-a	3.51452	-11.8093	Colon_07
	AGTTGGTGTTTGTTTC-1-1-a	2.50492	-12.0567	Colon_07
	AGTTGGTTCTCTAGGA-1-1-a	3.20995	-10.1766	Colon_07
	ATAACGCGTCAAACTC-1-1-a	3.54914	-10.7787	Colon_07
	ATAACGCGTCCGTGAC-1-1-a	4.71209	-10.047	Colon_07
	ATAACGCTCACTCTTA-1-1-a	1.91518	-8.73495	Colon_07
	ATAACGCTCCGTCATC-1-1-a	0.983986	-8.01878	Colon_07
	ATAAGAGAGGACAGAA-1-1-a	2.97196	-12.8667	Colon_07
	ATAAGAGAGGGCTTGA-1-1-a	3.7226	-10.4836	Colon_07
	ATAAGAGAGTTTCCTT-1-1-a	1.13683	-8.50763	Colon_07
	ATAAGAGGTAAGAGGA-1-1-a	3.33418	-12.3868	Colon_07
	ATAAGAGGTACAGCAG-1-1-a	2.11731	-8.58397	Colon_07
	ATAAGAGTCAGAAATG-1-1-a	3.98482	-9.93443	Colon_07
	ATAAGAGTCAGTACGT-1-1-a	3.67235	-10.0698	Colon_07
	ATAAGAGTCAGTCAGT-1-1-a	3.06836	-13.0828	Colon_07
	ATAGACCAGACTGGGT-1-1-a	5.8324	-9.80932	Colon_07
	ATAGACCAGAGCTGGT-1-1-a	3.81118	-11.5765	Colon_07
	ATAGACCCAGGTGCCT-1-1-a	1.73955	-8.54648	Colon_07
	ATAGACCGTAGCCTCG-1-1-a	1.91422	-13.2033	Colon_07
	ATAGACCTCAACTCTT-1-1-a	4.05355	-10.1445	Colon_07
	ATCACGAAGACAGGCT-1-1-a	3.9834	-11.4464	Colon_07
	ATCACGAAGCAACGGT-1-1-a	3.4733	-12.7712	Colon_07
	ATCACGAAGTTATCGC-1-1-a	3.4517	-11.8059	Colon_07
	ATCACGACAGATGAGC-1-1-a	3.57635	-10.9507	Colon_07
	ATCACGACAGGGCATA-1-1-a	5.68569	-9.69286	Colon_07
	ATCACGAGTAGCGTGA-1-1-a	5.96949	-9.69266	Colon_07
	ATCATCTAGCGACGTA-1-1-a	3.51848	-12.4851	Colon_07
	ATCATCTCACCTTGTC-1-1-a	3.9266	-10.127	Colon_07
	ATCATCTGTTTGGCGC-1-1-a	6.15415	-10.2906	Colon_07
	ATCATCTTCAGCGATT-1-1-a	4.06606	-11.1091	Colon_07
	ATCATCTTCGTTACGA-1-1-a	6.22676	-10.2308	Colon_07
	ATCATGGCACGAAACG-1-1-a	3.55992	-11.439	Colon_07
	ATCATGGCAGGCAGTA-1-1-a	3.39747	-11.6404	Colon_07
	ATCATGGCAGGGTTAG-1-1-a	3.69135	-10.8828	Colon_07
	ATCATGGCATTAACCG-1-1-a	1.26726	-8.25209	Colon_07
	ATCATGGGTATCAGTC-1-1-a	5.01207	-9.98578	Colon_07
	ATCATGGGTCCGTCAG-1-1-a	2.67987	-12.65	Colon_07
	ATCATGGTCTGGGCCA-1-1-a	4.94818	-10.3517	Colon_07
	ATCCACCCAAAGAATC-1-1-a	2.56378	-11.8082	Colon_07
	ATCCACCCACTTCTGC-1-1-a	3.61101	-11.6943	Colon_07
	ATCCACCCAGGTTTCA-1-1-a	3.32869	-12.8446	Colon_07
	ATCCACCCATATACCG-1-1-a	4.29377	-10.5596	Colon_07
	ATCCACCGTAACGACG-1-1-a	4.19114	-10.3402	Colon_07
	ATCCACCGTGAGTATA-1-1-a	2.92464	-12.9746	Colon_07
	ATCCACCGTTGGAGGT-1-1-a	5.41362	-9.73619	Colon_07
	ATCCACCTCGAGAGCA-1-1-a	3.76079	-10.2016	Colon_07
	ATCCGAACAAGCTGTT-1-1-a	3.54745	-9.9649	Colon_07
	ATCCGAACACCAGGCT-1-1-a	2.81404	-11.8597	Colon_07
	ATCCGAACAGGTGGAT-1-1-a	5.82964	-9.69002	Colon_07
	ATCGAGTAGAGCCCAA-1-1-a	2.31034	-12.7119	Colon_07
	ATCGAGTAGCGACGTA-1-1-a	6.31545	-10.3889	Colon_07
	ATCGAGTAGGGCTTGA-1-1-a	4.50985	-9.86365	Colon_07
	ATCGAGTCACAAGTAA-1-1-a	4.17616	-9.86632	Colon_07
	ATCGAGTGTACATGTC-1-1-a	3.25233	-9.81064	Colon_07
	ATCGAGTGTTGACGTT-1-1-a	4.89652	-10.2206	Colon_07
	ATCGAGTGTTGTCTTT-1-1-a	6.05543	-9.75743	Colon_07
	ATCGAGTTCCGTCATC-1-1-a	3.37364	-12.3728	Colon_07
	ATCGAGTTCGAATGGG-1-1-a	3.50378	-10.0966	Colon_07
	ATCTACTAGGCACATG-1-1-a	3.73738	-11.592	Colon_07
	ATCTACTCAATAGCGG-1-1-a	2.22709	-8.68059	Colon_07
	ATCTACTTCCAAGCCG-1-1-a	3.61288	-11.3233	Colon_07
	ATCTGCCAGCTAGCCC-1-1-a	2.16609	-8.61062	Colon_07
	ATCTGCCAGCTGTTCA-1-1-a	3.48781	-12.6268	Colon_07
	ATCTGCCCAATGTAAG-1-1-a	4.08273	-9.90771	Colon_07
	ATCTGCCCACATGGGA-1-1-a	2.64858	-13.1403	Colon_07
	ATCTGCCGTGGCCCTA-1-1-a	3.64159	-11.6421	Colon_07
	ATCTGCCTCGGAATCT-1-1-a	3.85277	-10.4217	Colon_07
	ATGAGGGCAGCATGAG-1-1-a	6.14848	-9.87554	Colon_07
	ATGAGGGTCAGAGGTG-1-1-a	3.29929	-10.18	Colon_07
	ATGAGGGTCAGTTCGA-1-1-a	1.57158	-7.99186	Colon_07
	ATGAGGGTCGTTACAG-1-1-a	2.82709	-13.0466	Colon_07
	ATGCGATCAATGAAAC-1-1-a	5.85954	-10.5541	Colon_07
	ATGCGATCATCAGTAC-1-1-a	4.47191	-10.7309	Colon_07
	ATGCGATGTCGCGAAA-1-1-a	3.88215	-11.3368	Colon_07
	ATGCGATGTTATGTGC-1-1-a	4.16166	-10.1221	Colon_07
	ATGCGATTCTTGACGA-1-1-a	3.04114	-12.4467	Colon_07
	ATGGGAGCAAAGGAAG-1-1-a	2.0796	-8.86702	Colon_07
	ATGGGAGCAGACGTAG-1-1-a	3.91829	-10.021	Colon_07
	ATGGGAGGTCTTGTCC-1-1-a	3.14313	-12.0577	Colon_07
	ATGGGAGTCGAGGTAG-1-1-a	3.33787	-12.6703	Colon_07
	ATGTGTGGTTCAACCA-1-1-a	2.84653	-11.7987	Colon_07
	ATTACTCAGAGCTGCA-1-1-a	6.74167	-10.2223	Colon_07
	ATTACTCAGGGTTTCT-1-1-a	4.02516	-10.0394	Colon_07
	ATTACTCTCGGCTTGG-1-1-a	6.2362	-9.80946	Colon_07
	ATTATCCAGCCACCTG-1-1-a	3.78636	-10.0616	Colon_07
	ATTATCCAGCCAGAAC-1-1-a	5.61053	-9.81768	Colon_07
	ATTATCCAGTTACCCA-1-1-a	5.41416	-9.8058	Colon_07
	ATTATCCCAATCAGAA-1-1-a	2.89082	-11.5478	Colon_07
	ATTATCCGTCGACTGC-1-1-a	4.07427	-11.625	Colon_07
	ATTATCCGTCGTGGCT-1-1-a	5.87243	-9.86339	Colon_07
	ATTATCCTCCGCATAA-1-1-a	3.98347	-10.8241	Colon_07
	ATTATCCTCTGCCCTA-1-1-a	3.55247	-11.8397	Colon_07
	ATTCTACCACGCGAAA-1-1-a	6.80954	-10.2183	Colon_07
	ATTCTACCATACGCCG-1-1-a	2.9494	-13.0999	Colon_07
	ATTCTACGTGCTAGCC-1-1-a	3.80283	-11.6219	Colon_07
	ATTCTACTCTACCTGC-1-1-a	2.269	-12.8064	Colon_07
	ATTGGACAGGCTCAGA-1-1-a	3.3582	-10.8775	Colon_07
	ATTGGACAGGGTATCG-1-1-a	3.59056	-12.0338	Colon_07
	ATTGGACAGTGTACCT-1-1-a	3.57729	-12.0373	Colon_07
	ATTGGACCAAGTAGTA-1-1-a	3.38122	-10.2688	Colon_07
	ATTGGACCACCGAATT-1-1-a	5.17947	-9.88368	Colon_07
	ATTGGACGTAAAGGAG-1-1-a	5.82865	-9.66117	Colon_07
	ATTGGACGTACCATCA-1-1-a	4.83516	-9.94812	Colon_07
	ATTGGTGAGCTGAACG-1-1-a	2.56511	-11.7683	Colon_07
	ATTGGTGCAACGATCT-1-1-a	3.93279	-11.2011	Colon_07
	ATTGGTGGTCACTGGC-1-1-a	2.99845	-12.8746	Colon_07
	ATTGGTGTCTGTGCAA-1-1-a	3.48295	-11.9802	Colon_07
	ATTTCTGAGCTAGTCT-1-1-a	3.50935	-12.5706	Colon_07
	ATTTCTGCATGCTGGC-1-1-a	4.63748	-10.3678	Colon_07
	ATTTCTGGTGGGTCAA-1-1-a	4.79112	-9.80549	Colon_07
	ATTTCTGGTTTGGCGC-1-1-a	2.16169	-8.59948	Colon_07
	ATTTCTGTCTATCGCC-1-1-a	6.02411	-9.71579	Colon_07
	CAACCAACATTCGACA-1-1-a	2.80547	-10.5128	Colon_07
	CAACCAAGTTCTGGTA-1-1-a	4.19772	-10.7055	Colon_07
	CAACCAATCACGCGGT-1-1-a	3.77164	-9.97299	Colon_07
	CAACCAATCCCAGGTG-1-1-a	3.20752	-12.4569	Colon_07
	CAACCAATCCTTGCCA-1-1-a	2.15559	-12.2558	Colon_07
	CAACCAATCGCAAACT-1-1-a	3.47978	-11.7203	Colon_07
	CAACCTCAGAAGGGTA-1-1-a	3.51137	-12.2671	Colon_07
	CAACCTCAGCTAGTTC-1-1-a	3.78824	-11.593	Colon_07
	CAACTAGAGCGCTCCA-1-1-a	6.69676	-10.2866	Colon_07
	CAACTAGAGGATGCGT-1-1-a	3.78323	-9.9617	Colon_07
	CAACTAGAGGTACTCT-1-1-a	3.30365	-12.3024	Colon_07
	CAACTAGCAGCCTTTC-1-1-a	0.761832	-7.96657	Colon_07
	CAACTAGGTCTAACGT-1-1-a	1.68474	-8.54291	Colon_07
	CAACTAGTCAGTCAGT-1-1-a	5.68916	-9.72262	Colon_07
	CAACTAGTCCCTAATT-1-1-a	4.92144	-10.2587	Colon_07
	CAAGAAAAGACCCACC-1-1-a	3.76406	-11.3569	Colon_07
	CAAGAAAAGCCGATTT-1-1-a	1.00177	-8.11006	Colon_07
	CAAGATCAGCATCATC-1-1-a	3.89631	-10.6693	Colon_07
	CAAGATCAGTGTCCCG-1-1-a	3.36295	-12.2295	Colon_07
	CAAGATCCACTATCTT-1-1-a	2.80798	-12.8636	Colon_07
	CAAGATCCATATGCTG-1-1-a	3.84602	-11.0909	Colon_07
	CAAGGCCAGAAGGTGA-1-1-a	3.24251	-12.8001	Colon_07
	CAAGGCCAGCTGGAAC-1-1-a	1.18444	-8.33262	Colon_07
	CAAGGCCAGGACAGAA-1-1-a	3.00472	-12.9556	Colon_07
	CAAGGCCCAATGTTGC-1-1-a	4.1479	-10.5351	Colon_07
	CAAGGCCCAGACGTAG-1-1-a	4.9903	-9.90236	Colon_07
	CAAGGCCGTATCGCAT-1-1-a	3.57945	-12.7436	Colon_07
	CAAGGCCGTCCCTTGT-1-1-a	3.72663	-10.1868	Colon_07
	CAAGGCCTCCTGTACC-1-1-a	3.43617	-11.2334	Colon_07
	CAAGTTGAGCCAGTAG-1-1-a	2.68038	-11.5732	Colon_07
	CAAGTTGAGGTTACCT-1-1-a	4.11939	-10.8225	Colon_07
	CAAGTTGCAAAGGCGT-1-1-a	1.15693	-8.20405	Colon_07
	CAAGTTGCAAGGCTCC-1-1-a	1.14646	-8.33866	Colon_07
	CAAGTTGCAAGTACCT-1-1-a	3.41419	-11.8159	Colon_07
	CAAGTTGCATCTATGG-1-1-a	3.45023	-12.1738	Colon_07
	CAAGTTGGTTCGAATC-1-1-a	3.6802	-11.4761	Colon_07
	CAAGTTGTCTTCAACT-1-1-a	3.629	-11.7646	Colon_07
	CACAAACAGACGACGT-1-1-a	5.03816	-9.94608	Colon_07
	CACAAACAGCGGATCA-1-1-a	3.84009	-10.9019	Colon_07
	CACAAACAGGGCTTCC-1-1-a	3.32085	-12.1611	Colon_07
	CACAAACCAATAGCAA-1-1-a	5.98761	-9.67868	Colon_07
	CACAAACCATGTAAGA-1-1-a	5.36649	-9.69813	Colon_07
	CACAAACGTCGACTAT-1-1-a	3.27982	-12.4644	Colon_07
	CACAAACGTGCCTTGG-1-1-a	3.79865	-10.0199	Colon_07
	CACAAACTCGCGTTTC-1-1-a	4.41025	-10.4968	Colon_07
	CACACAAAGCCCGAAA-1-1-a	3.31023	-12.3923	Colon_07
	CACACAAAGCTAGTCT-1-1-a	2.99662	-10.9677	Colon_07
	CACACAAGTCTTCTCG-1-1-a	4.95504	-9.78949	Colon_07
	CACACAATCGCCAAAT-1-1-a	4.18096	-11.0233	Colon_07
	CACACAATCGCCCTTA-1-1-a	3.52609	-10.0618	Colon_07
	CACACAATCTCCCTGA-1-1-a	2.06106	-11.8289	Colon_07
	CACACCTAGCTACCGC-1-1-a	3.68521	-9.82046	Colon_07
	CACACCTGTATGCTTG-1-1-a	6.80466	-10.2135	Colon_07
	CACACCTGTGATGCCC-1-1-a	1.21827	-8.41156	Colon_07
	CACACCTTCAGTTAGC-1-1-a	2.53594	-11.8406	Colon_07
	CACACCTTCGGATGTT-1-1-a	3.81722	-11.0449	Colon_07
	CACACCTTCTGGCGTG-1-1-a	4.737	-9.84051	Colon_07
	CACACTCAGGTAGCCA-1-1-a	3.81623	-9.9327	Colon_07
	CACACTCCAACAACCT-1-1-a	3.94665	-10.4794	Colon_07
	CACACTCGTGACCAAG-1-1-a	4.44151	-10.616	Colon_07
	CACACTCGTGCGGTAA-1-1-a	3.47314	-11.12	Colon_07
	CACACTCGTTGCCTCT-1-1-a	0.879337	-8.08419	Colon_07
	CACAGGCAGGGAACGG-1-1-a	3.7736	-11.1279	Colon_07
	CACAGGCTCATGCATG-1-1-a	3.72024	-11.248	Colon_07
	CACAGGCTCGAATCCA-1-1-a	2.13142	-12.5835	Colon_07
	CACAGGCTCGCAGGCT-1-1-a	2.08686	-11.5492	Colon_07
	CACAGTAAGAACTCGG-1-1-a	3.18177	-10.4993	Colon_07
	CACAGTAAGTAGGCCA-1-1-a	5.85076	-10.5638	Colon_07
	CACAGTACAGGCTCAC-1-1-a	3.74202	-11.2302	Colon_07
	CACAGTAGTGGTCCGT-1-1-a	3.87768	-10.207	Colon_07
	CACATAGAGACCTAGG-1-1-a	3.75974	-10.4219	Colon_07
	CACATTTCAGCCTATA-1-1-a	3.70803	-9.88412	Colon_07
	CACATTTCATCGATTG-1-1-a	3.45569	-12.2925	Colon_07
	CACATTTGTAAGAGAG-1-1-a	5.40071	-9.79452	Colon_07
	CACCACTAGTCATCCA-1-1-a	3.62104	-11.6487	Colon_07
	CACCACTCAGTGACAG-1-1-a	3.7352	-11.4973	Colon_07
	CACCACTGTATATGAG-1-1-a	3.73783	-11.8833	Colon_07
	CACCACTTCCAAACAC-1-1-a	1.99857	-11.6227	Colon_07
	CACCACTTCCTGTAGA-1-1-a	4.89471	-9.80124	Colon_07
	CACCAGGAGAATCTCC-1-1-a	3.68337	-11.9787	Colon_07
	CACCAGGAGCACAGGT-1-1-a	5.37821	-9.82134	Colon_07
	CACCAGGAGGCCATAG-1-1-a	3.82004	-10.7879	Colon_07
	CACCAGGAGGTAGCCA-1-1-a	3.80106	-9.87674	Colon_07
	CACCAGGCATGCCTAA-1-1-a	3.61219	-11.0145	Colon_07
	CACCAGGCATTGTGCA-1-1-a	6.80683	-10.2031	Colon_07
	CACCAGGGTAAATGAC-1-1-a	0.869517	-8.14838	Colon_07
	CACCAGGGTGCCTGGT-1-1-a	1.12254	-8.16476	Colon_07
	CACCAGGTCCCATTAT-1-1-a	3.70129	-11.9686	Colon_07
	CACCAGGTCCGCGTTT-1-1-a	1.22322	-8.38549	Colon_07
	CACCAGGTCTGCGGCA-1-1-a	6.33576	-10.2609	Colon_07
	CACCTTGCAAAGGAAG-1-1-a	6.60821	-9.88926	Colon_07
	CACCTTGCAGCCAGAA-1-1-a	5.89842	-9.60497	Colon_07
	CACCTTGCAGCGTTCG-1-1-a	3.82372	-11.0787	Colon_07
	CACCTTGCATCACGAT-1-1-a	4.6104	-9.9339	Colon_07
	CACCTTGTCAATCTCT-1-1-a	3.62949	-9.79738	Colon_07
	CACCTTGTCACAACGT-1-1-a	3.96032	-10.1993	Colon_07
	CACCTTGTCGGCGCTA-1-1-a	3.79949	-10.6243	Colon_07
	CACTCCAGTTCCACTC-1-1-a	3.71696	-11.5867	Colon_07
	CAGAATCCACTCGACG-1-1-a	3.68517	-11.6899	Colon_07
	CAGAATCCATACTCTT-1-1-a	3.73999	-11.7277	Colon_07
	CAGAATCGTCGGCATC-1-1-a	5.89704	-9.64648	Colon_07
	CAGAATCTCGTTTATC-1-1-a	2.88499	-12.9739	Colon_07
	CAGAATCTCTGCAGTA-1-1-a	4.56935	-9.84506	Colon_07
	CAGAGAGAGAGTGAGA-1-1-a	6.09443	-9.64651	Colon_07
	CAGAGAGAGCCGGTAA-1-1-a	2.69344	-13.1038	Colon_07
	CAGAGAGGTAATAGCA-1-1-a	3.28834	-12.4173	Colon_07
	CAGATCAAGCCGATTT-1-1-a	5.87484	-9.637	Colon_07
	CAGATCACAAGCGAGT-1-1-a	4.50598	-9.87525	Colon_07
	CAGATCATCACCCTCA-1-1-a	2.36287	-8.87288	Colon_07
	CAGCAGCAGGGCATGT-1-1-a	0.801587	-7.93867	Colon_07
	CAGCAGCCAATGGACG-1-1-a	6.02289	-9.7754	Colon_07
	CAGCAGCCAGGGAGAG-1-1-a	2.46974	-13.1315	Colon_07
	CAGCAGCGTCAGATAA-1-1-a	3.61063	-9.92438	Colon_07
	CAGCAGCGTCTCCCTA-1-1-a	1.13038	-8.18117	Colon_07
	CAGCAGCGTGGTCCGT-1-1-a	4.19777	-10.7782	Colon_07
	CAGCAGCTCACGGTTA-1-1-a	1.097	-8.34035	Colon_07
	CAGCATAAGGGCTTCC-1-1-a	3.64569	-12.0385	Colon_07
	CAGCATACAAACGTGG-1-1-a	1.17919	-8.39841	Colon_07
	CAGCATACATCTGGTA-1-1-a	6.52045	-10.3371	Colon_07
	CAGCATAGTACAAGTA-1-1-a	3.76533	-9.98965	Colon_07
	CAGCATAGTCTCTTAT-1-1-a	3.89041	-11.4847	Colon_07
	CAGCCGAAGAAACCGC-1-1-a	3.43605	-9.95985	Colon_07
	CAGCCGAAGATCTGAA-1-1-a	4.05977	-10.5999	Colon_07
	CAGCCGAAGCCACTAT-1-1-a	5.08012	-10.2144	Colon_07
	CAGCCGACAATAACGA-1-1-a	4.72076	-9.93403	Colon_07
	CAGCCGACAATGGTCT-1-1-a	3.97321	-11.2315	Colon_07
	CAGCCGAGTAAACACA-1-1-a	5.19288	-10.0216	Colon_07
	CAGCCGAGTTCTCATT-1-1-a	3.87933	-10.1427	Colon_07
	CAGCCGATCACCGTAA-1-1-a	3.72934	-9.89496	Colon_07
	CAGCCGATCACCTCGT-1-1-a	2.49422	-13.2011	Colon_07
	CAGCCGATCAGCTGGC-1-1-a	5.85937	-9.6147	Colon_07
	CAGCGACAGCCTATGT-1-1-a	3.29622	-9.83277	Colon_07
	CAGCGACCACAGCCCA-1-1-a	3.71231	-9.92141	Colon_07
	CAGCGACCACATCCAA-1-1-a	2.297	-11.9744	Colon_07
	CAGCGACTCTGCTTGC-1-1-a	3.34352	-12.2744	Colon_07
	CAGCGACTCTTGGGTA-1-1-a	3.94009	-12.2085	Colon_07
	CAGCTAAAGAAAGTGG-1-1-a	4.57814	-10.0579	Colon_07
	CAGCTAAAGGCTAGGT-1-1-a	5.53169	-9.70868	Colon_07
	CAGCTAAAGGTCATCT-1-1-a	4.91701	-10.6166	Colon_07
	CAGCTAAAGTGGCACA-1-1-a	3.45357	-12.5462	Colon_07
	CAGCTAACAAGAAGAG-1-1-a	2.94199	-10.5066	Colon_07
	CAGCTAATCACCGGGT-1-1-a	5.58826	-9.85983	Colon_07
	CAGCTAATCATGTCCC-1-1-a	2.83226	-13.0431	Colon_07
	CAGCTGGAGAATGTGT-1-1-a	2.22261	-13.2482	Colon_07
	CAGCTGGAGGGCACTA-1-1-a	3.40703	-11.9132	Colon_07
	CAGCTGGGTGTAACGG-1-1-a	3.61576	-11.7482	Colon_07
	CAGCTGGGTTTGTTGG-1-1-a	3.70375	-11.1314	Colon_07
	CAGCTGGTCAGTCCCT-1-1-a	2.67744	-13.066	Colon_07
	CAGCTGGTCTTCTGGC-1-1-a	3.54337	-12.4178	Colon_07
	CAGGTGCAGAACAATC-1-1-a	4.01118	-10.7212	Colon_07
	CAGGTGCCACCCATGG-1-1-a	3.74977	-9.87465	Colon_07
	CAGGTGCCAGGAATGC-1-1-a	0.977699	-7.99733	Colon_07
	CAGGTGCGTACTCAAC-1-1-a	5.24782	-10.6282	Colon_07
	CAGGTGCTCGTTTATC-1-1-a	3.59509	-11.6243	Colon_07
	CAGTAACAGCGGATCA-1-1-a	2.10017	-8.71722	Colon_07
	CAGTAACAGGATCGCA-1-1-a	2.4861	-13.1923	Colon_07
	CAGTAACCACAGTCGC-1-1-a	4.0378	-9.95038	Colon_07
	CAGTAACGTAGCGTCC-1-1-a	3.58041	-12.3192	Colon_07
	CAGTAACGTTGACGTT-1-1-a	3.3717	-12.8911	Colon_07
	CAGTAACTCCTTGACC-1-1-a	6.01355	-9.83285	Colon_07
	CAGTCCTAGAACAACT-1-1-a	3.75044	-9.88717	Colon_07
	CAGTCCTAGAAGCCCA-1-1-a	5.09137	-9.95191	Colon_07
	CAGTCCTAGAGGTTGC-1-1-a	3.27065	-10.179	Colon_07
	CAGTCCTAGAGTAATC-1-1-a	4.97391	-9.99948	Colon_07
	CAGTCCTAGGGATCTG-1-1-a	3.06082	-11.9832	Colon_07
	CAGTCCTCACGAAACG-1-1-a	3.68217	-10.8951	Colon_07
	CAGTCCTCATCACGAT-1-1-a	3.30334	-12.0536	Colon_07
	CAGTCCTGTAGCCTCG-1-1-a	4.33574	-10.1501	Colon_07
	CAGTCCTTCGAGAGCA-1-1-a	3.2459	-9.76989	Colon_07
	CAGTCCTTCTCCAGGG-1-1-a	3.57946	-11.287	Colon_07
	CATATGGAGACCACGA-1-1-a	6.42995	-9.82564	Colon_07
	CATATGGCAGCGTCCA-1-1-a	3.43129	-12.4518	Colon_07
	CATATGGTCTCGCATC-1-1-a	3.94777	-10.9822	Colon_07
	CATATTCAGTACACCT-1-1-a	6.75508	-10.2347	Colon_07
	CATATTCCACGAGAGT-1-1-a	4.37507	-10.7784	Colon_07
	CATATTCGTCCTCTTG-1-1-a	1.04466	-8.20385	Colon_07
	CATATTCGTCGCGGTT-1-1-a	3.80954	-11.493	Colon_07
	CATATTCGTCTCTCTG-1-1-a	4.52577	-9.88045	Colon_07
	CATCAAGAGTTCGCAT-1-1-a	3.70484	-11.7378	Colon_07
	CATCAAGCAGATCCAT-1-1-a	4.9363	-10.615	Colon_07
	CATCAAGGTCCTCCAT-1-1-a	6.55973	-9.88334	Colon_07
	CATCAAGGTCTAGGTT-1-1-a	3.55099	-9.89029	Colon_07
	CATCAAGGTTTCCACC-1-1-a	4.61967	-10.2498	Colon_07
	CATCAAGTCTTGTATC-1-1-a	6.27055	-9.99923	Colon_07
	CATCAGAAGCGTGTCC-1-1-a	0.687649	-7.95562	Colon_07
	CATCAGACAAACCTAC-1-1-a	1.37902	-7.96494	Colon_07
	CATCAGACATAAGACA-1-1-a	1.34359	-8.41777	Colon_07
	CATCAGAGTAAGCACG-1-1-a	1.03727	-8.11345	Colon_07
	CATCAGATCCGCGCAA-1-1-a	4.47501	-10.4868	Colon_07
	CATCCACAGAATGTGT-1-1-a	2.11164	-8.63223	Colon_07
	CATCCACAGCTACCGC-1-1-a	5.91157	-9.70215	Colon_07
	CATCCACAGTAGCCGA-1-1-a	6.60153	-10.1828	Colon_07
	CATCCACCAGTCGATT-1-1-a	4.09207	-11.0728	Colon_07
	CATCCACGTACCATCA-1-1-a	6.51736	-9.84259	Colon_07
	CATCCACGTACCGTTA-1-1-a	3.72441	-11.4126	Colon_07
	CATCCACGTCCCTTGT-1-1-a	3.05406	-12.6935	Colon_07
	CATCCACGTCGAGATG-1-1-a	2.51548	-11.1903	Colon_07
	CATCCACGTTCCGGCA-1-1-a	3.77993	-9.97633	Colon_07
	CATCCACTCAACGAAA-1-1-a	3.31329	-11.9153	Colon_07
	CATCCACTCACAGTAC-1-1-a	3.93873	-11.2002	Colon_07
	CATCCACTCAGAGACG-1-1-a	0.754499	-7.99583	Colon_07
	CATCGAAAGCTAGCCC-1-1-a	6.53783	-10.14	Colon_07
	CATCGAAAGGCATGGT-1-1-a	3.57433	-11.2959	Colon_07
	CATCGAACACTTCGAA-1-1-a	3.67279	-9.9293	Colon_07
	CATCGAAGTCACTGGC-1-1-a	2.57531	-13.15	Colon_07
	CATCGGGAGATGCCTT-1-1-a	3.78226	-11.8114	Colon_07
	CATCGGGAGCTAGTGG-1-1-a	4.11713	-9.927	Colon_07
	CATCGGGCATCGACGC-1-1-a	4.4595	-9.82035	Colon_07
	CATCGGGTCATCGGAT-1-1-a	2.92307	-12.9136	Colon_07
	CATGACAAGTGCGTGA-1-1-a	2.76629	-12.9536	Colon_07
	CATGACACAGTAAGAT-1-1-a	3.76023	-11.4218	Colon_07
	CATGACACATCCCATC-1-1-a	3.90776	-10.128	Colon_07
	CATGACACATGGAATA-1-1-a	-3.25615	-3.58377	Colon_07
	CATGACAGTTGTGGCC-1-1-a	3.46639	-11.0722	Colon_07
	CATGACATCAACGCTA-1-1-a	2.80907	-11.7533	Colon_07
	CATGCCTAGGGCTCTC-1-1-a	3.69427	-10.0134	Colon_07
	CATGCCTCAACGCACC-1-1-a	3.30319	-11.7417	Colon_07
	CATGCCTCAAGCCTAT-1-1-a	3.30389	-12.6326	Colon_07
	CATGGCGGTAGCCTAT-1-1-a	3.31863	-12.5848	Colon_07
	CATGGCGGTTTGTTTC-1-1-a	0.785939	-8.02061	Colon_07
	CATGGCGTCTCCTATA-1-1-a	3.40676	-11.2967	Colon_07
	CATTATCGTAATAGCA-1-1-a	4.79417	-10.6481	Colon_07
	CATTATCTCATAAAGG-1-1-a	3.20148	-12.9995	Colon_07
	CATTCGCAGAAGGTTT-1-1-a	3.51215	-11.4171	Colon_07
	CATTCGCAGGGATGGG-1-1-a	4.06469	-11.2165	Colon_07
	CATTCGCGTAGCGATG-1-1-a	1.60929	-7.97132	Colon_07
	CATTCGCGTGTTCTTT-1-1-a	4.15725	-10.0456	Colon_07
	CATTCGCTCAGTTCGA-1-1-a	3.74584	-10.2784	Colon_07
	CATTCGCTCTAACTCT-1-1-a	2.50143	-11.0145	Colon_07
	CCAATCCAGCGCTCCA-1-1-a	3.7477	-10.1606	Colon_07
	CCAATCCCAGATCCAT-1-1-a	3.45178	-12.2451	Colon_07
	CCAATCCGTATATCCG-1-1-a	2.198	-12.1179	Colon_07
	CCAATCCGTTCGAATC-1-1-a	3.95641	-10.2735	Colon_07
	CCAATCCTCAAGCCTA-1-1-a	3.37512	-12.4784	Colon_07
	CCAATCCTCACCGGGT-1-1-a	3.70107	-11.8323	Colon_07
	CCAATCCTCATGTGGT-1-1-a	3.52422	-10.4168	Colon_07
	CCAATCCTCCGATATG-1-1-a	5.72301	-9.84732	Colon_07
	CCAATCCTCCGTTGCT-1-1-a	3.49939	-11.3609	Colon_07
	CCACCTAAGACACTAA-1-1-a	1.53391	-8.39794	Colon_07
	CCACCTAAGGAGTCTG-1-1-a	4.91817	-10.6257	Colon_07
	CCACCTAAGTTCGCGC-1-1-a	3.41297	-12.7831	Colon_07
	CCACCTACAATCGGTT-1-1-a	2.94328	-12.955	Colon_07
	CCACCTAGTAAGCACG-1-1-a	6.26377	-10.1933	Colon_07
	CCACCTATCAAGGTAA-1-1-a	4.13132	-10.1945	Colon_07
	CCACGGAAGAGGACGG-1-1-a	3.14763	-12.8429	Colon_07
	CCACGGAAGGGAAACA-1-1-a	4.79788	-10.1014	Colon_07
	CCACGGACACTGTGTA-1-1-a	3.37766	-12.3068	Colon_07
	CCACGGACATAGAAAC-1-1-a	2.13449	-13.2004	Colon_07
	CCACTACAGCTCCTCT-1-1-a	6.78038	-10.1294	Colon_07
	CCACTACCATGGTTGT-1-1-a	2.47651	-12.1301	Colon_07
	CCACTACTCAGTTCGA-1-1-a	4.14677	-11.2106	Colon_07
	CCACTACTCGAATCCA-1-1-a	6.63684	-10.2955	Colon_07
	CCACTACTCGGTCTAA-1-1-a	3.5556	-12.0923	Colon_07
	CCAGCGATCAAACGGG-1-1-a	3.06109	-10.717	Colon_07
	CCATGTCAGTTATCGC-1-1-a	0.926639	-8.11103	Colon_07
	CCATGTCGTAGCGTCC-1-1-a	3.30762	-10.2495	Colon_07
	CCATGTCGTAGTACCT-1-1-a	3.83956	-11.2037	Colon_07
	CCATGTCGTTGGTTTG-1-1-a	3.6538	-9.95394	Colon_07
	CCATGTCTCTACGAGT-1-1-a	3.98003	-10.5723	Colon_07
	CCATGTCTCTCTTGAT-1-1-a	3.10123	-12.4971	Colon_07
	CCATTCGAGCGTAATA-1-1-a	2.19629	-8.6091	Colon_07
	CCATTCGCAGCTGTGC-1-1-a	3.3699	-12.2632	Colon_07
	CCATTCGCATTAACCG-1-1-a	3.83738	-11.4517	Colon_07
	CCATTCGGTCTTGATG-1-1-a	1.76634	-8.53081	Colon_07
	CCATTCGGTGTCAATC-1-1-a	4.68145	-9.82611	Colon_07
	CCATTCGTCAGTTCGA-1-1-a	4.02596	-10.1528	Colon_07
	CCCAATCAGATATACG-1-1-a	3.6071	-9.83152	Colon_07
	CCCAATCGTACCAGTT-1-1-a	4.92606	-9.89128	Colon_07
	CCCAGTTAGCTCCTCT-1-1-a	4.17026	-11.0315	Colon_07
	CCCAGTTCACCGGAAA-1-1-a	5.47547	-9.77814	Colon_07
	CCCAGTTCACGGACAA-1-1-a	3.87402	-11.6686	Colon_07
	CCCAGTTTCACTTCAT-1-1-a	2.71333	-12.5642	Colon_07
	CCCAGTTTCGCAAACT-1-1-a	6.33303	-10.2197	Colon_07
	CCCATACAGATGCCAG-1-1-a	3.6639	-11.2432	Colon_07
	CCCATACCACAGGAGT-1-1-a	6.35563	-9.94271	Colon_07
	CCCATACCACCACCAG-1-1-a	0.947922	-8.18988	Colon_07
	CCCATACGTACCATCA-1-1-a	4.601	-9.89597	Colon_07
	CCCATACTCCAAGCCG-1-1-a	1.99311	-12.0607	Colon_07
	CCCATACTCGCTTAGA-1-1-a	4.89656	-9.90368	Colon_07
	CCCATACTCTGTCCGT-1-1-a	3.60094	-10.9641	Colon_07
	CCCTCCTAGAGGTAGA-1-1-a	6.66742	-9.89575	Colon_07
	CCCTCCTCACGGACAA-1-1-a	3.48407	-10.6747	Colon_07
	CCCTCCTCAGTGAGTG-1-1-a	3.2206	-12.7248	Colon_07
	CCCTCCTGTGCACCAC-1-1-a	1.11252	-8.22274	Colon_07
	CCCTCCTTCGTTTGCC-1-1-a	3.56887	-12.0683	Colon_07
	CCGGGATAGAACAATC-1-1-a	3.46184	-11.9154	Colon_07
	CCGGGATAGCTTTGGT-1-1-a	4.28825	-10.5243	Colon_07
	CCGGGATCACCTCGGA-1-1-a	2.91676	-9.65841	Colon_07
	CCGGGATGTGACTCAT-1-1-a	0.887228	-8.09162	Colon_07
	CCGGGATGTTACAGAA-1-1-a	6.58502	-9.86976	Colon_07
	CCGGTAGCAGCCTTGG-1-1-a	3.26556	15.2364	Colon_07
	CCGGTAGCATCTCGCT-1-1-a	3.71057	-11.5103	Colon_07
	CCGGTAGCATTACCTT-1-1-a	3.40484	-12.9017	Colon_07
	CCGGTAGGTACCGGCT-1-1-a	3.24138	-11.9937	Colon_07
	CCGGTAGGTCCTCTTG-1-1-a	3.05294	-13.1302	Colon_07
	CCGGTAGGTGCCTGGT-1-1-a	5.13156	-10.0711	Colon_07
	CCGGTAGGTTCGGCAC-1-1-a	2.7975	-9.4022	Colon_07
	CCGGTAGTCGACAGCC-1-1-a	3.47891	-11.2387	Colon_07
	CCGTACTAGGACACCA-1-1-a	6.54334	-10.1488	Colon_07
	CCGTACTAGGGTGTGT-1-1-a	1.82034	-12.8916	Colon_07
	CCGTACTCAGGTGGAT-1-1-a	0.743293	-7.95075	Colon_07
	CCGTACTGTTCGAATC-1-1-a	6.72412	-10.3289	Colon_07
	CCGTACTTCCCTTGTG-1-1-a	4.11166	-10.1554	Colon_07
	CCGTACTTCTCCGGTT-1-1-a	4.2727	-10.4232	Colon_07
	CCGTACTTCTGTCCGT-1-1-a	3.83689	-10.1911	Colon_07
	CCGTACTTCTTGTATC-1-1-a	1.04589	-8.04908	Colon_07
	CCGTGGACACGGTGTC-1-1-a	0.812186	-7.97606	Colon_07
	CCGTGGACAGCCTTGG-1-1-a	4.06639	-10.3575	Colon_07
	CCGTGGAGTGCACTTA-1-1-a	2.95792	-10.7769	Colon_07
	CCGTGGATCTCCCTGA-1-1-a	3.15653	-12.6807	Colon_07
	CCGTTCACAATGCCAT-1-1-a	3.82151	-11.025	Colon_07
	CCGTTCACATGGGAAC-1-1-a	4.02773	-10.463	Colon_07
	CCGTTCACATTACCTT-1-1-a	3.31725	-9.8099	Colon_07
	CCGTTCATCGGAATCT-1-1-a	3.5111	-11.8645	Colon_07
	CCTAAAGAGCTAGGCA-1-1-a	1.45332	-8.40621	Colon_07
	CCTAAAGAGGACATTA-1-1-a	3.11403	-12.4541	Colon_07
	CCTAAAGTCACCTTAT-1-1-a	3.72417	-12.3614	Colon_07
	CCTAAAGTCTCTTGAT-1-1-a	3.47568	-12.0387	Colon_07
	CCTAAAGTCTGCGTAA-1-1-a	3.43464	-11.4565	Colon_07
	CCTACACAGGCTCAGA-1-1-a	5.0662	-9.82085	Colon_07
	CCTACACCAATTGCTG-1-1-a	4.94661	-10.7988	Colon_07
	CCTACACCAGCATACT-1-1-a	0.890033	-7.99321	Colon_07
	CCTACACCAGGGAGAG-1-1-a	3.76788	-10.7304	Colon_07
	CCTACACGTCAAAGAT-1-1-a	3.86	-10.4588	Colon_07
	CCTACACTCCACTGGG-1-1-a	5.5324	-9.86434	Colon_07
	CCTACACTCGCTAGCG-1-1-a	2.94477	-10.3943	Colon_07
	CCTACACTCGTCGTTC-1-1-a	2.6647	-13.1965	Colon_07
	CCTACCAAGCGTGAAC-1-1-a	4.65114	-9.92945	Colon_07
	CCTACCACAGAGTGTG-1-1-a	1.10083	-8.17068	Colon_07
	CCTACCAGTCTAGTCA-1-1-a	3.20813	-12.151	Colon_07
	CCTACCATCGGCTACG-1-1-a	4.46486	-9.84615	Colon_07
	CCTAGCTAGGCGCTCT-1-1-a	3.71574	-10.3963	Colon_07
	CCTAGCTCACCAGATT-1-1-a	3.47721	-12.0539	Colon_07
	CCTAGCTCACGGCGTT-1-1-a	5.64037	-9.71622	Colon_07
	CCTAGCTGTTATCCGA-1-1-a	3.45154	-10.1505	Colon_07
	CCTATTAAGACAGACC-1-1-a	4.41006	-10.5961	Colon_07
	CCTATTACAGCCAATT-1-1-a	3.07446	-12.7506	Colon_07
	CCTATTACATGAACCT-1-1-a	4.94906	-9.78444	Colon_07
	CCTATTAGTATTCTCT-1-1-a	4.99406	-9.96766	Colon_07
	CCTATTAGTCACCTAA-1-1-a	3.36791	-11.4895	Colon_07
	CCTATTATCACAGTAC-1-1-a	3.23803	-12.8093	Colon_07
	CCTATTATCATGTGGT-1-1-a	3.00412	-10.3898	Colon_07
	CCTATTATCCAAAGTC-1-1-a	1.34897	-8.5133	Colon_07
	CCTATTATCCAGATCA-1-1-a	3.04142	-11.9275	Colon_07
	CCTATTATCTGAGGGA-1-1-a	1.00756	-8.10976	Colon_07
	CCTCAGTAGATGGCGT-1-1-a	3.4984	-11.4141	Colon_07
	CCTCAGTAGTACTTGC-1-1-a	2.9245	-10.9619	Colon_07
	CCTCAGTCAGGATCGA-1-1-a	4.94269	-9.77636	Colon_07
	CCTCAGTGTAATCGTC-1-1-a	3.91969	-10.466	Colon_07
	CCTCAGTGTTAAGACA-1-1-a	3.94505	-10.6937	Colon_07
	CCTCAGTTCCGCGGTA-1-1-a	2.8897	-11.0212	Colon_07
	CCTCTGAAGGCCATAG-1-1-a	5.70881	-9.68631	Colon_07
	CCTCTGACACCGAAAG-1-1-a	3.55105	-11.9492	Colon_07
	CCTCTGACATGTAGTC-1-1-a	5.03248	-10.2361	Colon_07
	CCTCTGAGTAGCGATG-1-1-a	1.09763	-8.13681	Colon_07
	CCTCTGATCCTCGCAT-1-1-a	1.11137	-8.28271	Colon_07
	CCTCTGATCTTGCAAG-1-1-a	3.81584	-10.897	Colon_07
	CCTTACGAGATCCCGC-1-1-a	1.02789	-7.98995	Colon_07
	CCTTACGAGGGTGTTG-1-1-a	3.47874	-11.5905	Colon_07
	CCTTACGCAATCACAC-1-1-a	0.945987	-8.04069	Colon_07
	CCTTACGCAGCTTCGG-1-1-a	3.70211	-9.86893	Colon_07
	CCTTACGCAGTAACGG-1-1-a	1.37039	-8.37994	Colon_07
	CCTTACGGTGAGTGAC-1-1-a	4.0753	-9.91375	Colon_07
	CCTTACGGTTTAGCTG-1-1-a	1.37536	-11.9414	Colon_07
	CCTTACGTCTTTCCTC-1-1-a	3.42938	-12.5447	Colon_07
	CCTTCCCAGACTAGAT-1-1-a	2.21571	-8.5106	Colon_07
	CCTTCCCAGCTAACTC-1-1-a	3.61425	-11.4547	Colon_07
	CCTTCCCAGTCCATAC-1-1-a	3.60311	-10.8092	Colon_07
	CCTTCCCCAAGTACCT-1-1-a	3.10356	-12.0498	Colon_07
	CCTTCCCCAATAACGA-1-1-a	4.70795	-9.93256	Colon_07
	CCTTCCCCACAGGAGT-1-1-a	6.68335	-10.0879	Colon_07
	CCTTCCCGTGTGGTTT-1-1-a	6.73137	-10.1885	Colon_07
	CCTTCCCGTTGGACCC-1-1-a	4.16397	-10.7254	Colon_07
	CCTTCGACAGGACGTA-1-1-a	6.40844	-9.78966	Colon_07
	CCTTCGAGTAGCTAAA-1-1-a	0.932787	-8.08029	Colon_07
	CCTTCGAGTTACGGAG-1-1-a	0.837793	-8.0199	Colon_07
	CGAACATCAACGATGG-1-1-a	3.83502	-11.4508	Colon_07
	CGAACATCACGCTTTC-1-1-a	2.16171	-13.2354	Colon_07
	CGAACATCATAGGATA-1-1-a	2.87269	-12.9961	Colon_07
	CGAACATTCCTTCAAT-1-1-a	0.914511	-8.10516	Colon_07
	CGAACATTCGTTTGCC-1-1-a	1.85518	-12.0081	Colon_07
	CGAATGTAGGCTCAGA-1-1-a	2.56093	-12.1592	Colon_07
	CGAATGTCATATGCTG-1-1-a	2.17053	-8.6124	Colon_07
	CGAATGTCATCTCCCA-1-1-a	2.68956	-13.1454	Colon_07
	CGAATGTGTGTTAAGA-1-1-a	5.28557	-9.86881	Colon_07
	CGAATGTGTTAAGAAC-1-1-a	3.46388	-12.1253	Colon_07
	CGACCTTAGACCTTTG-1-1-a	3.73294	-10.0346	Colon_07
	CGACCTTGTCAGTGGA-1-1-a	3.72273	-11.0133	Colon_07
	CGACCTTTCCGCATCT-1-1-a	3.11447	-12.8192	Colon_07
	CGACCTTTCCTAGAAC-1-1-a	3.2624	-10.0276	Colon_07
	CGACTTCGTAGCCTAT-1-1-a	2.12866	-8.91736	Colon_07
	CGACTTCTCCATGAAC-1-1-a	1.03338	-8.21314	Colon_07
	CGACTTCTCCTCGCAT-1-1-a	3.74008	-11.2422	Colon_07
	CGAGAAGAGTGGGATC-1-1-a	3.69669	-10.4931	Colon_07
	CGAGCACCAAGCGAGT-1-1-a	0.893537	-8.09822	Colon_07
	CGAGCACCACCCATGG-1-1-a	3.9879	-11.1454	Colon_07
	CGAGCACCACCTTGTC-1-1-a	0.889587	-8.18926	Colon_07
	CGAGCACCATGTCTCC-1-1-a	5.77418	-9.7683	Colon_07
	CGAGCACTCACCCTCA-1-1-a	3.72117	-12.3028	Colon_07
	CGAGCCAAGCTGCCCA-1-1-a	6.52467	-10.2114	Colon_07
	CGAGCCACATACGCTA-1-1-a	6.33717	-9.92396	Colon_07
	CGAGCCAGTATATGAG-1-1-a	2.65477	-12.4692	Colon_07
	CGAGCCAGTGTGCGTC-1-1-a	3.77755	-11.4825	Colon_07
	CGAGCCATCGGAGCAA-1-1-a	3.92272	-10.0503	Colon_07
	CGATCGGAGATCCCAT-1-1-a	3.74038	-9.90989	Colon_07
	CGATCGGAGGCAATTA-1-1-a	3.87723	-9.91526	Colon_07
	CGATCGGCAGGTCCAC-1-1-a	3.5284	-10.9076	Colon_07
	CGATCGGCATCGGACC-1-1-a	3.56585	-10.3043	Colon_07
	CGATCGGGTAAACACA-1-1-a	3.28212	-10.2513	Colon_07
	CGATCGGGTCAAAGCG-1-1-a	4.50069	-10.7227	Colon_07
	CGATCGGGTCACCTAA-1-1-a	4.34513	-10.6427	Colon_07
	CGATCGGGTCCCTACT-1-1-a	1.02436	-8.2084	Colon_07
	CGATCGGGTGCTGTAT-1-1-a	3.20725	-12.2595	Colon_07
	CGATCGGTCCATTCTA-1-1-a	5.2309	-10.222	Colon_07
	CGATGGCAGCTACCTA-1-1-a	2.09822	-8.94498	Colon_07
	CGATGGCAGTGTGAAT-1-1-a	3.63697	-10.1137	Colon_07
	CGATGGCGTCTTCAAG-1-1-a	3.09739	-12.5719	Colon_07
	CGATGGCTCCTGTAGA-1-1-a	2.87723	-11.7314	Colon_07
	CGATGGCTCGGCATCG-1-1-a	3.41887	-11.8783	Colon_07
	CGATGTAAGCCCGAAA-1-1-a	3.83376	-9.94793	Colon_07
	CGATGTACACAGCCCA-1-1-a	3.6963	-11.0783	Colon_07
	CGATGTACATCTACGA-1-1-a	2.73106	-11.7856	Colon_07
	CGATGTAGTGCAGGTA-1-1-a	2.09053	-12.0381	Colon_07
	CGATGTAGTTTGACTG-1-1-a	4.02524	-10.4034	Colon_07
	CGATGTATCGCTTGTC-1-1-a	3.59472	-10.03	Colon_07
	CGATTGAGTTACCGAT-1-1-a	4.19561	-10.8369	Colon_07
	CGATTGATCTTGAGAC-1-1-a	0.979469	-8.15953	Colon_07
	CGCCAAGCACACCGCA-1-1-a	4.02774	-10.9997	Colon_07
	CGCCAAGCACGGTGTC-1-1-a	4.0989	-11.078	Colon_07
	CGCCAAGCAGTGAGTG-1-1-a	5.65909	-10.4322	Colon_07
	CGCCAAGGTAGGGACT-1-1-a	4.37281	-9.84978	Colon_07
	CGCCAAGTCCGTTGCT-1-1-a	3.45856	-11.0018	Colon_07
	CGCCAAGTCTGTACGA-1-1-a	3.67948	-10.2539	Colon_07
	CGCGGTAAGGAACTGC-1-1-a	4.95276	-9.83054	Colon_07
	CGCGGTAAGTACATGA-1-1-a	4.18103	-11.0061	Colon_07
	CGCGGTAAGTCGTACT-1-1-a	4.42691	-10.6653	Colon_07
	CGCGGTACAGAAGCAC-1-1-a	3.17897	-12.3254	Colon_07
	CGCGGTACATGGTCAT-1-1-a	1.69315	-11.7765	Colon_07
	CGCGGTACATTCTCAT-1-1-a	3.8329	-11.3389	Colon_07
	CGCGGTAGTACTTCTT-1-1-a	0.964159	-8.14781	Colon_07
	CGCGGTATCGGAATCT-1-1-a	4.04243	-10.4418	Colon_07
	CGCGGTATCGTGGGAA-1-1-a	3.62014	-10.0151	Colon_07
	CGCGTTTAGAAACCTA-1-1-a	4.06537	-11.0337	Colon_07
	CGCGTTTAGCCCGAAA-1-1-a	3.75899	-10.6192	Colon_07
	CGCGTTTAGTTGCAGG-1-1-a	4.19157	-10.6038	Colon_07
	CGCGTTTCACGTCAGC-1-1-a	6.45583	-9.97134	Colon_07
	CGCGTTTCAGCTCGAC-1-1-a	2.24682	-8.97866	Colon_07
	CGCGTTTGTAAAGGAG-1-1-a	4.60757	-10.4842	Colon_07
	CGCGTTTTCGGATGTT-1-1-a	3.48451	-10.9311	Colon_07
	CGCTATCAGCCCTAAT-1-1-a	0.815199	-8.00678	Colon_07
	CGCTATCAGTGTACCT-1-1-a	3.97766	-9.86874	Colon_07
	CGCTGGAAGACGCACA-1-1-a	1.83258	-8.74873	Colon_07
	CGCTGGACACCAGGTC-1-1-a	3.73631	-12.5925	Colon_07
	CGCTGGAGTTGTCTTT-1-1-a	1.03021	-8.27695	Colon_07
	CGCTGGAGTTGTGGAG-1-1-a	3.45313	-11.3556	Colon_07
	CGCTGGATCATAAAGG-1-1-a	6.33072	-9.72313	Colon_07
	CGCTGGATCATGCTCC-1-1-a	3.16921	-11.7854	Colon_07
	CGCTTCAAGTCAATAG-1-1-a	2.60672	-12.0841	Colon_07
	CGCTTCACAAGCTGTT-1-1-a	4.89751	-10.7846	Colon_07
	CGCTTCACATGCCACG-1-1-a	3.76077	-11.2314	Colon_07
	CGCTTCACATTGAGCT-1-1-a	3.60615	-12.2393	Colon_07
	CGCTTCAGTCGATTGT-1-1-a	3.87123	-10.927	Colon_07
	CGCTTCAGTCTCACCT-1-1-a	1.19296	-8.22739	Colon_07
	CGCTTCAGTGCAGGTA-1-1-a	1.41115	-8.43149	Colon_07
	CGCTTCAGTTGTCTTT-1-1-a	2.52345	-13.2187	Colon_07
	CGCTTCATCCGCGTTT-1-1-a	6.35116	-10.2009	Colon_07
	CGCTTCATCCTCAACC-1-1-a	1.2747	-8.39393	Colon_07
	CGGACACAGAATGTTG-1-1-a	3.70846	-11.756	Colon_07
	CGGACACAGCAGGTCA-1-1-a	3.8752	-10.0235	Colon_07
	CGGACACAGGAACTGC-1-1-a	2.92297	-10.9143	Colon_07
	CGGACACAGGCCATAG-1-1-a	1.071	-8.15309	Colon_07
	CGGACACCAGGACCCT-1-1-a	1.77764	-12.0413	Colon_07
	CGGACACGTCAGGACA-1-1-a	3.49191	-12.1112	Colon_07
	CGGACACGTCGCATAT-1-1-a	6.52749	-9.82204	Colon_07
	CGGACACGTTCCTCCA-1-1-a	3.71992	-11.6044	Colon_07
	CGGACACGTTGAGGTG-1-1-a	3.37062	-12.6338	Colon_07
	CGGACACTCCATGCTC-1-1-a	2.21123	-12.1548	Colon_07
	CGGACGTAGAGATGAG-1-1-a	2.90483	-12.9947	Colon_07
	CGGACGTAGAGGGCTT-1-1-a	6.26172	-10.1782	Colon_07
	CGGACGTAGTTCCACA-1-1-a	4.436	-10.7939	Colon_07
	CGGACGTCAATCGAAA-1-1-a	3.6432	-11.2277	Colon_07
	CGGACGTGTCACTGGC-1-1-a	5.03982	-10.1742	Colon_07
	CGGACGTGTCGATTGT-1-1-a	2.35706	-8.84455	Colon_07
	CGGACGTGTCTCACCT-1-1-a	2.79938	-12.8711	Colon_07
	CGGACGTTCTGTCTCG-1-1-a	2.82459	-13.117	Colon_07
	CGGACTGCATAACCTG-1-1-a	2.0228	-8.88322	Colon_07
	CGGACTGCATGACATC-1-1-a	3.80852	-11.1389	Colon_07
	CGGACTGGTATGCTTG-1-1-a	3.03842	-10.5879	Colon_07
	CGGACTGGTCTGGTCG-1-1-a	3.19921	-12.8824	Colon_07
	CGGACTGTCTCGTATT-1-1-a	6.45891	-10.2144	Colon_07
	CGGACTGTCTGGCGTG-1-1-a	3.69542	-9.93668	Colon_07
	CGGAGCTAGACAGAGA-1-1-a	1.93759	-12.0413	Colon_07
	CGGAGCTAGGAATTAC-1-1-a	2.58857	-13.1646	Colon_07
	CGGAGCTGTAAGGATT-1-1-a	3.62573	-10.894	Colon_07
	CGGAGCTTCGGATGTT-1-1-a	3.65598	-11.6569	Colon_07
	CGGAGTCAGCCTATGT-1-1-a	5.09953	-9.81651	Colon_07
	CGGAGTCAGGCTAGCA-1-1-a	4.07205	-10.702	Colon_07
	CGGAGTCCAAGCCATT-1-1-a	3.93872	-12.3581	Colon_07
	CGGAGTCCATTAACCG-1-1-a	1.14729	-8.29208	Colon_07
	CGGAGTCGTGCTCTTC-1-1-a	3.42064	-12.5612	Colon_07
	CGGAGTCTCATCTGTT-1-1-a	0.942981	-8.0166	Colon_07
	CGGAGTCTCCGCTGTT-1-1-a	3.50642	-12.2414	Colon_07
	CGGAGTCTCTGACCTC-1-1-a	0.981937	-8.0674	Colon_07
	CGGCTAGGTAAATACG-1-1-a	5.82612	-9.82531	Colon_07
	CGGCTAGGTCCATGAT-1-1-a	5.49155	-9.86112	Colon_07
	CGGCTAGGTCGTTGTA-1-1-a	6.59354	-10.0125	Colon_07
	CGGCTAGGTCTGGTCG-1-1-a	1.10108	-8.2072	Colon_07
	CGGCTAGTCTGGCGAC-1-1-a	3.9563	-11.4307	Colon_07
	CGGGTCAAGTTGTCGT-1-1-a	2.26238	-12.8543	Colon_07
	CGGGTCAGTCATGCAT-1-1-a	1.16368	-12.472	Colon_07
	CGGTTAAAGCATCATC-1-1-a	3.72901	-10.5157	Colon_07
	CGGTTAAAGGTGATAT-1-1-a	4.44454	-10.581	Colon_07
	CGGTTAACAAACTGCT-1-1-a	4.82202	-9.85497	Colon_07
	CGGTTAACAGCGAACA-1-1-a	2.88596	-9.52789	Colon_07
	CGGTTAACATGTAAGA-1-1-a	5.63035	-9.71924	Colon_07
	CGGTTAATCACGCATA-1-1-a	3.6394	-9.9051	Colon_07
	CGGTTAATCAGGCAAG-1-1-a	1.08249	-8.4696	Colon_07
	CGTAGCGAGTACGATA-1-1-a	3.60981	-11.3878	Colon_07
	CGTAGCGGTGGTGTAG-1-1-a	3.51626	-10.1046	Colon_07
	CGTAGGCCACCTATCC-1-1-a	3.699	-10.3387	Colon_07
	CGTAGGCGTGATGTGG-1-1-a	3.56829	-10.0316	Colon_07
	CGTAGGCTCATTATCC-1-1-a	3.40925	-12.1519	Colon_07
	CGTAGGCTCCAAGCCG-1-1-a	1.85594	-12.027	Colon_07
	CGTCACTAGATAGTCA-1-1-a	0.94379	-8.0471	Colon_07
	CGTCACTAGGAATCGC-1-1-a	3.8121	-10.0046	Colon_07
	CGTCACTAGTTACGGG-1-1-a	0.82491	-8.04946	Colon_07
	CGTCACTCAAGCCGCT-1-1-a	3.38072	-9.94061	Colon_07
	CGTCACTCACCTTGTC-1-1-a	0.753892	-8.04566	Colon_07
	CGTCACTCAGCTGTGC-1-1-a	1.3032	-8.43966	Colon_07
	CGTCACTGTCAACTGT-1-1-a	3.72785	-9.93354	Colon_07
	CGTCACTGTCAGTGGA-1-1-a	3.01226	-12.9093	Colon_07
	CGTCACTTCACGAAGG-1-1-a	5.55191	-9.65151	Colon_07
	CGTCAGGAGACGCAAC-1-1-a	2.79169	-12.1961	Colon_07
	CGTCAGGCACAAGACG-1-1-a	3.91948	-10.0148	Colon_07
	CGTCAGGGTCGCGTGT-1-1-a	4.01011	-11.1874	Colon_07
	CGTCAGGTCCTCATTA-1-1-a	3.88418	-10.8144	Colon_07
	CGTCAGGTCTGAGGGA-1-1-a	6.44973	-10.2183	Colon_07
	CGTCCATCAGAGCCAA-1-1-a	3.51948	-11.3634	Colon_07
	CGTCCATGTCTAAACC-1-1-a	6.32229	-9.87279	Colon_07
	CGTCTACCAGGCAGTA-1-1-a	3.90289	-10.0762	Colon_07
	CGTCTACGTAAATGAC-1-1-a	4.37828	-10.7523	Colon_07
	CGTCTACTCCGCATAA-1-1-a	3.56784	-11.7506	Colon_07
	CGTGAGCAGGGTTCCC-1-1-a	5.98251	-10.4122	Colon_07
	CGTGAGCCAATTCCTT-1-1-a	3.57811	-12.0007	Colon_07
	CGTGAGCGTAGCTCCG-1-1-a	3.07043	-12.945	Colon_07
	CGTGAGCGTCTCCACT-1-1-a	3.04866	-12.5948	Colon_07
	CGTGAGCGTCTTGCGG-1-1-a	6.33791	-10.0227	Colon_07
	CGTGAGCTCCACTGGG-1-1-a	3.43149	-11.7875	Colon_07
	CGTGAGCTCCCTTGTG-1-1-a	2.74734	-12.5654	Colon_07
	CGTGTAAGTACAGACG-1-1-a	6.2572	-9.68879	Colon_07
	CGTGTAAGTCGAATCT-1-1-a	3.47179	-10.2976	Colon_07
	CGTGTAAGTGGTGTAG-1-1-a	3.60022	-10.9111	Colon_07
	CGTGTAATCGTACCGG-1-1-a	3.10545	-12.7192	Colon_07
	CGTGTAATCGTTTATC-1-1-a	3.32934	-11.7839	Colon_07
	CGTGTCTAGATACACA-1-1-a	3.90564	-10.9134	Colon_07
	CGTGTCTAGATGAGAG-1-1-a	3.88585	-10.3289	Colon_07
	CGTGTCTAGTCTTGCA-1-1-a	4.4838	-9.80788	Colon_07
	CGTTAGAAGCTCAACT-1-1-a	2.40268	-11.9495	Colon_07
	CGTTAGAAGGGTCTCC-1-1-a	3.43139	-11.9957	Colon_07
	CGTTAGACACTGTGTA-1-1-a	3.73777	-9.93565	Colon_07
	CGTTAGACAGGTCTCG-1-1-a	2.61185	-11.8866	Colon_07
	CGTTAGAGTCAAAGCG-1-1-a	4.65071	-9.89508	Colon_07
	CGTTAGAGTTGGTAAA-1-1-a	3.79763	-10.9531	Colon_07
	CGTTAGATCGGTCCGA-1-1-a	2.76329	-10.6642	Colon_07
	CGTTCTGAGGAGTCTG-1-1-a	3.66566	-10.9253	Colon_07
	CGTTCTGAGTTCGATC-1-1-a	2.40489	-9.14342	Colon_07
	CGTTCTGCATTGTGCA-1-1-a	3.2995	-12.7414	Colon_07
	CGTTCTGGTATGCTTG-1-1-a	3.4136	-10.0476	Colon_07
	CGTTCTGGTGATAAAC-1-1-a	2.75417	-13.1023	Colon_07
	CGTTCTGGTGGTAACG-1-1-a	3.37863	-12.0547	Colon_07
	CGTTCTGTCAACGCTA-1-1-a	0.934041	-8.05564	Colon_07
	CGTTCTGTCTCCAACC-1-1-a	3.46889	-12.2413	Colon_07
	CGTTGGGAGTGACTCT-1-1-a	4.12984	-10.6625	Colon_07
	CGTTGGGCAAAGTCAA-1-1-a	3.26433	-12.8088	Colon_07
	CGTTGGGGTAAGGGCT-1-1-a	4.89508	-9.86127	Colon_07
	CTAACTTAGATCCTGT-1-1-a	-4.33548	-5.65213	Colon_07
	CTAACTTAGCACCGTC-1-1-a	3.74498	-10.1288	Colon_07
	CTAACTTAGTCACGCC-1-1-a	3.80085	-10.0003	Colon_07
	CTAACTTCAAGCTGGA-1-1-a	3.18297	-9.91088	Colon_07
	CTAACTTCAGCGAACA-1-1-a	3.75148	-9.93385	Colon_07
	CTAACTTCAGTACACT-1-1-a	5.52866	-9.81447	Colon_07
	CTAACTTCATGCCTAA-1-1-a	5.27244	-9.83497	Colon_07
	CTAACTTGTAGCAAAT-1-1-a	3.67747	-12.1207	Colon_07
	CTAACTTGTCAAAGCG-1-1-a	4.03149	-10.8169	Colon_07
	CTAACTTTCAGCGACC-1-1-a	4.06438	-10.657	Colon_07
	CTAACTTTCTGGCGAC-1-1-a	3.2419	-12.5249	Colon_07
	CTAAGACAGTAGCCGA-1-1-a	3.57087	-12.3984	Colon_07
	CTAAGACCAGTTAACC-1-1-a	3.91942	-10.594	Colon_07
	CTAAGACCATTGTGCA-1-1-a	1.95369	-11.9731	Colon_07
	CTAATGGAGGACCACA-1-1-a	6.2621	-9.89337	Colon_07
	CTAATGGGTAAGTTCC-1-1-a	6.45798	-10.1267	Colon_07
	CTAATGGGTTACAGAA-1-1-a	2.63818	-12.1203	Colon_07
	CTAATGGTCAAGGTAA-1-1-a	3.5264	-12.3029	Colon_07
	CTACACCAGGATGGTC-1-1-a	4.93001	-10.3953	Colon_07
	CTACACCCAATTGCTG-1-1-a	2.36999	-13.1555	Colon_07
	CTACACCGTAACGCGA-1-1-a	5.35256	-9.77259	Colon_07
	CTACACCGTACCGAGA-1-1-a	1.29212	-11.9352	Colon_07
	CTACACCGTGCACCAC-1-1-a	4.5805	-10.1452	Colon_07
	CTACACCTCAACGGCC-1-1-a	2.16011	-8.61606	Colon_07
	CTACACCTCAGAAATG-1-1-a	3.83526	-11.2329	Colon_07
	CTACACCTCCCACTTG-1-1-a	3.35125	-11.6176	Colon_07
	CTACATTCAAGTTCTG-1-1-a	4.46194	-10.1268	Colon_07
	CTACATTCATACCATG-1-1-a	1.3929	-8.39851	Colon_07
	CTACATTGTCTGGTCG-1-1-a	3.39991	-12.2518	Colon_07
	CTACATTGTTGGAGGT-1-1-a	6.3084	-10.3503	Colon_07
	CTACATTTCCGAATGT-1-1-a	4.91342	-9.87063	Colon_07
	CTACCCAAGAGGACGG-1-1-a	3.52051	-10.1713	Colon_07
	CTACCCAAGCCCGAAA-1-1-a	3.32517	-12.0089	Colon_07
	CTACCCAAGCTCAACT-1-1-a	1.45557	-8.36783	Colon_07
	CTACCCAAGCTCTCGG-1-1-a	4.12889	-10.9651	Colon_07
	CTACCCAAGGGATACC-1-1-a	2.57861	-13.1717	Colon_07
	CTACCCACATCTATGG-1-1-a	3.79444	-11.536	Colon_07
	CTACCCAGTGTATGGG-1-1-a	1.25625	-11.9085	Colon_07
	CTACCCAGTTCCACTC-1-1-a	2.87743	-13.1601	Colon_07
	CTACCCATCAACCATG-1-1-a	3.95171	-11.4114	Colon_07
	CTACGTCAGACTGGGT-1-1-a	1.19118	-11.8688	Colon_07
	CTACGTCAGTACTTGC-1-1-a	4.25621	-10.2082	Colon_07
	CTACGTCAGTCGTACT-1-1-a	6.45216	-9.74368	Colon_07
	CTACGTCCAAGAGGCT-1-1-a	3.17356	-11.8747	Colon_07
	CTACGTCCACCGGAAA-1-1-a	0.844944	-8.08936	Colon_07
	CTACGTCGTTCCACGG-1-1-a	4.09937	-10.4806	Colon_07
	CTACGTCGTTCTGTTT-1-1-a	2.24645	-8.98469	Colon_07
	CTAGAGTTCAAGAAGT-1-1-a	5.17336	-9.77022	Colon_07
	CTAGCCTCACCATGTA-1-1-a	3.38614	-12.1198	Colon_07
	CTAGCCTCAGGAATGC-1-1-a	6.79826	-10.1877	Colon_07
	CTAGCCTCAGGCGATA-1-1-a	6.39974	-9.78842	Colon_07
	CTAGCCTCATCCTTGC-1-1-a	3.50207	-12.784	Colon_07
	CTAGCCTCATGCAACT-1-1-a	2.90746	-10.9469	Colon_07
	CTAGCCTGTCGTTGTA-1-1-a	3.48206	-12.0475	Colon_07
	CTAGCCTGTGCGATAG-1-1-a	5.62764	-9.79269	Colon_07
	CTAGCCTTCCAAATGC-1-1-a	3.05531	-12.0127	Colon_07
	CTAGCCTTCGGCGCAT-1-1-a	4.05362	-10.9696	Colon_07
	CTAGTGAAGAAGAAGC-1-1-a	1.24146	-8.28068	Colon_07
	CTAGTGAAGACTGTAA-1-1-a	3.77809	-10.9751	Colon_07
	CTAGTGAAGGCTAGGT-1-1-a	5.19515	-9.84302	Colon_07
	CTAGTGAAGGTGACCA-1-1-a	4.01092	-10.1957	Colon_07
	CTAGTGACAAACTGTC-1-1-a	3.53171	-11.2712	Colon_07
	CTAGTGACATTCCTGC-1-1-a	5.23418	-9.89893	Colon_07
	CTAGTGAGTCAGAGGT-1-1-a	6.4726	-9.82762	Colon_07
	CTAGTGAGTCGCGTGT-1-1-a	3.79247	-9.89975	Colon_07
	CTAGTGAGTCGGCACT-1-1-a	6.6253	-9.99409	Colon_07
	CTAGTGATCACAGTAC-1-1-a	2.47767	-13.2465	Colon_07
	CTAGTGATCCTCAACC-1-1-a	3.35346	-10.7752	Colon_07
	CTAGTGATCGTTTAGG-1-1-a	5.12375	-10.1426	Colon_07
	CTCACACCACGCGAAA-1-1-a	5.64857	-10.6677	Colon_07
	CTCACACCAGCTCGAC-1-1-a	4.13793	-11.1412	Colon_07
	CTCACACGTGCACTTA-1-1-a	3.8123	-12.1352	Colon_07
	CTCACACTCGTGGGAA-1-1-a	3.33364	-10.0774	Colon_07
	CTCAGAAAGCTACCGC-1-1-a	3.79564	-11.3817	Colon_07
	CTCAGAACATGGATGG-1-1-a	3.78102	-11.8061	Colon_07
	CTCAGAATCAAACGGG-1-1-a	3.64488	-11.3728	Colon_07
	CTCATTACACAACTGT-1-1-a	2.7139	-11.6	Colon_07
	CTCATTACACGGTAGA-1-1-a	0.812906	-8.15942	Colon_07
	CTCATTACAGCTGTTA-1-1-a	0.759009	-7.95418	Colon_07
	CTCATTAGTACTCGCG-1-1-a	1.13045	-8.24285	Colon_07
	CTCATTATCGAGAACG-1-1-a	0.783638	-8.12282	Colon_07
	CTCCTAGAGGAGCGTT-1-1-a	6.07121	-10.2806	Colon_07
	CTCCTAGCAACGATCT-1-1-a	5.84771	-9.69654	Colon_07
	CTCCTAGCAATAACGA-1-1-a	3.43623	-10.2464	Colon_07
	CTCCTAGGTTCTGAAC-1-1-a	4.03793	-10.6011	Colon_07
	CTCCTAGTCGGCGCTA-1-1-a	5.03341	-10.6571	Colon_07
	CTCGAAAAGCGTGAAC-1-1-a	3.39882	-12.5497	Colon_07
	CTCGAAAAGTGATCGG-1-1-a	6.62021	-10.2961	Colon_07
	CTCGAAACAAGGGTCA-1-1-a	2.21007	-8.96133	Colon_07
	CTCGAAAGTCGAGATG-1-1-a	4.68288	-10.1942	Colon_07
	CTCGAAATCAACACAC-1-1-a	1.90085	-8.48993	Colon_07
	CTCGAAATCAGAAATG-1-1-a	6.47373	-10.324	Colon_07
	CTCGAAATCCTAGTGA-1-1-a	1.21404	-11.8856	Colon_07
	CTCGAGGCATAAGACA-1-1-a	3.61532	-11.7503	Colon_07
	CTCGAGGGTATCGCAT-1-1-a	3.93698	-10.2105	Colon_07
	CTCGAGGTCCTCAATT-1-1-a	1.32452	-8.3536	Colon_07
	CTCGAGGTCTGGTGTA-1-1-a	2.75833	-11.8603	Colon_07
	CTCGGAGCAACACGCC-1-1-a	3.78956	-11.2018	Colon_07
	CTCGGAGCAGCTGTTA-1-1-a	4.25172	-10.4887	Colon_07
	CTCGGAGGTAAACCTC-1-1-a	6.42524	-9.76175	Colon_07
	CTCGGAGTCGTTTATC-1-1-a	4.87731	-10.6923	Colon_07
	CTCGGAGTCTCGTTTA-1-1-a	3.93065	-10.1257	Colon_07
	CTCGGGACAGGAATCG-1-1-a	3.13308	-11.9991	Colon_07
	CTCGGGAGTCTAGCGC-1-1-a	0.85109	-8.01834	Colon_07
	CTCGGGAGTTGAGGTG-1-1-a	6.57486	-10.1946	Colon_07
	CTCGGGATCAACGGCC-1-1-a	4.47345	-10.5373	Colon_07
	CTCGTACAGCGGCTTC-1-1-a	3.79507	-11.2225	Colon_07
	CTCGTACCAGCTGCAC-1-1-a	1.35597	-8.37863	Colon_07
	CTCGTACGTACCAGTT-1-1-a	4.86395	-9.97032	Colon_07
	CTCGTACGTATAGGGC-1-1-a	3.86062	-10.7894	Colon_07
	CTCGTCAAGTAACCCT-1-1-a	5.64494	-9.73322	Colon_07
	CTCGTCACACTCAGGC-1-1-a	1.16306	-8.25374	Colon_07
	CTCTAATAGTTAAGTG-1-1-a	3.76046	-9.93595	Colon_07
	CTCTAATAGTTAGGTA-1-1-a	3.86774	-12.0549	Colon_07
	CTCTAATGTCTCCACT-1-1-a	1.98704	-12.0138	Colon_07
	CTCTAATTCACTTATC-1-1-a	1.37949	-8.37645	Colon_07
	CTCTAATTCTCCAACC-1-1-a	4.67586	-10.6352	Colon_07
	CTCTACGAGTGTCCCG-1-1-a	3.91545	-10.5106	Colon_07
	CTCTACGAGTTCGCAT-1-1-a	4.25185	-11.5115	Colon_07
	CTCTACGCAAGACACG-1-1-a	2.94781	-12.0417	Colon_07
	CTCTACGTCTCGCATC-1-1-a	3.80168	-11.202	Colon_07
	CTCTACGTCTCTGTCG-1-1-a	1.24413	-8.22814	Colon_07
	CTCTGGTAGTAGCCGA-1-1-a	3.67183	-11.5551	Colon_07
	CTCTGGTGTGTTAAGA-1-1-a	2.73873	-11.6736	Colon_07
	CTCTGGTTCGTGGACC-1-1-a	3.901	-11.2558	Colon_07
	CTGAAACAGTACCGGA-1-1-a	5.82947	-10.5118	Colon_07
	CTGAAACCAATGGAGC-1-1-a	3.5192	-11.8005	Colon_07
	CTGAAACCAGGAATCG-1-1-a	2.00881	-11.9947	Colon_07
	CTGAAACGTGGTAACG-1-1-a	3.22007	-12.7778	Colon_07
	CTGAAACTCGCGCCAA-1-1-a	3.58853	-12.0141	Colon_07
	CTGAAGTAGAGCCCAA-1-1-a	3.908	-10.4209	Colon_07
	CTGAAGTCACAGATTC-1-1-a	0.773483	-7.94744	Colon_07
	CTGAAGTCATGCTAGT-1-1-a	3.5917	-10.9489	Colon_07
	CTGAAGTGTGATGATA-1-1-a	0.804419	-8.01904	Colon_07
	CTGAAGTTCACTTCAT-1-1-a	3.47637	-12.3378	Colon_07
	CTGAAGTTCCAGTATG-1-1-a	3.49243	-12.3021	Colon_07
	CTGAAGTTCGGCGCTA-1-1-a	3.40784	-10.2276	Colon_07
	CTGATAGAGATCCCAT-1-1-a	3.5513	-12.0383	Colon_07
	CTGATAGCAGATAATG-1-1-a	3.15166	-12.3123	Colon_07
	CTGATAGGTAGCGCTC-1-1-a	3.49939	-12.0669	Colon_07
	CTGATAGGTCGGCTCA-1-1-a	6.30865	-9.95321	Colon_07
	CTGATAGTCCGCATCT-1-1-a	5.05662	-9.98271	Colon_07
	CTGATAGTCTTGTATC-1-1-a	3.96573	-10.1881	Colon_07
	CTGATCCAGACTGTAA-1-1-a	3.62573	-11.9485	Colon_07
	CTGATCCAGAGATGAG-1-1-a	3.94309	-10.5091	Colon_07
	CTGATCCGTGGGTATG-1-1-a	2.15883	-13.0549	Colon_07
	CTGATCCTCGAGAGCA-1-1-a	3.69677	-11.4871	Colon_07
	CTGATCCTCGCACTCT-1-1-a	3.84136	-12.281	Colon_07
	CTGATCCTCGGCTTGG-1-1-a	3.57576	-11.8106	Colon_07
	CTGCCTAAGACCTTTG-1-1-a	3.17882	-10.4757	Colon_07
	CTGCCTAAGGCCATAG-1-1-a	2.91319	-12.9921	Colon_07
	CTGCCTAAGTGAACGC-1-1-a	6.56697	-9.92164	Colon_07
	CTGCCTACAGGATCGA-1-1-a	0.784317	-7.92663	Colon_07
	CTGCCTACATACGCCG-1-1-a	3.14323	-10.8484	Colon_07
	CTGCCTACATACTACG-1-1-a	5.27892	-9.88895	Colon_07
	CTGCCTAGTAACGACG-1-1-a	4.70538	-9.91939	Colon_07
	CTGCGGAGTAATAGCA-1-1-a	3.55458	-9.99572	Colon_07
	CTGCGGAGTCGTGGCT-1-1-a	2.93728	-13.0938	Colon_07
	CTGCGGAGTTCACGGC-1-1-a	3.62749	-12.1793	Colon_07
	CTGCGGATCGTTGCCT-1-1-a	1.042	-8.19393	Colon_07
	CTGCTGTCACTTACGA-1-1-a	5.9188	-9.67893	Colon_07
	CTGCTGTGTGTTGGGA-1-1-a	3.62832	-11.6556	Colon_07
	CTGCTGTGTTCTGTTT-1-1-a	6.15174	-9.82619	Colon_07
	CTGCTGTTCGAGGTAG-1-1-a	6.04985	-10.347	Colon_07
	CTGCTGTTCTGTACGA-1-1-a	3.8624	-10.7001	Colon_07
	CTGGTCTAGCTAGGCA-1-1-a	5.49791	-9.90004	Colon_07
	CTGGTCTCAACACCTA-1-1-a	5.0459	-10.6063	Colon_07
	CTGGTCTGTAAAGTCA-1-1-a	3.81127	-10.5473	Colon_07
	CTGGTCTGTAGAAAGG-1-1-a	3.66489	-10.8729	Colon_07
	CTGGTCTGTGGTTTCA-1-1-a	3.61562	-9.96211	Colon_07
	CTGGTCTTCCTGTACC-1-1-a	3.96168	-11.2926	Colon_07
	CTGGTCTTCTCGTTTA-1-1-a	6.50617	-9.94322	Colon_07
	CTGTGCTAGAGTACAT-1-1-a	3.12743	-12.8783	Colon_07
	CTGTGCTAGTGGACGT-1-1-a	3.53002	-11.0013	Colon_07
	CTGTGCTCAATCGGTT-1-1-a	3.89422	-11.0782	Colon_07
	CTGTGCTCATCTGGTA-1-1-a	4.29524	-10.0618	Colon_07
	CTGTGCTCATTAGCCA-1-1-a	3.33932	-12.0628	Colon_07
	CTGTGCTTCTCTAAGG-1-1-a	3.48463	-10.0938	Colon_07
	CTGTTTAAGTCAAGGC-1-1-a	0.901948	-8.03379	Colon_07
	CTGTTTACAATAGCAA-1-1-a	2.42722	-8.91949	Colon_07
	CTGTTTACAGCATACT-1-1-a	1.11662	-8.19041	Colon_07
	CTGTTTACATTAGCCA-1-1-a	1.11577	-8.18602	Colon_07
	CTGTTTAGTGCCTTGG-1-1-a	6.52496	-9.89507	Colon_07
	CTGTTTAGTTCATGGT-1-1-a	5.90502	-9.61103	Colon_07
	CTGTTTATCCCATTAT-1-1-a	4.51287	-10.5697	Colon_07
	CTTAACTAGCGTCTAT-1-1-a	4.41087	-10.6532	Colon_07
	CTTAACTAGGCCGAAT-1-1-a	2.71119	-13.1473	Colon_07
	CTTAACTCAAACTGTC-1-1-a	2.93133	-12.9215	Colon_07
	CTTAACTCATTGAGCT-1-1-a	1.19398	-8.30083	Colon_07
	CTTAACTGTAGATTAG-1-1-a	3.97419	-11.0163	Colon_07
	CTTACCGAGGCCCTCA-1-1-a	5.04703	-10.1441	Colon_07
	CTTACCGAGTCGTACT-1-1-a	3.47896	-11.9065	Colon_07
	CTTACCGCACGTCTCT-1-1-a	6.5897	-10.1497	Colon_07
	CTTACCGCATTCCTGC-1-1-a	3.41208	-10.3609	Colon_07
	CTTACCGGTATTCTCT-1-1-a	3.30705	-10.3842	Colon_07
	CTTACCGTCATTGCGA-1-1-a	0.804653	-7.98925	Colon_07
	CTTAGGAGTAAGGATT-1-1-a	0.919258	-8.07959	Colon_07
	CTTAGGAGTGCAGGTA-1-1-a	3.8537	-11.4005	Colon_07
	CTTAGGAGTTCGAATC-1-1-a	1.51607	-8.3043	Colon_07
	CTTAGGATCGCCATAA-1-1-a	4.74051	-10.3847	Colon_07
	CTTCTCTAGGCCCTCA-1-1-a	0.990882	-8.07774	Colon_07
	CTTCTCTCAAGCTGTT-1-1-a	4.16292	-10.1704	Colon_07
	CTTCTCTCAGACAAGC-1-1-a	2.95427	-12.9427	Colon_07
	CTTCTCTCAGTTTACG-1-1-a	5.44838	-9.84074	Colon_07
	CTTCTCTGTCCTCTTG-1-1-a	6.49874	-9.81653	Colon_07
	CTTCTCTTCACATACG-1-1-a	3.64861	-11.8961	Colon_07
	CTTCTCTTCGGCATCG-1-1-a	1.84277	-12.0428	Colon_07
	CTTCTCTTCGTAGGAG-1-1-a	6.49344	-10.106	Colon_07
	CTTCTCTTCTTGCATT-1-1-a	1.04647	-8.07752	Colon_07
	CTTGGCTAGACCCACC-1-1-a	3.94857	-9.97516	Colon_07
	CTTGGCTAGGGAAACA-1-1-a	3.69942	-10.5521	Colon_07
	CTTGGCTAGTCTTGCA-1-1-a	2.40466	-11.604	Colon_07
	CTTGGCTGTTACAGAA-1-1-a	3.4921	-10.1786	Colon_07
	CTTGGCTGTTCAGACT-1-1-a	3.54145	-12.1629	Colon_07
	CTTGGCTTCTGCAGTA-1-1-a	3.8173	-10.0699	Colon_07
	CTTTGCGCAACTGCGC-1-1-a	6.60506	-10.0135	Colon_07
	CTTTGCGCAATGCCAT-1-1-a	3.46517	-12.6287	Colon_07
	CTTTGCGCATGTAAGA-1-1-a	3.25599	-12.4697	Colon_07
	CTTTGCGGTCGTTGTA-1-1-a	3.90166	-11.1541	Colon_07
	CTTTGCGGTGACAAAT-1-1-a	3.63486	-9.84347	Colon_07
	CTTTGCGGTTAAGAAC-1-1-a	3.4357	-11.9091	Colon_07
	GAAACTCCACCCATGG-1-1-a	3.65394	-11.6724	Colon_07
	GAAACTCCAGATCTGT-1-1-a	3.46345	-11.7289	Colon_07
	GAAACTCCATGAAGTA-1-1-a	0.876123	-7.96457	Colon_07
	GAAACTCGTCTTCTCG-1-1-a	3.16361	-12.8027	Colon_07
	GAAACTCTCCCAGGTG-1-1-a	3.89899	-11.0209	Colon_07
	GAAACTCTCGAACTGT-1-1-a	3.55377	-9.97438	Colon_07
	GAAATGAAGGTGATTA-1-1-a	0.861494	-7.95488	Colon_07
	GAAATGATCAACGGCC-1-1-a	5.1082	-9.88577	Colon_07
	GAAATGATCCGTAGGC-1-1-a	3.10253	-12.8004	Colon_07
	GAAATGATCTGATTCT-1-1-a	-0.575689	2.15666	Colon_07
	GAAATGATCTGTACGA-1-1-a	6.08304	-9.75747	Colon_07
	GAACATCCAACACGCC-1-1-a	3.43217	-12.5386	Colon_07
	GAACATCCAGACAAAT-1-1-a	4.25295	-10.8292	Colon_07
	GAACATCGTTCTCATT-1-1-a	6.45262	-10.1921	Colon_07
	GAACCTAGTAAATGAC-1-1-a	5.25434	-9.77607	Colon_07
	GAACCTAGTACCAGTT-1-1-a	3.55714	-11.4023	Colon_07
	GAACCTAGTTTAGGAA-1-1-a	5.89093	-10.0254	Colon_07
	GAACCTATCCGCGGTA-1-1-a	3.9878	-10.1232	Colon_07
	GAACGGAAGAAACGAG-1-1-a	2.23362	-13.0995	Colon_07
	GAACGGAAGCAAATCA-1-1-a	5.77064	-9.63632	Colon_07
	GAACGGAAGCGATGAC-1-1-a	1.00238	-8.14974	Colon_07
	GAACGGACATGGTCAT-1-1-a	5.00909	-9.91322	Colon_07
	GAACGGAGTGGCAAAC-1-1-a	6.27999	-10.3001	Colon_07
	GAACGGATCCAATGGT-1-1-a	2.2332	-13.1009	Colon_07
	GAACGGATCCTTAATC-1-1-a	3.83362	-10.7147	Colon_07
	GAACGGATCGCCTGTT-1-1-a	1.04153	-8.30423	Colon_07
	GAAGCAGAGACTTGAA-1-1-a	3.39484	-12.8824	Colon_07
	GAAGCAGGTCGATTGT-1-1-a	3.65927	-10.0191	Colon_07
	GAAGCAGGTCTCCCTA-1-1-a	3.76627	-10.5192	Colon_07
	GAAGCAGGTGAGCGAT-1-1-a	6.67364	-10.1001	Colon_07
	GAAGCAGGTGTATGGG-1-1-a	3.68926	-11.7376	Colon_07
	GAAGCAGTCTCTAGGA-1-1-a	1.40732	-12.3346	Colon_07
	GAATAAGAGGAATGGA-1-1-a	3.51359	-11.3489	Colon_07
	GAATAAGCACCACGTG-1-1-a	4.16821	-10.6996	Colon_07
	GAATAAGCAGATGAGC-1-1-a	3.41444	-10.8481	Colon_07
	GAATAAGTCGCGGATC-1-1-a	4.65742	-9.89387	Colon_07
	GAATGAAGTCGGATCC-1-1-a	3.67112	-11.419	Colon_07
	GAATGAATCGACGGAA-1-1-a	1.30377	-11.8903	Colon_07
	GAATGAATCGCATGAT-1-1-a	3.56593	-12.7174	Colon_07
	GACACGCAGACGCTTT-1-1-a	3.54301	-12.1228	Colon_07
	GACACGCGTAATCACC-1-1-a	4.55092	-9.88251	Colon_07
	GACACGCGTTAAGTAG-1-1-a	3.69346	-9.93793	Colon_07
	GACAGAGAGAGCTGGT-1-1-a	4.81215	-9.95395	Colon_07
	GACAGAGAGGGCATGT-1-1-a	3.10797	-12.2976	Colon_07
	GACAGAGAGTATTGGA-1-1-a	2.58212	-11.9207	Colon_07
	GACAGAGGTACCTACA-1-1-a	4.32292	-10.8131	Colon_07
	GACAGAGGTGGTCTCG-1-1-a	2.95909	-10.8335	Colon_07
	GACAGAGTCCGAATGT-1-1-a	3.76845	-10.0331	Colon_07
	GACCAATAGCCGATTT-1-1-a	4.15845	-10.1651	Colon_07
	GACCAATAGTACGTAA-1-1-a	6.62117	-10.0456	Colon_07
	GACCAATCACCCTATC-1-1-a	3.55329	-10.866	Colon_07
	GACCAATCAGCCTTTC-1-1-a	5.87892	-9.71812	Colon_07
	GACCAATCATCCGCGA-1-1-a	3.10707	-12.7783	Colon_07
	GACCAATGTTAGGGTG-1-1-a	3.82573	-10.4803	Colon_07
	GACCAATGTTCGCTAA-1-1-a	3.38815	-12.2772	Colon_07
	GACCAATTCGTTACAG-1-1-a	1.92587	-12.6148	Colon_07
	GACCTGGAGAGTAAGG-1-1-a	5.81137	-9.7368	Colon_07
	GACCTGGAGCCTTGAT-1-1-a	1.19837	-8.21476	Colon_07
	GACCTGGCAAGGACTG-1-1-a	3.30192	-12.4854	Colon_07
	GACCTGGCATGGTAGG-1-1-a	3.29321	-12.7916	Colon_07
	GACCTGGTCAGAGCTT-1-1-a	3.62543	-10.7648	Colon_07
	GACCTGGTCATCACCC-1-1-a	2.55665	-13.1756	Colon_07
	GACGCGTCATGCAATC-1-1-a	2.94956	-11.8948	Colon_07
	GACGCGTGTGGCCCTA-1-1-a	3.24375	-12.0873	Colon_07
	GACGCGTTCTGTCTAT-1-1-a	3.52524	-12.5176	Colon_07
	GACGGCTAGAGAACAG-1-1-a	3.70683	-10.1054	Colon_07
	GACGGCTAGGCAGTCA-1-1-a	5.96868	-9.77513	Colon_07
	GACGGCTCAAGTCATC-1-1-a	3.36987	-12.0552	Colon_07
	GACGGCTCAATGGATA-1-1-a	5.71824	-9.66181	Colon_07
	GACGGCTCACCGTTGG-1-1-a	1.54996	-8.01772	Colon_07
	GACGGCTCATAGGATA-1-1-a	2.03616	-8.84532	Colon_07
	GACGGCTGTCTGGTCG-1-1-a	6.48047	-10.2802	Colon_07
	GACGGCTGTGTGACGA-1-1-a	3.87501	-10.8384	Colon_07
	GACGTGCAGGAATTAC-1-1-a	0.947066	-8.12186	Colon_07
	GACGTGCCACCGAAAG-1-1-a	4.4454	-10.6767	Colon_07
	GACGTGCGTCCGCTGA-1-1-a	3.377	-12.2982	Colon_07
	GACGTGCGTGAGGGAG-1-1-a	3.43465	-11.3711	Colon_07
	GACGTGCTCTTGCAAG-1-1-a	2.68018	-13.1509	Colon_07
	GACGTTAAGAGCTTCT-1-1-a	3.81093	-10.9811	Colon_07
	GACGTTAAGGCAGTCA-1-1-a	5.09556	-9.83385	Colon_07
	GACGTTAGTCTAGTGT-1-1-a	4.12193	-9.99544	Colon_07
	GACTAACAGATAGTCA-1-1-a	3.54132	-11.5665	Colon_07
	GACTAACTCTTGACGA-1-1-a	3.40283	-12.7185	Colon_07
	GACTACAAGACAGGCT-1-1-a	2.92434	-12.9702	Colon_07
	GACTACACACTAAGTC-1-1-a	3.3394	-12.8036	Colon_07
	GACTACACAGGACCCT-1-1-a	4.56481	-10.0764	Colon_07
	GACTACATCAAACAAG-1-1-a	6.2103	-9.82005	Colon_07
	GACTACATCGACGGAA-1-1-a	3.28198	-12.485	Colon_07
	GACTGCGAGCTAGCCC-1-1-a	3.53547	-11.2648	Colon_07
	GACTGCGAGTCCCACG-1-1-a	3.02793	-12.4905	Colon_07
	GACTGCGCAGTCAGCC-1-1-a	3.49558	-10.1066	Colon_07
	GACTGCGGTCATTAGC-1-1-a	4.91312	-10.4982	Colon_07
	GACTGCGTCGTTGCCT-1-1-a	4.07931	-10.2988	Colon_07
	GAGCAGAAGAACTGTA-1-1-a	1.9748	-8.8014	Colon_07
	GAGCAGACATTGGCGC-1-1-a	6.29264	-10.3532	Colon_07
	GAGCAGAGTGATAAAC-1-1-a	1.32384	-11.9423	Colon_07
	GAGCAGAGTGCAACTT-1-1-a	3.94076	-10.4781	Colon_07
	GAGCAGATCCTTGACC-1-1-a	1.23072	-8.25908	Colon_07
	GAGCAGATCGGCGCTA-1-1-a	1.16543	-8.48267	Colon_07
	GAGGTGAAGTGCCATT-1-1-a	3.44211	-11.4459	Colon_07
	GAGGTGACACGGCTAC-1-1-a	4.13793	-10.4027	Colon_07
	GAGGTGAGTCCAGTGC-1-1-a	1.78266	-12.0355	Colon_07
	GAGGTGATCGCGTTTC-1-1-a	4.84055	-9.77868	Colon_07
	GAGGTGATCTACTATC-1-1-a	5.43474	-9.68815	Colon_07
	GAGTCCGAGACGACGT-1-1-a	0.805889	-8.0155	Colon_07
	GAGTCCGTCGGAATCT-1-1-a	2.004	-13.0792	Colon_07
	GAGTCCGTCTCTAAGG-1-1-a	6.63905	-10.2891	Colon_07
	GATCAGTAGAGCTGGT-1-1-a	3.7507	-11.1757	Colon_07
	GATCAGTGTCATCGGC-1-1-a	4.54607	-10.7572	Colon_07
	GATCAGTGTCTTCTCG-1-1-a	6.39379	-10.2439	Colon_07
	GATCAGTTCGCTGATA-1-1-a	3.22665	-12.3484	Colon_07
	GATCGATAGTACGCGA-1-1-a	3.74851	-10.5554	Colon_07
	GATCGATAGTCGTACT-1-1-a	2.01606	-11.9524	Colon_07
	GATCGATCAGCTTCGG-1-1-a	5.07055	-10.0937	Colon_07
	GATCGATCAGTTAACC-1-1-a	3.4056	-12.8397	Colon_07
	GATCGATCATGACGGA-1-1-a	3.61362	-10.026	Colon_07
	GATCGATGTGTGGTTT-1-1-a	3.15697	-9.89635	Colon_07
	GATCGATTCCAAGTAC-1-1-a	1.50872	-8.59619	Colon_07
	GATCGATTCGTGGGAA-1-1-a	4.89519	-9.86193	Colon_07
	GATCGATTCTGATACG-1-1-a	3.13156	-12.2418	Colon_07
	GATCGCGAGATGTTAG-1-1-a	3.27296	-12.4397	Colon_07
	GATCGCGCAAGCCTAT-1-1-a	2.69834	-11.7404	Colon_07
	GATCGCGTCACCCGAG-1-1-a	1.21693	-8.24743	Colon_07
	GATCGCGTCCACGAAT-1-1-a	3.62061	-11.4539	Colon_07
	GATCGCGTCCTATGTT-1-1-a	2.20176	-12.0641	Colon_07
	GATCGCGTCGGTTCGG-1-1-a	1.29328	-8.42088	Colon_07
	GATCGTAAGACAATAC-1-1-a	1.81248	-12.0295	Colon_07
	GATCGTAAGACAGACC-1-1-a	4.09534	-9.95896	Colon_07
	GATCGTAAGCGATATA-1-1-a	3.3478	-12.057	Colon_07
	GATCGTAAGGCATTGG-1-1-a	1.95287	-13.0583	Colon_07
	GATCGTAGTCGAGTTT-1-1-a	3.92473	-10.869	Colon_07
	GATCGTAGTTAAAGAC-1-1-a	3.05417	-10.7856	Colon_07
	GATCGTATCATTATCC-1-1-a	3.56391	-10.0316	Colon_07
	GATCGTATCGAGCCCA-1-1-a	0.916775	-8.06305	Colon_07
	GATCTAGAGCGCTCCA-1-1-a	3.77225	-10.7916	Colon_07
	GATCTAGCAATGTTGC-1-1-a	3.77807	-9.91447	Colon_07
	GATCTAGCACCCATGG-1-1-a	2.76314	-13.1074	Colon_07
	GATCTAGGTTCGTTGA-1-1-a	5.63335	-9.74319	Colon_07
	GATCTAGTCCAAGCCG-1-1-a	3.66808	-9.97787	Colon_07
	GATGAAAAGAATCTCC-1-1-a	3.13908	-12.4828	Colon_07
	GATGAAAAGCTGGAAC-1-1-a	3.85387	-10.0483	Colon_07
	GATGAAAGTCCGAATT-1-1-a	1.2826	-8.40543	Colon_07
	GATGAAAGTTCCGTCT-1-1-a	3.46939	-11.4738	Colon_07
	GATGAAATCAACCATG-1-1-a	6.49263	-10.2813	Colon_07
	GATGAGGAGTTCCACA-1-1-a	4.03834	-10.6415	Colon_07
	GATGAGGCACACCGAC-1-1-a	3.643	-9.85063	Colon_07
	GATGAGGGTCGCTTTC-1-1-a	3.71103	-9.9314	Colon_07
	GATGAGGTCAGGTTCA-1-1-a	2.20778	-11.9443	Colon_07
	GATGCTACAATCTACG-1-1-a	3.87839	-10.3695	Colon_07
	GATGCTAGTAAACCTC-1-1-a	6.77191	-10.1806	Colon_07
	GATGCTATCCGGGTGT-1-1-a	0.750523	-7.9823	Colon_07
	GATTCAGAGGCATTGG-1-1-a	3.24068	-12.6567	Colon_07
	GATTCAGAGGTGGGTT-1-1-a	3.11379	-12.7318	Colon_07
	GATTCAGCAATCAGAA-1-1-a	3.60448	-9.8896	Colon_07
	GATTCAGGTAAGTGGC-1-1-a	3.38244	-10.0804	Colon_07
	GATTCAGGTCATTAGC-1-1-a	1.54038	-8.28475	Colon_07
	GATTCAGGTCCAGTGC-1-1-a	4.75614	-11.0039	Colon_07
	GATTCAGGTCCTCTTG-1-1-a	3.90517	-11.1816	Colon_07
	GATTCAGGTCTGGTCG-1-1-a	3.77702	-10.9521	Colon_07
	GATTCAGGTTGAGTTC-1-1-a	1.88083	-12.9796	Colon_07
	GCAAACTAGTCCGGTC-1-1-a	1.07169	-8.1302	Colon_07
	GCAAACTCATCGACGC-1-1-a	3.79386	-10.0357	Colon_07
	GCAAACTCATGATCCA-1-1-a	1.0045	-8.2404	Colon_07
	GCAAACTCATGTTCCC-1-1-a	3.48232	-10.178	Colon_07
	GCAAACTTCCAATGGT-1-1-a	4.04378	-9.90551	Colon_07
	GCAAACTTCCCTCTTT-1-1-a	1.12977	-8.22725	Colon_07
	GCAAACTTCCCTTGCA-1-1-a	3.61535	-11.4896	Colon_07
	GCAAACTTCGCCGTGA-1-1-a	3.2262	-9.94372	Colon_07
	GCAAACTTCTTGCCGT-1-1-a	2.69833	-9.32922	Colon_07
	GCAATCACAACAACCT-1-1-a	6.75952	-10.1895	Colon_07
	GCAATCACACAAGACG-1-1-a	3.38201	-11.5131	Colon_07
	GCAATCAGTCCAAGTT-1-1-a	2.26037	-13.2444	Colon_07
	GCAATCATCCACTCCA-1-1-a	3.89211	-10.0563	Colon_07
	GCAATCATCTCGTTTA-1-1-a	2.98583	-10.3544	Colon_07
	GCAATCATCTGGTTCC-1-1-a	3.51966	-11.0961	Colon_07
	GCACATAGTCACCTAA-1-1-a	3.33791	-12.1734	Colon_07
	GCACTCTAGAGTTGGC-1-1-a	3.73545	-11.3956	Colon_07
	GCACTCTAGGCGCTCT-1-1-a	3.73611	-11.3958	Colon_07
	GCACTCTGTCGAATCT-1-1-a	4.71967	-10.4014	Colon_07
	GCACTCTGTCTTCGTC-1-1-a	1.29563	-11.9878	Colon_07
	GCACTCTGTTAGATGA-1-1-a	3.40782	-9.8854	Colon_07
	GCACTCTTCCTTTCTC-1-1-a	3.82994	-11.4782	Colon_07
	GCACTCTTCGAACGGA-1-1-a	3.81985	-11.2213	Colon_07
	GCACTCTTCTAGAGTC-1-1-a	3.25427	-12.5842	Colon_07
	GCAGCCAAGAAGATTC-1-1-a	3.0407	-12.6905	Colon_07
	GCAGCCACAAGTCTGT-1-1-a	5.82999	-9.66105	Colon_07
	GCAGCCACAATCTACG-1-1-a	1.23743	-8.59377	Colon_07
	GCAGCCACACGGCTAC-1-1-a	3.36693	-11.8937	Colon_07
	GCAGCCAGTCGGATCC-1-1-a	3.3458	-11.5844	Colon_07
	GCAGCCATCACTTCAT-1-1-a	6.47316	-9.73997	Colon_07
	GCAGCCATCCCGGATG-1-1-a	6.39224	-9.70261	Colon_07
	GCAGCCATCTTTAGGG-1-1-a	3.18421	-10.2541	Colon_07
	GCAGTTAAGTATCTCG-1-1-a	4.47679	-10.689	Colon_07
	GCAGTTAAGTGAAGAG-1-1-a	3.92739	-9.94443	Colon_07
	GCAGTTATCTATCCCG-1-1-a	4.87652	-10.6244	Colon_07
	GCATACAAGCCGCCTA-1-1-a	0.69191	-8.04861	Colon_07
	GCATACAAGCGTAGTG-1-1-a	6.75761	-10.1855	Colon_07
	GCATACACAGGACCCT-1-1-a	6.74442	-9.91188	Colon_07
	GCATACATCAGAGCTT-1-1-a	4.05268	-11.0194	Colon_07
	GCATGATAGACTGTAA-1-1-a	1.1974	-8.35572	Colon_07
	GCATGATAGGACCACA-1-1-a	5.25962	-9.78513	Colon_07
	GCATGATCAATTCCTT-1-1-a	4.63804	-9.91691	Colon_07
	GCATGATCACTGTGTA-1-1-a	5.54791	-10.1695	Colon_07
	GCATGATGTTCTGAAC-1-1-a	1.00482	-8.08502	Colon_07
	GCATGCGAGAAACCTA-1-1-a	3.94952	-11.1508	Colon_07
	GCATGCGAGATGCCAG-1-1-a	4.08493	-10.7891	Colon_07
	GCATGCGGTGCAGGTA-1-1-a	6.5606	-10.1077	Colon_07
	GCATGTAAGACGCAAC-1-1-a	1.4907	-8.37085	Colon_07
	GCATGTACACAACGCC-1-1-a	4.04395	-10.2158	Colon_07
	GCATGTACATGGTAGG-1-1-a	3.87291	-11.4799	Colon_07
	GCATGTATCTGGAGCC-1-1-a	2.39167	-11.807	Colon_07
	GCCAAATCAAAGGCGT-1-1-a	3.01162	-12.6247	Colon_07
	GCCAAATCATTGGGCC-1-1-a	3.78529	-12.5421	Colon_07
	GCCAAATGTCCATCCT-1-1-a	6.44833	-9.93975	Colon_07
	GCCAAATGTCGATTGT-1-1-a	2.41238	-12.231	Colon_07
	GCCAAATGTTACGTCA-1-1-a	6.41781	-9.74639	Colon_07
	GCCAAATTCAGCTGGC-1-1-a	6.79183	-10.1913	Colon_07
	GCCTCTAAGCGTCTAT-1-1-a	4.45302	-10.9024	Colon_07
	GCCTCTACAGGTGGAT-1-1-a	6.73524	-10.1293	Colon_07
	GCCTCTAGTAATCACC-1-1-a	1.27444	-8.31617	Colon_07
	GCCTCTAGTGTTTGGT-1-1-a	6.12367	-10.3124	Colon_07
	GCCTCTAGTTACAGAA-1-1-a	3.30814	-12.7206	Colon_07
	GCCTCTATCACAAACC-1-1-a	0.97802	-8.24008	Colon_07
	GCCTCTATCGTCGTTC-1-1-a	0.79582	-8.13129	Colon_07
	GCGACCAGTTAAGATG-1-1-a	1.31455	-11.9612	Colon_07
	GCGACCAGTTGGTAAA-1-1-a	3.92394	-10.4044	Colon_07
	GCGACCATCAGCGATT-1-1-a	2.88724	-13.0185	Colon_07
	GCGAGAAAGAAGGACA-1-1-a	3.93753	-10.2887	Colon_07
	GCGAGAACACTTCGAA-1-1-a	0.9499	-8.1886	Colon_07
	GCGAGAAGTTTAAGCC-1-1-a	0.878737	-7.97983	Colon_07
	GCGAGAATCATCGCTC-1-1-a	6.44748	-9.7618	Colon_07
	GCGAGAATCGAATGGG-1-1-a	5.84527	-9.64844	Colon_07
	GCGAGAATCGACAGCC-1-1-a	3.316	-12.3951	Colon_07
	GCGCAACAGCAACGGT-1-1-a	6.7155	-10.1691	Colon_07
	GCGCAACGTACCGCTG-1-1-a	1.41897	-8.42945	Colon_07
	GCGCAGTAGATCCCAT-1-1-a	2.68835	-11.4456	Colon_07
	GCGCAGTAGTGAAGTT-1-1-a	3.559	-11.4656	Colon_07
	GCGCAGTCACGAAAGC-1-1-a	5.14808	-9.91263	Colon_07
	GCGCAGTGTAAGCACG-1-1-a	4.62456	-9.83889	Colon_07
	GCGCAGTGTCATCGGC-1-1-a	0.888641	-8.02076	Colon_07
	GCGCAGTGTCTTGCGG-1-1-a	3.46673	-11.4122	Colon_07
	GCGCAGTTCCGTCAAA-1-1-a	3.68937	-12.3885	Colon_07
	GCGCCAAAGAGGGATA-1-1-a	4.54995	-9.94386	Colon_07
	GCGCCAAAGCCAGTTT-1-1-a	3.18921	-12.6546	Colon_07
	GCGCCAAAGCCTATGT-1-1-a	2.21118	-13.1872	Colon_07
	GCGCCAAAGGATGTAT-1-1-a	3.34064	-12.0504	Colon_07
	GCGCCAACACGAGAGT-1-1-a	3.21228	-9.77429	Colon_07
	GCGCCAACAGATGGGT-1-1-a	2.90115	-12.8569	Colon_07
	GCGCCAATCACGATGT-1-1-a	4.95272	-9.80729	Colon_07
	GCGCCAATCCACTCCA-1-1-a	1.17322	-8.39206	Colon_07
	GCGCCAATCCCGGATG-1-1-a	3.84556	-10.9164	Colon_07
	GCGCGATAGACAAAGG-1-1-a	5.96965	-10.4048	Colon_07
	GCGCGATAGCCCTAAT-1-1-a	4.60709	-9.83026	Colon_07
	GCGCGATAGTGGTAGC-1-1-a	4.03192	-11.2175	Colon_07
	GCGCGATGTCCGTGAC-1-1-a	3.63857	-9.96987	Colon_07
	GCGCGATGTGCAACGA-1-1-a	6.46789	-9.95723	Colon_07
	GCGCGATGTGCCTGGT-1-1-a	2.89148	-12.9807	Colon_07
	GCGCGATTCAAACAAG-1-1-a	3.22447	-12.743	Colon_07
	GCGGGTTAGATGCGAC-1-1-a	3.69853	-9.95293	Colon_07
	GCGGGTTAGCGTAGTG-1-1-a	5.79852	-9.77047	Colon_07
	GCGGGTTAGGGATGGG-1-1-a	2.98125	-12.6768	Colon_07
	GCGGGTTAGGGCTCTC-1-1-a	6.23628	-9.93642	Colon_07
	GCGGGTTCACTGTCGG-1-1-a	3.41003	-10.6554	Colon_07
	GCGGGTTCAGGTCCAC-1-1-a	4.69823	-9.85833	Colon_07
	GCGGGTTGTCCCTACT-1-1-a	1.38321	-8.52011	Colon_07
	GCGGGTTGTTCGTTGA-1-1-a	3.83932	-11.1192	Colon_07
	GCGGGTTTCCTATGTT-1-1-a	6.04372	-9.99944	Colon_07
	GCTCCTACACATAACC-1-1-a	3.0266	-12.7667	Colon_07
	GCTCCTACATAGAAAC-1-1-a	1.25258	-8.4056	Colon_07
	GCTCCTAGTAACGCGA-1-1-a	4.37354	-9.85984	Colon_07
	GCTCCTAGTAGTACCT-1-1-a	3.14944	-12.812	Colon_07
	GCTCCTAGTCGCGGTT-1-1-a	3.79975	-11.1245	Colon_07
	GCTCCTAGTTCGTCTC-1-1-a	5.68393	-10.6504	Colon_07
	GCTCCTATCACTATTC-1-1-a	6.75863	-10.1807	Colon_07
	GCTCTGTAGCACACAG-1-1-a	3.95935	-10.9268	Colon_07
	GCTCTGTAGCCACGCT-1-1-a	3.739	-10.1342	Colon_07
	GCTCTGTAGCGCTTAT-1-1-a	3.82103	-11.5376	Colon_07
	GCTCTGTCAATACGCT-1-1-a	3.55676	-10.2709	Colon_07
	GCTCTGTGTAAATGTG-1-1-a	3.71088	-10.3602	Colon_07
	GCTCTGTTCAAAGTAG-1-1-a	3.92815	-10.0169	Colon_07
	GCTCTGTTCAACACAC-1-1-a	3.60372	-11.4708	Colon_07
	GCTGCAGAGAGTACCG-1-1-a	0.823593	-7.991	Colon_07
	GCTGCAGGTATTAGCC-1-1-a	3.82633	-11.0246	Colon_07
	GCTGCAGGTGTATGGG-1-1-a	2.10673	-13.0613	Colon_07
	GCTGCAGGTGTCAATC-1-1-a	3.45168	-10.1266	Colon_07
	GCTGCAGGTTCCACTC-1-1-a	3.79736	-9.96155	Colon_07
	GCTGCAGTCCCTGACT-1-1-a	2.5773	-12.9529	Colon_07
	GCTGCAGTCTCACATT-1-1-a	1.6595	-8.56546	Colon_07
	GCTGCAGTCTCCTATA-1-1-a	3.04293	-12.8133	Colon_07
	GCTGCGACACAGGTTT-1-1-a	3.96201	-10.8643	Colon_07
	GCTGCGAGTCTTGATG-1-1-a	3.72437	-9.9932	Colon_07
	GCTGCGATCATGGTCA-1-1-a	4.12182	-10.8044	Colon_07
	GCTGCGATCCCTGACT-1-1-a	6.37725	-9.79695	Colon_07
	GCTGCTTCAGTAACGG-1-1-a	3.5937	-10.0033	Colon_07
	GCTGCTTGTGCAGTAG-1-1-a	1.99762	-11.7588	Colon_07
	GCTGCTTTCGCGTAGC-1-1-a	3.4766	-12.6144	Colon_07
	GCTGGGTGTAATCGTC-1-1-a	3.46399	-11.5404	Colon_07
	GCTGGGTGTCAATACC-1-1-a	2.34466	-12.2185	Colon_07
	GCTGGGTGTGTGAAAT-1-1-a	4.69654	-9.82652	Colon_07
	GCTGGGTGTTATGCGT-1-1-a	2.44702	-9.14149	Colon_07
	GCTTCCACACAGGAGT-1-1-a	6.60391	-10.0746	Colon_07
	GCTTCCATCATGTCTT-1-1-a	3.7542	-11.4029	Colon_07
	GCTTGAAAGCCAACAG-1-1-a	1.24742	-8.37537	Colon_07
	GCTTGAAGTAGAGTGC-1-1-a	1.50552	-8.31102	Colon_07
	GCTTGAATCTTCTGGC-1-1-a	3.6475	-11.4135	Colon_07
	GGAAAGCAGTGGAGTC-1-1-a	0.966489	-8.07164	Colon_07
	GGAAAGCCACAACGCC-1-1-a	5.85834	-9.75935	Colon_07
	GGAAAGCCATTTCACT-1-1-a	2.99148	-10.9684	Colon_07
	GGAAAGCGTAGTGAAT-1-1-a	3.44396	-11.3472	Colon_07
	GGAAAGCTCAGCCTAA-1-1-a	4.15041	-10.285	Colon_07
	GGAAAGCTCCTGTACC-1-1-a	5.67843	-9.65878	Colon_07
	GGAACTTAGCCATCGC-1-1-a	2.88552	-11.5626	Colon_07
	GGAACTTAGTATGACA-1-1-a	2.63643	-12.0518	Colon_07
	GGAACTTGTACGCACC-1-1-a	1.77431	-12.0545	Colon_07
	GGAATAAAGATGTCGG-1-1-a	4.61924	-10.2625	Colon_07
	GGAATAACAAGAAAGG-1-1-a	1.63354	-8.36442	Colon_07
	GGAATAAGTAAGGGAA-1-1-a	3.64305	-10.2815	Colon_07
	GGAATAAGTATATCCG-1-1-a	0.922356	-8.04895	Colon_07
	GGAATAAGTGAGGCTA-1-1-a	0.943301	-8.06412	Colon_07
	GGAATAATCTTGCCGT-1-1-a	5.60332	-10.638	Colon_07
	GGACAAGGTCCGAACC-1-1-a	0.364575	3.6771	Colon_07
	GGACAAGGTTAAAGTG-1-1-a	4.49904	-9.82921	Colon_07
	GGACAGAAGCTGAACG-1-1-a	3.22807	-11.1844	Colon_07
	GGACAGACACGGTAGA-1-1-a	2.77123	-13.1751	Colon_07
	GGACAGACATGTAGTC-1-1-a	1.29274	-8.45385	Colon_07
	GGACAGAGTAGAGTGC-1-1-a	3.62068	-12.1692	Colon_07
	GGACAGAGTTTGACTG-1-1-a	3.11268	-10.6017	Colon_07
	GGACAGATCACTCTTA-1-1-a	3.51695	-9.96072	Colon_07
	GGACATTCATCCGTGG-1-1-a	3.75435	-11.923	Colon_07
	GGACATTGTCTCAACA-1-1-a	2.84496	-12.9833	Colon_07
	GGACATTTCAACCAAC-1-1-a	5.11726	-9.86862	Colon_07
	GGACATTTCTCTTGAT-1-1-a	6.62012	-10.2721	Colon_07
	GGACGTCAGACAGACC-1-1-a	2.81464	-13.0475	Colon_07
	GGACGTCAGGCCCTCA-1-1-a	3.71733	-10.9087	Colon_07
	GGACGTCAGTCATGCT-1-1-a	2.57984	-13.1844	Colon_07
	GGAGCAAAGCGTCAAG-1-1-a	6.23769	-9.96466	Colon_07
	GGAGCAAAGTACGTTC-1-1-a	3.46032	-12.645	Colon_07
	GGAGCAAAGTTTCCTT-1-1-a	2.46622	-9.19345	Colon_07
	GGATGTTCAAGCTGGA-1-1-a	3.48377	-10.8846	Colon_07
	GGATGTTCAAGTAGTA-1-1-a	3.84463	-11.626	Colon_07
	GGATGTTCATTGTGCA-1-1-a	3.78727	-10.3746	Colon_07
	GGATGTTGTCTAGTCA-1-1-a	3.54776	-9.89794	Colon_07
	GGATGTTGTCTCAACA-1-1-a	3.56892	-11.0311	Colon_07
	GGATGTTGTGACGCCT-1-1-a	1.25376	-7.95065	Colon_07
	GGATGTTGTGCAGTAG-1-1-a	4.20132	-10.2431	Colon_07
	GGATGTTTCGTACGGC-1-1-a	2.18947	-13.1844	Colon_07
	GGATTACAGGAGTTTA-1-1-a	1.29612	-8.3855	Colon_07
	GGATTACAGGGATCTG-1-1-a	6.6539	-10.2951	Colon_07
	GGATTACAGGTGCTAG-1-1-a	1.27605	-8.29446	Colon_07
	GGATTACCAAACGTGG-1-1-a	3.53354	-12.4966	Colon_07
	GGATTACCAATGCCAT-1-1-a	5.70555	-9.71047	Colon_07
	GGATTACCAGGAATGC-1-1-a	3.61124	-11.2224	Colon_07
	GGCAATTAGCACACAG-1-1-a	3.59346	-11.2579	Colon_07
	GGCAATTAGCGTAATA-1-1-a	4.13908	-11.07	Colon_07
	GGCAATTGTCCGAAGA-1-1-a	5.73843	-9.80752	Colon_07
	GGCAATTTCAGCGACC-1-1-a	3.05814	-12.6889	Colon_07
	GGCCGATCAAAGGCGT-1-1-a	3.54966	-11.9246	Colon_07
	GGCCGATGTAGGGACT-1-1-a	2.72894	-13.2122	Colon_07
	GGCGACTGTAAAGGAG-1-1-a	0.947163	-8.0541	Colon_07
	GGCGACTGTAGCAAAT-1-1-a	3.55268	-10.2748	Colon_07
	GGCGACTTCGGAAACG-1-1-a	4.86932	-9.83801	Colon_07
	GGCGACTTCTAGCACA-1-1-a	1.40804	-8.48715	Colon_07
	GGCGTGTAGGTAAACT-1-1-a	3.62634	-11.0287	Colon_07
	GGCGTGTGTTACAGAA-1-1-a	4.96652	-10.2671	Colon_07
	GGCTCGAGTCGAGATG-1-1-a	0.88775	-7.96621	Colon_07
	GGCTCGAGTCGCGAAA-1-1-a	5.984	-9.85831	Colon_07
	GGCTCGATCCATTCTA-1-1-a	3.91052	-10.2764	Colon_07
	GGCTCGATCTTGTCAT-1-1-a	3.90236	-11.2236	Colon_07
	GGCTGGTGTCCTCCAT-1-1-a	1.77552	-12.0354	Colon_07
	GGCTGGTGTCGCCATG-1-1-a	4.04863	-11.3639	Colon_07
	GGGAATGCATCGATGT-1-1-a	0.9745	-8.0525	Colon_07
	GGGAATGTCCTCTAGC-1-1-a	2.8114	-11.0979	Colon_07
	GGGAATGTCTAACCGA-1-1-a	3.61521	-11.7199	Colon_07
	GGGACCTAGTTTCCTT-1-1-a	3.78977	-11.4149	Colon_07
	GGGACCTCACAGACTT-1-1-a	3.90243	-10.3718	Colon_07
	GGGACCTGTCGAAAGC-1-1-a	5.7651	-9.82644	Colon_07
	GGGACCTGTCTCGTTC-1-1-a	2.54002	-12.4172	Colon_07
	GGGACCTGTTGGAGGT-1-1-a	3.85162	-10.4906	Colon_07
	GGGAGATAGCCCTAAT-1-1-a	1.96563	-12.1182	Colon_07
	GGGAGATAGGTTACCT-1-1-a	3.73231	-11.1304	Colon_07
	GGGAGATAGTAGTGCG-1-1-a	4.0538	-9.86855	Colon_07
	GGGAGATTCCAAACTG-1-1-a	4.16007	-10.0584	Colon_07
	GGGATGAAGCCGTCGT-1-1-a	3.5111	-11.709	Colon_07
	GGGATGACAGCTATTG-1-1-a	3.84981	-10.0629	Colon_07
	GGGATGAGTTTGACAC-1-1-a	1.19649	-8.36695	Colon_07
	GGGATGATCATAAAGG-1-1-a	3.98582	-10.2087	Colon_07
	GGGATGATCCAGGGCT-1-1-a	4.15422	-10.8583	Colon_07
	GGGATGATCTCTTATG-1-1-a	1.99374	-12.0097	Colon_07
	GGGCACTAGGCATGTG-1-1-a	3.51528	-9.82766	Colon_07
	GGGCACTCACTGAAGG-1-1-a	1.91251	-12.0187	Colon_07
	GGGCACTCATGAACCT-1-1-a	6.59534	-9.96824	Colon_07
	GGGCACTGTCCGAGTC-1-1-a	3.91885	-10.1924	Colon_07
	GGGCACTGTGACGGTA-1-1-a	3.62979	-10.048	Colon_07
	GGGCACTTCAAGATCC-1-1-a	3.90085	-11.0121	Colon_07
	GGGCATCAGGAACTGC-1-1-a	3.5759	-11.4803	Colon_07
	GGGCATCTCAATACCG-1-1-a	3.47933	-11.0703	Colon_07
	GGGCATCTCCTTGCCA-1-1-a	2.55647	-13.1406	Colon_07
	GGGTCTGAGACCGGAT-1-1-a	1.51238	-8.33501	Colon_07
	GGGTCTGAGCTAAACA-1-1-a	2.11816	-13.1797	Colon_07
	GGGTCTGAGGTGCAAC-1-1-a	2.81968	-13.1206	Colon_07
	GGGTCTGAGTCAAGGC-1-1-a	3.86298	-9.88369	Colon_07
	GGGTCTGTCATATCGG-1-1-a	4.57281	-10.3649	Colon_07
	GGGTTGCAGCTAGTCT-1-1-a	2.85831	-13.0477	Colon_07
	GGGTTGCAGGCCCTTG-1-1-a	3.70381	-11.796	Colon_07
	GGGTTGCCAAGGTTCT-1-1-a	4.02315	-10.431	Colon_07
	GGGTTGCGTCCAAGTT-1-1-a	3.14003	-12.2556	Colon_07
	GGGTTGCGTGATGTGG-1-1-a	4.40687	-10.5632	Colon_07
	GGTATTGAGCCAACAG-1-1-a	1.18875	-8.35259	Colon_07
	GGTATTGCACCAGCAC-1-1-a	3.11085	-12.2551	Colon_07
	GGTATTGCACGGTGTC-1-1-a	1.93523	-13.1499	Colon_07
	GGTATTGCATTCTCAT-1-1-a	6.37957	-9.86772	Colon_07
	GGTATTGGTAGCCTAT-1-1-a	5.22807	-9.83486	Colon_07
	GGTATTGGTGCGCTTG-1-1-a	1.29007	-8.36801	Colon_07
	GGTATTGGTGCTAGCC-1-1-a	3.87393	-11.4256	Colon_07
	GGTATTGGTTAAGTAG-1-1-a	3.06529	-12.7988	Colon_07
	GGTGAAGTCCACGAAT-1-1-a	3.1968	-12.7255	Colon_07
	GGTGCGTAGGGCTTGA-1-1-a	2.77344	-13.0852	Colon_07
	GGTGCGTAGGGTCTCC-1-1-a	1.23402	-8.32677	Colon_07
	GGTGCGTAGTCCATAC-1-1-a	4.4455	-10.523	Colon_07
	GGTGCGTCACCGAATT-1-1-a	3.36745	-10.0818	Colon_07
	GGTGCGTCACGGCCAT-1-1-a	3.76437	-11.6407	Colon_07
	GGTGCGTCATCGACGC-1-1-a	1.50175	-8.46622	Colon_07
	GGTGCGTGTACCATCA-1-1-a	3.49731	-12.3875	Colon_07
	GGTGCGTGTAGCTAAA-1-1-a	0.880591	-8.02676	Colon_07
	GGTGCGTGTCCAGTAT-1-1-a	4.13605	-10.6667	Colon_07
	GGTGCGTGTCGGATCC-1-1-a	3.79335	-10.3073	Colon_07
	GGTGCGTGTTGCGTTA-1-1-a	1.41531	-8.36834	Colon_07
	GGTGCGTTCGTTACAG-1-1-a	3.53458	-12.0722	Colon_07
	GGTGTTAAGAATCTCC-1-1-a	0.93473	-8.13293	Colon_07
	GGTGTTAAGGAGCGTT-1-1-a	4.00492	-10.0792	Colon_07
	GGTGTTAAGGCTACGA-1-1-a	3.73407	-10.1398	Colon_07
	GGTGTTACATGAACCT-1-1-a	4.06029	-10.6856	Colon_07
	GGTGTTAGTCTCTTAT-1-1-a	4.35713	-10.6826	Colon_07
	GGTGTTAGTTGGAGGT-1-1-a	4.23895	-10.3706	Colon_07
	GGTGTTATCATTGCCC-1-1-a	2.06331	-8.85474	Colon_07
	GTAACGTGTAAGTGGC-1-1-a	3.61527	-12.5716	Colon_07
	GTAACGTGTGCAGGTA-1-1-a	0.834868	-7.99691	Colon_07
	GTAACTGAGTGTGGCA-1-1-a	6.20615	-9.81611	Colon_07
	GTAACTGCATGACATC-1-1-a	3.33741	-12.1128	Colon_07
	GTAACTGTCCTTTCTC-1-1-a	6.56619	-9.85293	Colon_07
	GTACGTAAGGAACTGC-1-1-a	3.43487	-12.0849	Colon_07
	GTACGTAAGTGACATA-1-1-a	4.23591	-10.4523	Colon_07
	GTACGTACAAGGGTCA-1-1-a	0.819995	-8.02555	Colon_07
	GTACGTAGTCGGATCC-1-1-a	4.07888	-10.6746	Colon_07
	GTACTCCAGAGGGATA-1-1-a	2.95026	-10.8343	Colon_07
	GTACTCCAGTGAATTG-1-1-a	6.66011	-10.2997	Colon_07
	GTACTCCCAAACGCGA-1-1-a	5.49832	-9.74566	Colon_07
	GTACTCCCAAGGACAC-1-1-a	0.788843	-8.01795	Colon_07
	GTACTCCGTACTCAAC-1-1-a	3.79144	-11.7811	Colon_07
	GTACTCCTCACATGCA-1-1-a	3.55211	-10.0682	Colon_07
	GTACTTTAGATGTGGC-1-1-a	3.77304	-12.1368	Colon_07
	GTACTTTAGGTGACCA-1-1-a	2.44054	-13.2641	Colon_07
	GTACTTTAGTTACCCA-1-1-a	3.76691	-11.6729	Colon_07
	GTACTTTCAATAGCGG-1-1-a	3.7859	-10.9415	Colon_07
	GTACTTTCATATGAGA-1-1-a	5.34589	-9.773	Colon_07
	GTACTTTGTAATCGTC-1-1-a	6.29593	-10.1015	Colon_07
	GTACTTTGTGAGTGAC-1-1-a	3.82179	-10.1597	Colon_07
	GTACTTTTCACAAACC-1-1-a	3.61253	-12.2094	Colon_07
	GTACTTTTCCTCATTA-1-1-a	4.96645	-9.90404	Colon_07
	GTAGGCCAGCCACGCT-1-1-a	2.83762	-13.0641	Colon_07
	GTAGGCCAGTACGCCC-1-1-a	3.88541	-10.0459	Colon_07
	GTAGGCCCACGGTAAG-1-1-a	4.48495	-10.3703	Colon_07
	GTAGGCCCATCCCATC-1-1-a	2.85713	-10.8341	Colon_07
	GTAGGCCGTGCGATAG-1-1-a	5.11389	-9.93629	Colon_07
	GTAGGCCTCAGTACGT-1-1-a	5.85659	-9.71653	Colon_07
	GTAGGCCTCGAGCCCA-1-1-a	3.85156	-11.3302	Colon_07
	GTAGGCCTCTAACTGG-1-1-a	3.40079	-12.2507	Colon_07
	GTAGGCCTCTCCAACC-1-1-a	5.95894	-9.71201	Colon_07
	GTAGTCAAGATCACGG-1-1-a	3.9631	-10.2863	Colon_07
	GTAGTCAAGCTGTCTA-1-1-a	5.70845	-9.7946	Colon_07
	GTAGTCACATTGTGCA-1-1-a	4.50558	-10.118	Colon_07
	GTAGTCAGTCATGCAT-1-1-a	2.13291	-12.0885	Colon_07
	GTAGTCAGTCTTGCGG-1-1-a	3.25659	-12.466	Colon_07
	GTAGTCAGTGCCTGTG-1-1-a	3.3053	-10.3592	Colon_07
	GTATCTTCAATGAATG-1-1-a	0.985438	-8.10705	Colon_07
	GTATTCTAGCAGGCTA-1-1-a	3.53755	-12.2805	Colon_07
	GTATTCTAGCCACGTC-1-1-a	3.42355	-10.3984	Colon_07
	GTATTCTAGGGTCGAT-1-1-a	3.98971	-11.0799	Colon_07
	GTATTCTAGTGTGAAT-1-1-a	3.69513	-10.3282	Colon_07
	GTATTCTGTGGTACAG-1-1-a	3.15848	-11.6126	Colon_07
	GTATTCTTCGGCATCG-1-1-a	4.12233	-10.9329	Colon_07
	GTCAAGTAGAATTCCC-1-1-a	1.0693	-8.28107	Colon_07
	GTCAAGTAGCTGGAAC-1-1-a	3.6548	-11.8128	Colon_07
	GTCAAGTAGGGAACGG-1-1-a	4.45928	-10.8379	Colon_07
	GTCAAGTAGTCTCCTC-1-1-a	3.71016	-11.3753	Colon_07
	GTCAAGTGTACTTGAC-1-1-a	2.16282	-12.1592	Colon_07
	GTCAAGTGTGTCGCTG-1-1-a	3.65494	-10.1549	Colon_07
	GTCACAAAGTCTCCTC-1-1-a	4.14915	-10.4572	Colon_07
	GTCACAACAATAACGA-1-1-a	3.46396	-10.2086	Colon_07
	GTCACAATCGGTTAAC-1-1-a	3.59972	-10.0035	Colon_07
	GTCACGGCAAGTTGTC-1-1-a	4.01287	-11.5975	Colon_07
	GTCACGGCAGCTGTGC-1-1-a	3.74425	-10.2469	Colon_07
	GTCACGGGTACTCAAC-1-1-a	1.02623	-8.18264	Colon_07
	GTCACGGGTGCGGTAA-1-1-a	3.82689	-10.9889	Colon_07
	GTCATTTAGTGTCCCG-1-1-a	6.57304	-9.86401	Colon_07
	GTCATTTGTACCGCTG-1-1-a	2.56537	-13.1542	Colon_07
	GTCATTTGTATCAGTC-1-1-a	3.30645	-12.2704	Colon_07
	GTCATTTGTGACTCAT-1-1-a	3.87629	-10.341	Colon_07
	GTCATTTGTTAGATGA-1-1-a	1.31973	-12.0998	Colon_07
	GTCATTTTCGGAATCT-1-1-a	3.46176	-11.8846	Colon_07
	GTCCTCAAGGGCTTCC-1-1-a	3.48023	-12.1528	Colon_07
	GTCCTCAAGGTGATAT-1-1-a	3.75977	-9.98996	Colon_07
	GTCCTCAGTACCTACA-1-1-a	5.33915	-10.874	Colon_07
	GTCCTCAGTCACCCAG-1-1-a	3.26923	-11.8886	Colon_07
	GTCCTCATCCTTCAAT-1-1-a	6.56255	-10.3039	Colon_07
	GTCGGGTCAAACTGCT-1-1-a	0.788556	-7.9802	Colon_07
	GTCGGGTCACAGACAG-1-1-a	5.17903	-9.92209	Colon_07
	GTCGGGTCATTGGCGC-1-1-a	3.2734	-11.6343	Colon_07
	GTCGGGTTCAGCTCGG-1-1-a	3.479	-11.642	Colon_07
	GTCGTAAAGACCCACC-1-1-a	2.88361	-13.0178	Colon_07
	GTCGTAAAGAGCCCAA-1-1-a	1.99703	-12.085	Colon_07
	GTCGTAACATTAGCCA-1-1-a	2.11041	-13.1326	Colon_07
	GTCGTAAGTGAGGGAG-1-1-a	5.78221	-9.75305	Colon_07
	GTCGTAATCATTCACT-1-1-a	4.77832	-10.3111	Colon_07
	GTCTCGTAGTATCTCG-1-1-a	2.82952	-10.9356	Colon_07
	GTCTCGTAGTGTGGCA-1-1-a	3.54745	-12.0923	Colon_07
	GTCTCGTAGTTAGCGG-1-1-a	3.48025	-10.0703	Colon_07
	GTCTCGTCACCAGATT-1-1-a	2.73641	-9.41851	Colon_07
	GTCTCGTGTCTAGTCA-1-1-a	4.2322	-10.0859	Colon_07
	GTCTTCGCACCAACCG-1-1-a	-4.83565	-3.17698	Colon_07
	GTCTTCGCAGTGGGAT-1-1-a	3.60987	-10.8725	Colon_07
	GTCTTCGCATTGTGCA-1-1-a	1.37556	-8.37912	Colon_07
	GTCTTCGGTAAACCTC-1-1-a	3.38935	-12.7866	Colon_07
	GTCTTCGTCATACGGT-1-1-a	2.66285	-11.2955	Colon_07
	GTCTTCGTCGGTTCGG-1-1-a	3.81532	-9.96157	Colon_07
	GTGAAGGAGATGTTAG-1-1-a	2.70029	-11.8883	Colon_07
	GTGAAGGAGGGATACC-1-1-a	3.65293	-12.3074	Colon_07
	GTGAAGGAGTGTGAAT-1-1-a	6.46211	-9.81696	Colon_07
	GTGAAGGCAGTTCCCT-1-1-a	3.41837	-12.3038	Colon_07
	GTGAAGGCATTACCTT-1-1-a	2.38822	-11.676	Colon_07
	GTGAAGGTCCCATTAT-1-1-a	1.31599	-8.48817	Colon_07
	GTGAAGGTCGGCATCG-1-1-a	1.88646	-12.0425	Colon_07
	GTGCAGCAGGACCACA-1-1-a	2.96922	-12.0553	Colon_07
	GTGCAGCAGGAGTTTA-1-1-a	1.26411	-11.9043	Colon_07
	GTGCAGCAGTCCCACG-1-1-a	6.77749	-10.1979	Colon_07
	GTGCAGCCAGCTTCGG-1-1-a	3.54267	-12.2396	Colon_07
	GTGCAGCGTTACGTCA-1-1-a	3.29856	-10.3947	Colon_07
	GTGCAGCGTTGGTTTG-1-1-a	4.00651	-10.7794	Colon_07
	GTGCAGCTCGAGCCCA-1-1-a	3.47282	-9.99901	Colon_07
	GTGCATAAGGTGGGTT-1-1-a	1.36627	-8.37051	Colon_07
	GTGCATACACACTGCG-1-1-a	3.31905	-12.6434	Colon_07
	GTGCATACACTGTGTA-1-1-a	3.34217	-12.0026	Colon_07
	GTGCGGTAGCTAACTC-1-1-a	3.79129	-11.4458	Colon_07
	GTGCGGTAGTGAACGC-1-1-a	3.62483	-10.0389	Colon_07
	GTGCGGTGTAAGTGTA-1-1-a	4.50822	-10.3284	Colon_07
	GTGCGGTGTTCGTGAT-1-1-a	4.04769	-11.5487	Colon_07
	GTGCGGTGTTGTCTTT-1-1-a	4.27523	-10.5936	Colon_07
	GTGCTTCAGAAACGCC-1-1-a	6.35201	-10.23	Colon_07
	GTGCTTCAGAATGTTG-1-1-a	6.69341	-10.1743	Colon_07
	GTGCTTCAGCACACAG-1-1-a	1.13163	-7.99467	Colon_07
	GTGCTTCAGCGATCCC-1-1-a	3.17105	-12.8152	Colon_07
	GTGCTTCAGCGTGAAC-1-1-a	3.49945	-11.2315	Colon_07
	GTGCTTCCATTGCGGC-1-1-a	1.12692	-12.2521	Colon_07
	GTGCTTCGTACAGACG-1-1-a	3.72513	-11.6482	Colon_07
	GTGGGTCCAAAGCAAT-1-1-a	0.99933	-8.06594	Colon_07
	GTGGGTCCACAAGCCC-1-1-a	0.729985	-7.96087	Colon_07
	GTGGGTCGTGTCCTCT-1-1-a	3.56488	-11.5065	Colon_07
	GTGGGTCTCCAGTATG-1-1-a	2.72345	-13.0865	Colon_07
	GTGTGCGAGTAATCCC-1-1-a	1.2099	-8.46692	Colon_07
	GTGTGCGCATCCTAGA-1-1-a	4.89491	-9.87765	Colon_07
	GTGTGCGCATCTGGTA-1-1-a	3.66861	-12.1789	Colon_07
	GTGTGCGGTTCCACGG-1-1-a	3.35831	-10.0362	Colon_07
	GTGTGCGTCCTGTACC-1-1-a	3.76885	-10.138	Colon_07
	GTGTGCGTCCTTCAAT-1-1-a	4.00249	-11.4034	Colon_07
	GTGTGCGTCTGTCTAT-1-1-a	2.06561	-13.1935	Colon_07
	GTGTTAGCAAATTGCC-1-1-a	5.0049	-10.6016	Colon_07
	GTGTTAGGTGGAAAGA-1-1-a	6.67994	-10.2508	Colon_07
	GTGTTAGGTTGAGTTC-1-1-a	3.2908	-11.8948	Colon_07
	GTGTTAGTCACATGCA-1-1-a	3.4914	-9.99156	Colon_07
	GTGTTAGTCCCAAGAT-1-1-a	5.55465	-9.99866	Colon_07
	GTTAAGCAGCCTTGAT-1-1-a	3.68052	-10.9982	Colon_07
	GTTAAGCCAAGTTCTG-1-1-a	0.740742	-8.01792	Colon_07
	GTTACAGAGACTAAGT-1-1-a	1.30426	-8.41248	Colon_07
	GTTACAGGTGTTAAGA-1-1-a	2.61179	-11.6077	Colon_07
	GTTACAGGTTTAGGAA-1-1-a	3.76739	-11.4561	Colon_07
	GTTACAGTCCCTAATT-1-1-a	4.22971	-10.1428	Colon_07
	GTTCATTCAACAACCT-1-1-a	1.9549	-12.1607	Colon_07
	GTTCATTCAATGCCAT-1-1-a	3.73645	-11.5874	Colon_07
	GTTCATTCACATGGGA-1-1-a	3.52258	-11.9952	Colon_07
	GTTCATTGTAGCTTGT-1-1-a	6.61035	-10.2168	Colon_07
	GTTCATTGTCATTAGC-1-1-a	3.52771	-12.6518	Colon_07
	GTTCATTGTCGTCTTC-1-1-a	2.89325	-13.0696	Colon_07
	GTTCATTGTCTAGTCA-1-1-a	3.85464	-11.7507	Colon_07
	GTTCATTGTGCCTGGT-1-1-a	3.35569	-12.4172	Colon_07
	GTTCGGGAGAGTAAGG-1-1-a	0.688191	-8.01241	Colon_07
	GTTCGGGAGGCTAGGT-1-1-a	3.79555	-12.2431	Colon_07
	GTTCGGGCACAAGCCC-1-1-a	2.16321	-12.7938	Colon_07
	GTTCGGGCAGCAGTTT-1-1-a	0.92776	-8.05933	Colon_07
	GTTCGGGGTAGTAGTA-1-1-a	1.54958	-11.8887	Colon_07
	GTTCGGGGTTCTCATT-1-1-a	4.10577	-11.6184	Colon_07
	GTTCGGGTCCTCATTA-1-1-a	3.92968	-10.9878	Colon_07
	GTTCTCGAGTTAGCGG-1-1-a	3.40641	-11.6629	Colon_07
	GTTCTCGGTCTCCCTA-1-1-a	3.22182	-12.3736	Colon_07
	GTTCTCGGTGCCTTGG-1-1-a	4.06745	-10.2185	Colon_07
	GTTTCTAAGTAGCCGA-1-1-a	3.63727	-11.1451	Colon_07
	GTTTCTACATCGGTTA-1-1-a	1.02225	-8.03519	Colon_07
	GTTTCTAGTGACTCAT-1-1-a	5.85659	-9.69234	Colon_07
	GTTTCTAGTTCCGTCT-1-1-a	2.87713	-11.0054	Colon_07
	GTTTCTAGTTGGAGGT-1-1-a	3.41089	-10.0326	Colon_07
[truncated: 52,497 more rows]

## Sheet: Fig. 3B
Fig. 3b
	Gene\Dataset, value is mean expression level, correlation is computed based on this matrix	Colon_07	Colon_09	Colon_08	Tumor_07	Tumor_09	Tumor_08	Organoid_08	Tumoroid_08	Tumor_24	Tumor_26	Tumor_27	Organoid_24	Tumoroid_24	Organoid_26	Tumor_28	Organoid_28	Tumoroid_28	Tumor_80	Tumor_83	Tumor_86
	ENSG00000279457	0.0548185	0.092299	0.0620928	0.0584639	0.115856	0.137688	0.0407731	0.0443772	0.140764	0.0646666	0.0552147	0.0394126	0.0342488	0.0350828	0.099679	0.0235967	0.0827666	0.333092	0.143396	0.0990658
	ENSG00000228463	0.0183102	0.025906	0.0213413	0.0292142	0.0460899	0.0176448	0.0608303	0.0483852	0.0297708	0.0251194	0.014149	0.0414205	0.0288096	0.0287932	0.0209854	0.0557929	0.0318508	0.0209542	0.0976387	0.0743375
	ENSG00000188976	0.196829	0.157037	0.200831	0.261224	0.343011	0.265971	0.216843	0.175965	0.112631	0.145945	0.205295	0.200652	0.13968	0.198575	0.218951	0.157344	0.240153	0.33061	0.384551	0.519647
	ENSG00000188290	0.288129	0.095071	0.152203	0.131469	0.16405	0.154126	0.0799962	0.104508	0.324942	0.0535083	0.329472	0.0951384	0.137181	0.122743	0.118846	0.0014647	0.0481138	0.297109	0.956727	0.291053
	ENSG00000187608	0.104112	0.0222441	0.0527672	0.0904887	0.406887	1.29928	0.0927716	0.0638144	0.27179	0.161602	0.802424	0.0358572	0.0470864	0.0329918	0.650873	0.073424	0.385917	0.458081	2.52795	0.245361
	ENSG00000188157	0.0428452	0.0304121	0.0375188	0.0759024	0.0793325	0.0494002	0.153436	0.0743492	0.0675717	0.0307605	0.0832961	0.100768	0.138436	0.116015	0.0227694	0.0168533	0.0416344	0.108788	0.372392	0.141955
	ENSG00000078808	0.368769	0.378617	0.419992	0.319995	0.53413	0.37533	0.328215	0.294621	0.300207	0.27389	0.155163	0.347001	0.333541	0.313519	0.222593	0.0490084	0.292371	0.365616	0.582923	0.689423
	ENSG00000176022	0.0156693	0.00733215	0.013463	0.0165729	0.017135	0.0163891	0.0578031	0.0551537	0.0381094	0.0233301	0.00961765	0.0230218	0.0183385	0.0219498	0.0180018	0.0201001	0.0361579	0.0312035	0.17897	0.0421838
	ENSG00000160087	0.174382	0.13325	0.138989	0.205146	0.215956	0.178478	0.205568	0.179178	0.0720984	0.163086	0.104314	0.171904	0.136827	0.162559	0.0939825	0.135495	0.191724	0.103334	0.316005	0.303752
	ENSG00000131584	0.0409037	0.0248566	0.0331759	0.0537262	0.0389782	0.0310535	0.0627002	0.072313	0.0460103	0.0266124	0.0285549	0.0508959	0.0936308	0.0448129	0.0191461	0.023657	0.0556755	0.197262	0.0852148	0.116297
	ENSG00000169972	0.0577001	0.0367525	0.0296881	0.11413	0.0508522	0.0329739	0.0751351	0.0442159	0.0306179	0.0445254	0.0505569	0.0564538	0.0336172	0.066188	0.0498313	0.114389	0.103314	0.0816078	0.149987	0.158357
	ENSG00000127054	0.171122	0.136539	0.154474	0.197879	0.191939	0.183918	0.152977	0.153249	0.121517	0.145107	0.111022	0.163847	0.13018	0.175494	0.132392	0.142882	0.156088	0.330966	0.368615	0.459572
	ENSG00000224051	0.100758	0.105468	0.0979272	0.0707326	0.0475035	0.054021	0.0676424	0.0769615	0.0452721	0.0672068	0.0486243	0.0651171	0.0645029	0.0633967	0.0291617	0.0311279	0.0559242	0.112642	0.159579	0.146162
	ENSG00000107404	0.0498748	0.0454895	0.0638886	0.0498998	0.0308333	0.03419	0.0515169	0.0515757	0.0699786	0.0599448	0.0699318	0.0383709	0.0668849	0.0457222	0.0331598	0.0399458	0.0557293	0.255281	0.221524	0.269839
	ENSG00000175756	0.916807	0.804039	0.884922	0.894406	0.87849	0.86232	0.929017	0.795903	0.700393	0.625226	0.731991	0.737727	0.70127	0.877804	0.656732	1.04664	0.937294	0.778619	1.14988	1.37427
	ENSG00000221978	0.124881	0.122893	0.136196	0.189602	0.160671	0.183712	0.119621	0.12456	0.118745	0.12045	0.0952288	0.0761205	0.0870631	0.0769159	0.112752	0.0494879	0.0865189	0.63483	0.220206	0.227755
	ENSG00000242485	0.570658	0.487853	0.521044	0.792783	0.833471	0.716125	0.718587	0.652665	0.243004	0.542913	0.464977	0.538332	0.34386	0.488545	0.409929	0.76133	0.560183	0.335892	0.864822	0.999642
	ENSG00000179403	0.0425598	0.015335	0.0316714	0.0618261	0.0784633	0.0858906	0.0477138	0.0815662	0.126753	0.0536235	0.0228699	0.0928407	0.0919624	0.0884732	0.0607309	0.013162	0.13796	0.148153	0.528005	0.102504
	ENSG00000160072	0.0424016	0.0457574	0.0455994	0.0668921	0.0653305	0.0338085	0.0363237	0.0232986	0.0355362	0.0559165	0.0918946	0.0362372	0.0135203	0.0501239	0.0378366	0.0276135	0.0595536	0.16344	0.222374	0.346839
	ENSG00000197785	0.0932378	0.0706377	0.0798541	0.153313	0.088514	0.0509833	0.0805527	0.0571567	0.0603295	0.078037	0.0878384	0.0935195	0.0357792	0.0908739	0.0732099	0.0392339	0.13148	0.0748222	0.155658	0.351888
	ENSG00000160075	0.455487	0.442148	0.56262	0.511614	0.640121	0.60144	0.47899	0.453693	0.255513	0.60565	0.381085	0.446193	0.297647	0.393109	0.38092	0.207163	0.653467	0.32208	0.985912	0.530779
	ENSG00000197530	0.115946	0.120007	0.133867	0.108666	0.0458333	0.108699	0.0437587	0.0725452	0.139329	0.0902412	0.0698778	0.0543947	0.0540886	0.0497983	0.0270535	0.00850277	0.0404998	0.349705	0.308067	0.91717
	ENSG00000248333	0.142943	0.134137	0.13888	0.179169	0.173449	0.170014	0.135952	0.137161	0.171211	0.0775437	0.129387	0.0593885	0.0337319	0.0489057	0.064611	0.0750501	0.0596305	0.414115	0.101988	0.195587
	ENSG00000189339	0.0668502	0.0688186	0.0673696	0.072389	0.0865462	0.0748491	0.0922627	0.143883	0.0322528	0.0696085	0.0296267	0.0427363	0.090943	0.0539797	0.0257725	0.0489248	0.047777	0.169981	0.111222	0.0833795
	ENSG00000008128	0.122679	0.124568	0.10405	0.177808	0.132621	0.161797	0.135202	0.171716	0.222873	0.0377314	0.0768975	0.0451991	0.0442326	0.0387756	0.0660873	0.0788122	0.0412292	0.451967	0.11093	0.221913
	ENSG00000008130	0.101076	0.0966061	0.0976661	0.0932125	0.0883742	0.0729211	0.0918477	0.0880453	0.0675855	0.0780058	0.0797028	0.0952875	0.0708317	0.0838304	0.0514286	0.0644963	0.105122	0.151208	0.209985	0.23844
	ENSG00000078369	0.226781	0.21899	0.257547	0.20595	0.221993	0.238794	0.345723	0.417263	0.138478	0.21006	0.20493	0.236392	0.316702	0.249451	0.132907	0.211283	0.244577	0.390258	0.674143	0.591333
	ENSG00000178821	0.045649	0.0392318	0.0440612	0.0441205	0.037277	0.0497147	0.0226746	0.0185179	0.0339347	0.0841522	0.0155619	0.0382818	0.021458	0.03015	0.0198784	0.0372314	0.0323138	0.0362318	0.105995	0.0778799
	ENSG00000067606	0.0814286	0.0834266	0.112406	0.0791386	0.0649734	0.0772055	0.0550492	0.0593457	0.0449405	0.103959	0.036477	0.0568369	0.0618712	0.0585651	0.0475924	0.0236656	0.0361246	0.162287	0.153984	0.138938
	ENSG00000162585	0.230795	0.160886	0.213128	0.398891	0.406468	0.248286	0.449261	0.441981	0.230851	0.201234	0.150558	0.348162	0.38059	0.385225	0.11565	0.2021	0.227234	0.279596	0.583849	0.642277
	ENSG00000157933	0.031212	0.0267362	0.0480854	0.0335543	0.0307568	0.0286168	0.0313656	0.0647866	0.0186525	0.0214668	0.0298001	0.0168493	0.0347969	0.016809	0.0277849	0.0076648	0.0309671	0.115005	0.0792884	0.0658565
	ENSG00000157916	0.450073	0.435876	0.47021	0.489727	0.41416	0.381248	0.555714	0.390516	0.23977	0.41451	0.386392	0.418203	0.449843	0.4535	0.278216	0.500959	0.351104	0.29325	0.811989	0.883079
	ENSG00000157911	0.0842577	0.0706732	0.0824274	0.0784202	0.103959	0.103311	0.0747646	0.0478907	0.0234052	0.0724708	0.0131319	0.0859038	0.0393975	0.0855655	0.0329277	0.046175	0.062262	0.0504026	0.130981	0.0724248
	ENSG00000238164	0.0558768	0.0866438	0.0689956	0.0225604	0.0244486	0.0292638	0.0487833	0.0184513	0.0752231	0.0148961	0.0126607	0.0292218	0.00797528	0.023404	0.0084224	0.0512818	0.000608104	0.136429	0.0425768	0.040233
	ENSG00000157873	0.215199	0.247512	0.215056	0.175877	0.128854	0.168464	0.10492	0.0581957	0.13421	0.154649	0.0973044	0.101934	0.0510082	0.111413	0.0548296	0.104385	0.0113392	0.339891	0.311885	0.228899
	ENSG00000157870	0.109548	0.119371	0.0980039	0.153736	0.0986161	0.097207	0.106158	0.0491124	0.0605583	0.12529	0.0556521	0.111596	0.0599498	0.0777087	0.0529751	0.0666479	0.0249323	0.15444	0.128941	0.293188
	ENSG00000142606	0.0662609	0.0710748	0.057988	0.0179829	0.0190526	0.0402825	0.0334922	0.0201794	0.0377218	0.0360368	0.00175599	0.0293931	0.04141	0.00792596	0.0143048	0.0311333	0.00216648	0.0454674	0.0363438	0.0178583
	ENSG00000130762	0.106893	0.0934553	0.103283	0.0915886	0.0271734	0.0788042	0.0553155	0.0396543	0.103702	0.0734167	0.0643401	0.074762	0.0743504	0.0715586	0.0629141	0.032486	0.0742261	0.167152	0.204261	0.255617
	ENSG00000158109	0.0776432	0.0931742	0.089456	0.0794606	0.047752	0.0529325	0.0841968	0.0597623	0.0444665	0.0707593	0.0727621	0.0544591	0.0377819	0.0494199	0.03482	0.0496402	0.0569856	0.04338	0.173073	0.165032
	ENSG00000116213	0.0517859	0.0410336	0.0454748	0.0832939	0.0686297	0.0639528	0.0869589	0.0751089	0.0421097	0.0550996	0.036759	0.0772636	0.0657413	0.0614871	0.0497478	0.0531093	0.0698155	0.0772003	0.147094	0.139318
	ENSG00000130764	0.110925	0.105175	0.105739	0.179654	0.108835	0.115835	0.0891635	0.0727006	0.0547729	0.123119	0.0308673	0.0872729	0.0511694	0.0984014	0.0846685	0.057056	0.102681	0.0810097	0.182064	0.186159
	ENSG00000116198	0.0551145	0.0527241	0.0708359	0.082164	0.0379047	0.0797573	0.0802215	0.0872864	0.034281	0.0459877	0.0357645	0.053846	0.0337211	0.0481174	0.0282245	0.0405781	0.066454	0.0775995	0.114772	0.132479
	ENSG00000198912	0.0847226	0.0734116	0.0694306	0.131935	0.0734579	0.0870037	0.0897989	0.0812663	0.0284108	0.0946659	0.0654501	0.0870822	0.058402	0.0985985	0.0522854	0.0691579	0.091764	0.0430444	0.267397	0.194374
	ENSG00000069424	0.00309045	0	0.000571007	0.0109024	0.0154439	0.0121839	0.0469983	0.0179811	0.00269779	0.0364741	0.000777336	0.0548435	0.0419624	0.0402463	0.00983974	0.0427642	0.0256288	0.0261746	0.0510272	0.007438
	ENSG00000116251	2.2997	2.22313	2.21359	2.68412	1.69367	1.95995	2.42022	2.46463	2.08115	2.15947	2.03591	2.3168	2.5996	2.46638	1.94392	2.44269	2.08477	1.65842	1.62877	2.12006
	ENSG00000158286	0.0225081	0.0174906	0.0211672	0.00956607	0.000911098	0.0189503	0.0537669	0.0308989	0.0111855	0.0133082	0.00374411	0.031546	0.0318412	0.0313005	0.00786222	0.0204394	0.0291205	0.0167063	0.0454153	0.044553
	ENSG00000116237	0.0819124	0.0695272	0.0500797	0.0817768	0.0489888	0.0526934	0.0991295	0.0941209	0.0401352	0.0494631	0.0485291	0.0927163	0.0385859	0.076595	0.043397	0.0547431	0.113926	0.0481532	0.274236	0.251706
	ENSG00000097021	0.188507	0.176383	0.134135	0.310272	0.116622	0.0706482	0.149774	0.115795	0.112202	0.155249	0.173195	0.198529	0.0840164	0.176025	0.188549	0.312098	0.252693	0.0831921	0.25183	0.383455
	ENSG00000069812	0.0816196	0.0664546	0.0584516	0.0397399	0.0113315	0.14084	0.00653359	0.0325078	0.0328797	0.0695833	0.0658948	0.00468531	0.0811248	0.00572839	0.0136527	0.00164828	0.000978605	0.179485	0.0347382	0.01192
	ENSG00000187017	0.078536	0.119269	0.0776836	0.0426479	0.0489257	0.0693001	0.0215747	0.0629428	0.0305001	0.231298	0.0135492	0.100506	0.116555	0.117167	0.0316868	0.00989167	0.00614033	0.121254	0.047401	0.00640455
	ENSG00000162408	0.047595	0.0374053	0.0548419	0.0397455	0.0245145	0.0411378	0.0547589	0.0660727	0.0246647	0.0395518	0.0251041	0.0355857	0.0307477	0.0391021	0.0268372	0.0246174	0.0432339	0.062628	0.100989	0.115821
	ENSG00000041988	0.0279547	0.0259067	0.0349826	0.0381157	0.0243384	0.0386842	0.0686728	0.0692674	0.0308232	0.0366317	0.0221289	0.0492255	0.0613989	0.0433795	0.0401436	0.0530577	0.0365148	0.0463239	0.120662	0.0765509
	ENSG00000007923	0.0599941	0.0661603	0.0832289	0.0536583	0.0394974	0.0355009	0.0460833	0.0377244	0.0661659	0.0282631	0.0506883	0.042607	0.023925	0.0443599	0.0236526	0.0254959	0.0302652	0.0756929	0.12619	0.133351
	ENSG00000171735	0.556132	0.594799	0.538991	0.776747	0.392466	0.607171	0.423348	0.516237	0.238468	0.479346	0.247224	0.289496	0.384015	0.337178	0.262665	0.290979	0.314815	0.136528	0.396473	0.481626
	ENSG00000049245	0.207736	0.19622	0.199461	0.273413	0.131183	0.204424	0.188049	0.131045	0.0985103	0.219528	0.202424	0.228983	0.130878	0.203374	0.136764	0.0997563	0.154653	0.0625739	0.314428	0.273411
	ENSG00000116288	0.899488	0.741197	0.772637	1.15466	0.653454	0.932343	1.20735	1.05426	0.430269	0.753244	0.50759	1.16408	0.76208	1.07506	0.758533	1.39875	1.20519	0.326307	1.18854	1.44545
	ENSG00000116285	0.388671	0.640407	0.70269	0.153263	0.28209	0.213725	0.13116	0.0266869	0.278657	0.402521	0.392799	0.165291	0.0611474	0.129064	0.310548	0.0718031	0.0747671	0.199968	0.544511	0.29681
	ENSG00000142599	0.174126	0.129551	0.151463	0.145863	0.0565688	0.219589	0.117609	0.159778	0.152888	0.122928	0.0736909	0.0860732	0.102413	0.0892956	0.0838688	0.060929	0.101942	0.631445	0.145793	0.148809
	ENSG00000074800	1.01875	0.930113	0.877695	1.60702	0.960622	0.76866	2.17279	1.29278	1.18025	1.00468	1.16653	2.85129	1.97535	2.73894	0.865188	2.21334	1.43528	0.681323	2.52714	2.4449
	ENSG00000049239	0.0545987	0.0955469	0.0780122	0.0335676	0.0406231	0.0452964	0.0411412	0.0356426	0.0174482	0.0398272	0.0196409	0.0302572	0.0309834	0.0301987	0.0149645	0.0357522	0.0286212	0.045336	0.0943255	0.0467406
	ENSG00000171621	0.0757856	0.0713922	0.114286	0.0324741	0.051269	0.0592124	0.0133461	0.000190669	0.0116691	0.0568529	0.0339662	0.00956424	0.00608016	0.0163713	0.0170816	0.00438407	0.00460114	0.0486867	0.114626	0.0710918
	ENSG00000171612	0.224972	0.285638	0.318945	0.230464	0.124195	0.174975	0.0863914	0.164065	0.045889	0.19395	0.0580814	0.0660348	0.0659967	0.0770498	0.118881	0.0176441	0.139051	0.061432	0.320619	0.285449
	ENSG00000171603	0.160051	0.136165	0.16448	0.114808	0.115788	0.145773	0.212702	0.237861	0.142174	0.105691	0.0979383	0.161772	0.28601	0.131686	0.0734423	0.0785277	0.0597229	0.237719	0.22725	0.296674
	ENSG00000178585	0.101982	0.110375	0.105987	0.13619	0.0807705	0.171326	0.34234	0.512641	0.06901	0.102049	0.177361	0.213264	0.477552	0.192803	0.111191	0.0224337	0.208003	0.0571758	0.67752	0.367232
	ENSG00000162441	0.115633	0.107659	0.0949913	0.142693	0.0692078	0.0844882	0.158546	0.12394	0.0372082	0.112243	0.0232544	0.0884184	0.121797	0.0987744	0.0678281	0.0977375	0.0819965	0.0832955	0.190938	0.191053
	ENSG00000173614	0.0460348	0.0601304	0.0571029	0.0469671	0.0206438	0.051978	0.0465293	0.0405098	0.0248036	0.0281808	0.00537507	0.0284355	0.0250251	0.0275163	0.0117071	0.0394649	0.0148106	0.0405656	0.0418559	0.0550333
	ENSG00000130939	0.045821	0.0492644	0.0686348	0.0621667	0.0266417	0.0446153	0.0584268	0.0633031	0.0313255	0.0340963	0.034165	0.0374883	0.0306885	0.0469589	0.0374876	0.0381087	0.034014	0.0935393	0.077629	0.137961
	ENSG00000054523	0.0660664	0.0828796	0.0918293	0.0657357	0.0380079	0.0725175	0.100139	0.125763	0.0671281	0.0442719	0.0851211	0.0559915	0.0737511	0.0568031	0.0540097	0.0492933	0.0609911	0.176981	0.282443	0.173752
	ENSG00000142657	0.15384	0.149138	0.154986	0.215944	0.182815	0.126227	0.291418	0.432252	0.099436	0.161082	0.0966906	0.429118	0.233954	0.405039	0.140273	0.485208	0.364539	0.0558424	0.319544	0.42261
	ENSG00000175279	0.0456737	0.0293165	0.0435236	0.0414358	0.052533	0.0491601	0.0835985	0.0877095	0.0319306	0.0397276	0.0386114	0.077994	0.0360475	0.0934646	0.0316104	0.0826031	0.0926814	0.0276942	0.0926056	0.121324
	ENSG00000160049	0.115779	0.0914049	0.0993607	0.141224	0.0963787	0.0872375	0.213377	0.1727	0.0513019	0.116461	0.06351	0.143802	0.113987	0.16186	0.0658808	0.210285	0.185433	0.100446	0.256444	0.273386
	ENSG00000142655	0.0425037	0.0401595	0.0474645	0.0427194	0.0201895	0.0410801	0.0400667	0.0462511	0.0330979	0.0295967	0.0272381	0.0495441	0.0388177	0.0456864	0.0157146	0.0163038	0.0277608	0.0461161	0.0718117	0.078565
	ENSG00000130940	0.0808013	0.0724891	0.0783346	0.0578388	0.0295412	0.0670545	0.0316959	0.124057	0.0656515	0.0400379	0.0488725	0.0278792	0.0867949	0.0315873	0.0240563	0.0327976	0.0124941	0.196979	0.053059	0.129729
	ENSG00000120948	0.215328	0.179933	0.232873	0.269298	0.182887	0.195062	0.174596	0.186746	0.0938684	0.167836	0.16509	0.144976	0.147926	0.168219	0.127197	0.098622	0.175878	0.17897	0.229987	0.260544
	ENSG00000116649	0.103175	0.0519299	0.0770368	0.313222	0.143312	0.115218	0.303744	0.259094	0.200688	0.363535	0.280321	0.21725	0.0824352	0.192221	0.3014	0.0750446	0.624868	0.160991	0.484105	0.676757
	ENSG00000171824	0.0664326	0.0618096	0.0577394	0.0712285	0.0327035	0.0728085	0.0736008	0.0726632	0.0453224	0.0469766	0.0289353	0.071746	0.0480991	0.0760257	0.037984	0.0585466	0.057674	0.117681	0.131751	0.180209
	ENSG00000198793	0.037106	0.0314143	0.0298083	0.0359165	0.0185815	0.0247113	0.0421199	0.0480044	0.0191967	0.0267872	0.0164482	0.0240741	0.0183476	0.0202317	0.0191872	0.0322334	0.0339592	0.041186	0.117196	0.10368
	ENSG00000120942	0.0497247	0.04219	0.0470129	0.0562578	0.0345625	0.0511351	0.0525738	0.045641	0.0185751	0.0732413	0.032293	0.031338	0.0191812	0.0310135	0.0340059	0.0481122	0.0500355	0.0361443	0.101253	0.134332
	ENSG00000116661	0.00111505	0	0.00129854	0.00925717	0.000578655	0.0548738	0.165066	0.0125793	0.00101036	0.103757	0.00620552	0.0243221	0.0215344	0.0652186	0.0162755	0.0125029	0.0323599	0.00302353	0.154319	0.00201684
	ENSG00000116670	0.0326662	0.0200553	0.0416067	0.04106	0.0357356	0.116294	0.0929512	0.174263	0.0320539	0.0744131	0.0330162	0.101052	0.0704618	0.0886759	0.0733095	0.0893075	0.147819	0.0603695	0.309278	0.118758
	ENSG00000177674	0.0939566	0.0625375	0.102278	0.081927	0.104972	0.162899	0.116511	0.0921769	0.0973619	0.108577	0.059523	0.143105	0.0680212	0.173377	0.109617	0.188037	0.120407	0.0535676	0.323072	0.298815
	ENSG00000177000	0.0509534	0.0420237	0.055376	0.0347978	0.0344043	0.0488302	0.0531021	0.0909462	0.0262687	0.0297858	0.0338129	0.0435528	0.0494327	0.0411899	0.0113368	0.0527873	0.0343915	0.114975	0.135084	0.0910637
	ENSG00000116685	0.115497	0.110071	0.143894	0.167733	0.0543541	0.146438	0.160412	0.141464	0.106559	0.090603	0.0914993	0.114648	0.130768	0.141899	0.0682631	0.141338	0.108887	0.121578	0.557052	0.386544
	ENSG00000083444	0.0339891	0.0257282	0.0380838	0.0740539	0.0505673	0.0804571	0.131177	0.0676027	0.0937918	0.0503922	0.0292047	0.178637	0.0620896	0.159251	0.0485949	0.113728	0.129148	0.065447	0.381668	0.240792
	ENSG00000116688	0.0729931	0.0882118	0.0854403	0.0552036	0.030466	0.0306954	0.0437983	0.0368088	0.0238919	0.0462197	0.0274746	0.0284686	0.0280985	0.0314723	0.0247803	0.0346567	0.0369171	0.0474084	0.105227	0.138222
	ENSG00000116691	0.0484285	0.035603	0.0346794	0.0698552	0.0396984	0.0735973	0.0499671	0.0437177	0.0420453	0.0751621	0.0283932	0.0492715	0.0265694	0.0458393	0.0578879	0.0534979	0.0890502	0.0382965	0.152445	0.145644
	ENSG00000048707	0.0421238	0.0462936	0.048245	0.0410775	0.0137037	0.0454522	0.0443983	0.0438945	0.024518	0.0216509	0.0222925	0.0273817	0.0522528	0.0211146	0.011012	0.0176097	0.0122754	0.146149	0.0603589	0.0839558
	ENSG00000162496	0.0910122	0.116546	0.16494	0.3623	0.122058	0.2063	0.0785858	0.0884064	0.0939507	0.118191	0.0647694	0.115502	0.228069	0.0927142	0.0476473	0.0544061	0.0356988	0.134176	0.0948008	0.223676
	ENSG00000116731	0.0819712	0.0803881	0.0967736	0.0683337	0.0696645	0.110693	0.0939962	0.187626	0.0822045	0.0709714	0.0595796	0.0523571	0.12945	0.0422761	0.058206	0.0345083	0.0488817	0.215449	0.140893	0.0880023
	ENSG00000171729	0.052697	0.0559479	0.0799378	0.0776996	0.0367528	0.0994337	0.0723696	0.0562383	0.0351458	0.0569208	0.0312156	0.0703601	0.0502483	0.0636297	0.0453169	0.0482323	0.0490475	0.0304543	0.205043	0.118495
	ENSG00000142634	0.316895	0.286067	0.310491	0.375577	0.142894	0.222879	0.504046	0.203377	0.340964	0.336124	0.278661	0.419482	0.334627	0.307859	0.113549	0.132142	0.1507	0.468109	1.44123	1.40451
	ENSG00000116138	0.0391489	0.0501705	0.0392982	0.0445073	0.0237869	0.0356047	0.0511465	0.0462988	0.0264102	0.0249206	0.0172888	0.0306943	0.0270389	0.029314	0.0150327	0.0249221	0.0184418	0.0360845	0.0798123	0.0436292
	ENSG00000116771	0.07434	0.0937106	0.0623035	0.0930182	0.0856851	0.041029	0.0390809	0.00216168	0.0360636	0.142709	0.0291039	0.0224963	0.0024649	0.0381437	0.107606	0.0182774	0.0707486	0.0485913	0.0755341	0.177621
	ENSG00000197312	0.0618072	0.0667601	0.0865533	0.082024	0.0419682	0.0716998	0.06685	0.0565416	0.0252472	0.0656835	0.044097	0.0301204	0.0394053	0.0227849	0.0429734	0.0335651	0.0372142	0.11364	0.0854284	0.108015
	ENSG00000116786	0.0276807	0.0298536	0.0414744	0.0206906	0.0195035	0.0319545	0.0349053	0.0347428	0.0242346	0.0238412	0.00350352	0.0202522	0.0237759	0.0191138	0.0189368	0.0252863	0.0385258	0.0859635	0.166586	0.124999
	ENSG00000162458	0.179893	0.173994	0.20608	0.0998198	0.0393661	0.0918755	0.264478	0.0894821	0.086673	0.0728838	0.0373784	0.188856	0.0982398	0.162621	0.042218	0.0888716	0.0394911	0.200512	0.246788	0.187628
	ENSG00000233954	0.129664	0.13598	0.101685	0.0762291	0.110591	0.0328674	0.0659563	0.0583801	0.105841	0.0230278	0.0306706	0.0450121	0.0679668	0.0577822	0.0147361	0.0536323	0.0215113	0.00424433	0.0260693	0.0315237
	ENSG00000065526	0.104447	0.100914	0.118186	0.109465	0.0666652	0.110595	0.0929619	0.13065	0.0702384	0.0569837	0.102028	0.0445953	0.0636897	0.048447	0.0685874	0.0354672	0.070795	0.356904	0.315312	0.292466
	ENSG00000116809	0.0247253	0.0260972	0.0330772	0.0269098	0.024216	0.0352247	0.0272278	0.0467555	0.0228464	0.0277614	0.0237501	0.02476	0.0195426	0.0234723	0.024729	0.013646	0.0300258	0.0435285	0.0875717	0.0609806
	ENSG00000142627	0.355139	0.298013	0.396627	0.0891916	0.0862282	0.0614877	0.0940912	0.0509833	0.123441	0.0697248	0.185883	0.0682827	0.0431914	0.0629955	0.0844955	0.0563955	0.118624	0.13962	0.334652	0.292917
	ENSG00000142632	0.0207543	0.0101561	0.0109315	0.0309186	0.0100141	0.0217451	0.0384689	0.029988	0.0169465	0.0167376	0.00652148	0.0432327	0.0218304	0.0321573	0.0177556	0.0169573	0.0645706	0.0143299	0.0459874	0.0322015
	ENSG00000037637	0.0242416	0.0204402	0.0227913	0.0240207	0.0153226	0.0341734	0.0365428	0.0504793	0.0156172	0.0233319	0.00461538	0.0320797	0.0541334	0.0318617	0.0143965	0.0238944	0.0263114	0.0293165	0.0721316	0.0637275
	ENSG00000055070	0.145158	0.142188	0.169175	0.154058	0.101433	0.122136	0.200404	0.209039	0.0968061	0.0988159	0.125905	0.162287	0.131935	0.172071	0.0715192	0.171985	0.176866	0.107085	0.390346	0.32798
	ENSG00000157191	0.108106	0.104229	0.121256	0.133739	0.0991391	0.144991	0.127797	0.0853628	0.0658132	0.0998832	0.0742829	0.11543	0.0704661	0.10165	0.114346	0.0825639	0.0803671	0.125812	0.172842	0.213737
	ENSG00000219481	0.0210346	0.0149543	0.0200862	0.0214637	0.0164634	0.0318191	0.0396225	0.035012	0.0195185	0.021187	0.0228543	0.034299	0.016365	0.0367378	0.00650348	0.0256591	0.0307286	0.0509039	0.0669289	0.032612
	ENSG00000238142	0.0550996	0.057026	0.044362	0.0359675	0	0.00273704	0.0287288	0.0572393	0.100642	0.041797	0.0773975	0.0136454	0.0307956	0.0229294	0.00441579	0.0384485	0.000130427	0.0234222	0.0359452	0.00856289
	ENSG00000159363	0.049947	0.0348212	0.0515439	0.0712885	0.025393	0.0435645	0.109905	0.0566367	0.0713506	0.0405197	0.0647852	0.126709	0.0426713	0.0887651	0.0331399	0.0681368	0.0621919	0.109621	0.142847	0.242356
	ENSG00000117118	0.518361	0.543761	0.541458	0.508707	0.354851	0.390257	0.447002	0.312416	0.181578	0.409423	0.233945	0.482063	0.326409	0.466413	0.269605	0.639478	0.36324	0.131707	0.528854	0.778738
	ENSG00000117115	0.165297	0.215818	0.186853	0.0303298	0.0195917	0.014389	0.0268162	0.00711239	0.0330086	0.0244924	0.017716	0.0109587	0.0527497	0.0108712	0.00131127	0.00968597	9.99274e-05	0.0355168	0.0529296	0.000884595
	ENSG00000179051	0.0958272	0.0786598	0.0923142	0.114626	0.0831502	0.114783	0.141758	0.143484	0.065894	0.0775141	0.0913921	0.0856593	0.0838013	0.0940417	0.074557	0.0959479	0.122921	0.113863	0.336697	0.271815
	ENSG00000074964	0.109353	0.118504	0.128707	0.082802	0.0708641	0.0732399	0.0619257	0.0250399	0.0656625	0.0507402	0.0222952	0.0602714	0.0347923	0.0477129	0.0288492	0.0423646	0.0165058	0.216258	0.090758	0.136579
	ENSG00000159423	0.00861369	0.00931298	0.00889089	0.131375	0.0182206	0.017219	0.0122845	0.0203536	0.0302777	0.0171529	0.0144181	0.0101596	0.0285948	0.0159357	0.0152951	0.0105565	0.0689363	0.00895995	0.0265635	0.0454653
	ENSG00000127481	0.0784994	0.0782417	0.0793482	0.122782	0.0887279	0.0643975	0.332766	0.095129	0.0942888	0.0863889	0.136485	0.165442	0.0909083	0.15869	0.20952	0.223781	0.0830006	0.15563	0.314804	0.262123
	ENSG00000127463	0.0493118	0.0484544	0.0480075	0.0562007	0.065012	0.0364036	0.087742	0.0678144	0.0217926	0.0381484	0.0136459	0.0747549	0.0577665	0.0705577	0.0244944	0.0476422	0.0561073	0.0624786	0.166124	0.126159
	ENSG00000053372	0.174015	0.133101	0.13848	0.274889	0.289967	0.155936	0.282173	0.157907	0.0955142	0.134611	0.13038	0.199587	0.0941963	0.205391	0.136234	0.26211	0.187776	0.134972	0.316579	0.488769
	ENSG00000162482	0.29986	0.383937	0.20543	0.18852	0.137193	0.0683528	0.231338	0.0240512	0.177172	0.114754	0.106055	0.104477	0.100392	0.125579	0.174464	0.316646	0.0597115	0.123254	0.230981	0.828932
	ENSG00000053371	0.463617	0.389003	0.451633	0.352757	0.289237	0.217087	0.452936	0.335764	0.158724	0.238555	0.109016	0.388103	0.331898	0.472842	0.116499	0.0979616	0.300739	0.10571	0.491142	0.697111
	ENSG00000040487	0.0206519	0.0193837	0.024757	0.0279041	0.0265432	0.035407	0.028898	0.0248457	0.0252205	0.0135375	0.00122172	0.0285299	0.0139239	0.0289458	0.00874701	0.0308097	0.0195097	0.0320447	0.0902001	0.0435594
	ENSG00000077549	0.625916	0.590472	0.617341	0.660136	0.691268	0.469397	0.530103	0.447812	0.305728	0.432219	0.35594	0.632203	0.444586	0.579889	0.328334	0.275453	0.329784	0.285628	0.775048	0.927331
	ENSG00000173436	1.12595	1.15478	1.07573	1.45483	1.3538	0.985631	1.03495	0.854338	0.624495	0.805211	0.695573	0.974158	0.62677	1.00253	0.561512	1.26452	0.651271	0.263075	0.624481	0.844558
	ENSG00000158747	0.65362	0.669796	0.769258	0.431247	0.158528	0.312419	0.356711	0.135636	0.496244	0.296762	0.388054	0.615964	0.344278	0.484161	0.216545	0.1607	0.213687	0.139152	0.284194	1.01647
	ENSG00000162542	0.0561229	0.0520019	0.0610374	0.0421448	0.0456689	0.0583225	0.0291664	0.0168966	0.0494184	0.0233573	0.0382057	0.0347948	0.00992895	0.0268609	0.0200036	0.0214188	0.0133414	0.0428758	0.114952	0.0913377
	ENSG00000178828	0.396973	0.274694	0.260921	0.127833	0.0284519	0.12283	0.143885	0.0056846	0.136326	0.136679	0.0733296	0.266106	0.00246338	0.206897	0.020073	0.282451	0.00156196	0.127848	0.0103026	0.0302667
	ENSG00000169914	0.0293154	0.032254	0.0402188	0.0458726	0.0283906	0.0382113	0.031099	0.0460327	0.0188331	0.0232931	0.0214805	0.0230001	0.0285187	0.0261002	0.0174316	0.0159818	0.0246294	0.0305442	0.0973647	0.0631939
	ENSG00000188257	0.419849	0.316598	0.822521	0.0863367	0.00188271	0.154144	0.0646124	0.0171464	0.0464216	0.0295016	0.79045	0.0659364	0.0126097	0.589946	0.00437864	0.061845	0.00020252	0.151679	0.519181	0.010995
	ENSG00000162545	0.504455	0.532248	0.530667	0.435777	0.174063	0.352747	0.247645	0.0598814	0.323935	0.423612	0.226479	0.0814088	0.0589403	0.112384	0.119839	0.0579595	0.0464613	0.862321	1.02538	0.49717
	ENSG00000090432	0.0478616	0.0532725	0.0501763	0.0408214	0.057583	0.0505277	0.0438012	0.0415589	0.0179839	0.0336247	0.0215135	0.0401219	0.0262742	0.0464385	0.0249219	0.027272	0.0303364	0.0397319	0.10302	0.0607115
	ENSG00000158825	0.0139263	0.0337852	0.0188208	0.0231643	0.025258	0.0447893	0.171286	0.0150535	0.0107437	0.0620078	0.232412	0.127546	0.0714627	0.184299	0.0797274	0.227546	0.0299658	0.0926731	0.794587	0.0758287
	ENSG00000158828	0.0838246	0.0953722	0.108935	0.0410234	0.0455051	0.121946	0.0419099	0.0825272	0.0471117	0.0986495	0.0506465	0.0353932	0.0371802	0.0246553	0.027723	0.0204943	0.0238072	0.0941189	0.334778	0.154004
	ENSG00000244038	0.41473	0.337598	0.436922	0.56746	0.689423	0.373386	0.521331	0.494768	0.143572	0.441037	0.145217	0.580517	0.416864	0.602538	0.355157	0.486821	0.524954	0.163135	1.16938	0.707058
	ENSG00000127483	0.321558	0.316785	0.310922	0.327292	0.293785	0.423369	0.334158	0.391837	0.287409	0.20658	0.173829	0.21572	0.152029	0.254934	0.148725	0.208082	0.134886	0.565175	0.438132	0.468796
	ENSG00000075151	0.103689	0.115831	0.115668	0.0859278	0.0798715	0.0647978	0.125491	0.186989	0.0429536	0.0868405	0.068765	0.0704564	0.101705	0.0750834	0.0362141	0.0560506	0.0633403	0.153139	0.227874	0.225721
	ENSG00000117298	0.0653748	0.0659222	0.0787528	0.0610681	0.0550997	0.047563	0.105551	0.0190241	0.0564111	0.0423262	0.0615408	0.0809004	0.0256342	0.048066	0.0241266	0.0648555	0.0162252	0.115912	0.162777	0.170488
	ENSG00000090686	0.164612	0.115684	0.125858	0.230974	0.171917	0.141121	0.162148	0.200052	0.0871012	0.0790429	0.0804338	0.141891	0.127992	0.154369	0.0564595	0.0933248	0.0780613	0.190843	0.251427	0.341872
	ENSG00000142798	0.0214094	0.0372026	0.0501934	0.0517997	0.116565	0.0356509	0.123088	0.0414209	0.0562241	0.0313708	0.0360774	0.0724104	0.0408451	0.0528121	0.0331223	0.0449066	0.0300344	0.0942973	0.26287	0.190601
	ENSG00000070831	0.760734	0.865249	0.819822	0.811592	0.8991	0.77189	0.679961	0.561058	0.347278	0.800098	1.06208	0.583099	0.562347	0.670322	0.405015	0.430332	0.330016	0.382777	0.957822	1.11409
	ENSG00000133216	0.233015	0.161253	0.233903	0.309031	0.247658	0.0959837	0.176765	0.160153	0.176616	0.24842	0.0676477	0.150921	0.0904196	0.17653	0.0723568	0.162486	0.193991	0.285123	0.0956618	0.197844
	ENSG00000004487	0.106198	0.0814974	0.0978757	0.142812	0.155114	0.142027	0.142655	0.190294	0.0727751	0.0788413	0.0488382	0.139059	0.135118	0.137413	0.0598232	0.100403	0.154088	0.180502	0.439315	0.359176
	ENSG00000169641	0.195614	0.196536	0.171561	0.291221	0.187585	0.169276	0.267832	0.1855	0.181784	0.135439	0.247941	0.186942	0.175797	0.158602	0.148836	0.19812	0.11546	0.443627	0.357807	0.311359
	ENSG00000125944	0.465904	0.359845	0.394713	0.639851	0.603049	0.431522	0.460796	0.46528	0.201442	0.270669	0.276751	0.357478	0.233865	0.338899	0.270637	0.223036	0.353499	0.337735	0.581907	0.95308
	ENSG00000204219	0.743782	0.722513	0.767053	0.188944	0.3368	0.273312	0.194784	0.12039	0.313443	0.179368	0.115183	0.270133	0.422568	0.330927	0.174705	0.318488	0.0601931	0.215221	0.0352095	0.247658
	ENSG00000117318	1.36181	1.45561	0.821264	0.346153	0.502594	0.272875	0.247506	0.969765	0.57295	0.639512	0.444766	1.07753	0.916453	1.05568	0.29313	0.748263	0.166566	0.430341	0.153302	0.343426
	ENSG00000142676	3.24051	3.20066	3.23586	3.56572	3.47011	2.81385	3.43019	3.27294	3.32287	3.35808	3.10842	3.36813	3.4744	3.43021	3.34496	3.41461	3.29659	2.51865	2.95275	3.56425
	ENSG00000011007	0.0891546	0.0757519	0.0816124	0.0928957	0.130006	0.0933992	0.105576	0.124792	0.0460493	0.0374771	0.0762644	0.0577127	0.0567636	0.0467216	0.0490111	0.0601796	0.0485251	0.138632	0.134339	0.20434
	ENSG00000057757	0.205145	0.172913	0.295156	0.235908	0.216414	0.170493	0.156334	0.141695	0.052182	0.193106	0.085295	0.157424	0.0924535	0.168632	0.124939	0.0867567	0.157644	0.0818577	0.323713	0.305578
	ENSG00000011009	0.187353	0.180468	0.185257	0.252092	0.294575	0.137796	0.18856	0.16354	0.0967955	0.135965	0.113008	0.230581	0.113941	0.199069	0.0896488	0.223053	0.167088	0.139433	0.317974	0.324332
	ENSG00000117308	0.290164	0.195851	0.192544	0.343488	0.308706	0.229172	0.426221	0.115314	0.244042	0.251664	0.21391	0.50145	0.190082	0.492974	0.207887	0.405978	0.282943	0.394797	0.798998	0.405624
	ENSG00000117305	0.213848	0.260089	0.210032	0.139223	0.178753	0.101849	0.203928	0.0996242	0.0940648	0.15191	0.0641866	0.261852	0.145893	0.334915	0.0405165	0.177113	0.05661	0.0751387	0.237362	0.146832
	ENSG00000179163	0.342536	0.331499	0.309519	0.277609	0.271104	0.184702	0.227477	0.175051	0.0791535	0.182712	0.0829857	0.24004	0.164576	0.217257	0.0577676	0.111838	0.103774	0.10289	0.237282	0.305165
	ENSG00000189266	0.444172	0.415394	0.50251	0.447373	0.524099	0.351067	0.307579	0.309047	0.182298	0.33371	0.23718	0.229694	0.314299	0.235534	0.221294	0.153345	0.197125	0.351396	0.44914	0.24765
	ENSG00000188529	0.35213	0.305713	0.333298	0.64521	0.526154	0.425771	0.373863	0.567359	0.221996	0.31594	0.249908	0.323436	0.419946	0.32938	0.26361	0.30126	0.461565	0.737918	0.548799	0.603247
	ENSG00000001461	0.0465919	0.0438852	0.0748644	0.0560927	0.0532539	0.036649	0.0460332	0.0404837	0.0340075	0.0424429	0.0380065	0.0323026	0.032282	0.0257574	0.0363362	0.0331648	0.0388787	0.0351058	0.052256	0.109941
	ENSG00000117602	0.0924145	0.0585416	0.0903961	0.0669348	0.0807726	0.0713119	0.0518702	0.0848827	0.0427993	0.0446292	0.0266017	0.049212	0.0857981	0.0409369	0.056726	0.0172115	0.131362	0.110889	0.144132	0.128338
	ENSG00000133226	0.643487	0.570188	0.479524	0.603862	0.466241	0.669407	0.68876	0.721738	0.46948	0.259284	0.404726	0.533523	0.45709	0.536316	0.28665	0.6947	0.381832	0.661287	0.754602	0.835723
	ENSG00000169504	0.0437849	0.00953584	0.0226794	0.0637972	0.103712	0.0509348	0.0900228	0.0931434	0.0425109	0.00637814	0.166023	0.0596225	0.104414	0.0642121	0.0522126	0.0520939	0.0785637	0.0717771	0.169773	0.0174252
	ENSG00000117614	0.49244	0.405303	0.458517	0.572996	0.614783	0.629174	0.416316	0.500033	0.569887	0.466512	0.270109	0.268537	0.26471	0.273402	0.364646	0.310977	0.200371	0.516107	0.450425	0.618522
	ENSG00000117616	0.262474	0.351159	0.332796	0.275264	0.280376	0.443152	0.123713	0.129232	0.281866	0.211833	0.230262	0.0935351	0.0996137	0.124252	0.245083	0.111864	0.0855634	0.847186	0.265238	0.416563
	ENSG00000183726	0.447946	0.507605	0.448458	0.586195	0.720257	0.561975	0.422578	0.406904	0.208218	0.483192	0.364312	0.324559	0.238607	0.277994	0.334085	0.263322	0.192685	0.206738	0.688538	0.785287
	ENSG00000204178	0.0802653	0.0690271	0.105248	0.126935	0.0702247	0.113244	0.0956923	0.112444	0.0340915	0.0700504	0.065394	0.0677273	0.056934	0.0682485	0.0465856	0.0331134	0.0479627	0.11586	0.208029	0.176735
	ENSG00000157978	0.0677284	0.0711591	0.0727628	0.067546	0.0878198	0.0797317	0.0260773	0.00917839	0.0376693	0.0611611	0.0207515	0.0199191	0.00929041	0.0281526	0.0223323	0.0151299	0.0122851	0.0706819	0.087699	0.111811
	ENSG00000162430	0.0443144	0.0367959	0.0476545	0.0241446	0.102794	0.12054	0.0331812	0.0377363	0.0471593	0.0361244	0.0314501	0.0337575	0.0281198	0.0430725	0.0305949	0.025751	0.0276345	0.0660374	0.23744	0.128531
	ENSG00000117640	0.10118	0.0712907	0.0814171	0.110015	0.0775463	0.0700032	0.0907451	0.0918444	0.0246881	0.085605	0.0183415	0.0886232	0.0908813	0.0927513	0.0163528	0.0682635	0.0622872	0.0801176	0.148127	0.074637
	ENSG00000117632	0.563445	0.231425	0.374566	0.768312	0.650835	0.6712	0.623885	0.998357	0.323254	0.341733	0.366086	0.579692	0.435459	0.646297	0.387702	0.560563	0.712363	0.205621	0.644478	0.957528
	ENSG00000158006	0.0579741	0.0621171	0.0728976	0.0392546	0.0874532	0.0284493	0.0576855	0.040138	0.0248287	0.0250534	0.0140276	0.049149	0.0293127	0.0531798	0.010471	0.047199	0.0142012	0.0433913	0.0510375	0.0614915
	ENSG00000142684	0.486714	0.457746	0.485873	0.447886	0.753918	0.377831	0.424038	0.301903	0.304695	0.515808	0.362621	0.251475	0.204184	0.283938	0.522095	0.425644	0.517362	0.245071	0.626002	0.601206
	ENSG00000142675	0.110658	0.0867606	0.0876494	0.0426632	0.0554157	0.102904	0.0309724	0.0274916	0.0355455	0.0423795	0.0413896	0.0209428	0.0233973	0.0193601	0.0338855	0.0195493	0.0245932	0.152816	0.151203	0.128876
	ENSG00000142669	1.36676	1.29591	1.3116	1.25107	1.36158	0.9696	1.0491	0.483765	1.39772	0.854461	1.72868	1.2726	0.66159	1.07064	0.978407	1.27943	0.683903	0.83931	1.86185	1.8662
	ENSG00000158062	0.0336416	0.023042	0.0330183	0.064265	0.0498752	0.0745393	0.0267145	0.011911	0.0226695	0.0242965	0.0273652	0.0423777	0.00598264	0.042596	0.0171758	0.0324523	0.0121934	0.0698459	0.0555935	0.0994403
	ENSG00000117682	0.0919208	0.0947005	0.0760362	0.0554097	0.0545934	0.0569601	0.0596325	0.0533481	0.072179	0.0303917	0.0388267	0.0396397	0.0374085	0.0467416	0.0223882	0.043694	0.0298834	0.119709	0.141224	0.130378
	ENSG00000198830	1.32427	1.11093	1.13916	1.46374	1.54179	1.56288	0.931508	1.02366	0.726234	0.7906	0.812742	1.08788	0.750196	1.32215	0.781088	1.20333	1.03424	0.434303	0.962948	1.11857
	ENSG00000117676	0.133359	0.123056	0.141836	0.063121	0.0746298	0.050385	0.0834489	0.0421136	0.0622499	0.0857504	0.0778199	0.0943312	0.0805033	0.0902264	0.0343885	0.0598567	0.048158	0.104985	0.150392	0.292298
	ENSG00000117713	0.151538	0.122627	0.127889	0.169318	0.121214	0.134861	0.177307	0.251265	0.0718961	0.134219	0.0846472	0.0973738	0.141814	0.10511	0.0772519	0.107434	0.13085	0.202438	0.118597	0.227559
	ENSG00000060642	0.0291058	0.0413007	0.0440139	0.0250509	0.0772744	0.022768	0.0368796	0.0239939	0.0157391	0.046767	0.00317901	0.042609	0.0262024	0.0478436	0.0149952	0.0223337	0.0227588	0.0325565	0.0596276	0.0431422
	ENSG00000204160	0.0334669	0.0470164	0.0353402	0.00593386	0.0244285	0.0203832	0.0216034	0.0281291	0.0123273	0.014596	0.0137007	0.0186117	0.016712	0.0193139	0.014078	0.0159356	0.0405079	0.0209736	0.0987493	0.0697085
	ENSG00000175793	0.852995	0.808102	1.16816	0.422174	0.414658	0.326004	0.552856	0.765103	0.423141	0.310095	0.724853	0.661937	0.416039	0.66389	0.258263	0.281114	0.205637	0.758885	1.95153	1.08994
	ENSG00000142751	0.0541465	0.0587277	0.0668849	0.059079	0.0961613	0.061439	0.118506	0.0775248	0.0345586	0.0559774	0.0271403	0.0962017	0.0578568	0.0982835	0.0405224	0.130318	0.0897348	0.051767	0.15736	0.127722
	ENSG00000198746	0.0250508	0.0349827	0.0341067	0.0389388	0.0363083	0.0341775	0.0295735	0.0260623	0.0193512	0.0236563	0.00916572	0.0275434	0.0106538	0.0234909	0.0198783	0.019661	0.0288857	0.0328133	0.0961895	0.043831
	ENSG00000090273	0.385727	0.333763	0.40855	0.569382	0.628813	0.718237	0.590665	0.445759	0.28966	0.427329	0.245604	0.515589	0.235654	0.46841	0.508318	0.555991	0.561274	0.317186	1.1696	0.9223
	ENSG00000131910	0.0253563	0.00769977	0.0223394	0.008511	0.0124949	0.0774749	0.191564	0.0235756	0.0180829	0.112167	0	0.0595845	0.00579621	0.0533783	0.0743249	0.105232	0.133033	0.0177427	0.00524492	0.000678779
	ENSG00000175707	0.0796951	0.0687351	0.0779769	0.0682357	0.0902689	0.0834071	0.103736	0.110914	0.0295355	0.0865015	0.0271858	0.109047	0.0993322	0.114385	0.0329463	0.0779788	0.0827997	0.0302693	0.130715	0.0725829
	ENSG00000090020	0.0669155	0.0928146	0.0854997	0.0282147	0.0839908	0.0482135	0.0276776	0.0156791	0.061083	0.05267	0.0502252	0.0224493	0.0158121	0.0202569	0.036109	0.0271954	0.018275	0.224981	0.284054	0.191894
	ENSG00000142784	0.0428043	0.0447996	0.0510307	0.0329988	0.0347204	0.0496982	0.0327356	0.0543998	0.0234656	0.0337504	0.021441	0.0264922	0.0275447	0.0268066	0.0111734	0.00557546	0.0141585	0.0453477	0.0344429	0.0808456
	ENSG00000186501	0.0776555	0.0643909	0.0790475	0.181484	0.136296	0.0953576	0.0922356	0.0652874	0.0563387	0.0696709	0.0522163	0.0928143	0.0406273	0.07714	0.0601393	0.0824407	0.0770751	0.0786129	0.176012	0.276755
	ENSG00000142765	0.0542575	0.00802651	0.0255898	0.00712377	0.0512519	0.0278559	0.090949	0.136636	0.105688	0.0172079	0.0735355	0.0461274	0.132286	0.0872343	0.0165141	0.0341926	0.0104033	0.037626	0.481615	0.160973
	ENSG00000158195	0.497741	0.428271	0.504674	0.415861	0.41813	0.23872	0.42861	0.325033	0.219448	0.359316	0.308947	0.33567	0.325936	0.378256	0.21042	0.328582	0.218265	0.271933	0.699844	0.808285
	ENSG00000126709	0.060842	0.0261608	0.0229714	0.0336795	0.294107	1.82513	0.451249	0.0941078	0.0224729	0.222488	0.304429	0.105066	0.0326306	0.0508967	0.279198	0.053292	0.0350703	0.0138576	2.86194	0.13095
	ENSG00000009780	0.0485511	0.0437815	0.0320639	0.0456377	0.0686876	0.0432838	0.0752642	0.0305145	0.0158258	0.049879	0.0731521	0.0360644	0.0136481	0.029952	0.0303144	0.0245086	0.0227575	0.0331914	0.0892935	0.0775096
	ENSG00000117758	0.136364	0.13076	0.159575	0.102968	0.105593	0.120586	0.102097	0.09586	0.0533232	0.0740606	0.0719778	0.0984577	0.0834666	0.0847646	0.0504821	0.0398108	0.0430316	0.113256	0.1823	0.163636
	ENSG00000117751	0.085724	0.0711726	0.0725742	0.112638	0.142575	0.0918853	0.122255	0.132057	0.0421594	0.0675926	0.0605719	0.112706	0.0803624	0.111302	0.0574651	0.0509846	0.103565	0.0298941	0.106262	0.138235
	ENSG00000117748	0.0796463	0.077358	0.0705937	0.158094	0.166376	0.134243	0.119991	0.120168	0.0326453	0.123429	0.0463797	0.119312	0.0526697	0.128174	0.0597925	0.0893654	0.0994903	0.0265538	0.177693	0.200703
	ENSG00000130768	0.152503	0.152596	0.171985	0.0409927	0.148097	0.0477442	0.158586	0.0721974	0.0595099	0.0445112	0.0165668	0.169828	0.0665187	0.14579	0.0364131	0.144924	0.0431103	0.0904749	0.145674	0.194323
	ENSG00000158161	0.0391408	0.0416069	0.0427291	0.0798878	0.0771301	0.0437662	0.054895	0.0496815	0.0289081	0.0499431	0.0492304	0.0514451	0.0297294	0.0504938	0.0282769	0.0355809	0.0414597	0.0363419	0.0648943	0.0687832
	ENSG00000126698	0.32612	0.283441	0.285054	0.41274	0.321573	0.329653	0.465445	0.443628	0.165956	0.241777	0.167972	0.364154	0.231874	0.355306	0.178983	0.377706	0.354359	0.179424	0.519005	0.556372
	ENSG00000130770	1.34883	1.30393	1.16143	1.57167	1.05814	0.978356	1.45462	1.11299	1.10929	0.749182	0.884968	1.2364	1.07372	1.26723	0.556142	1.4616	0.609945	0.861843	1.10293	1.41823
	ENSG00000130766	0.0380051	0.0472476	0.0406718	0.0642173	0.057902	0.0622213	0.0456323	0.0294598	0.0244299	0.0362697	0.0416757	0.0322783	0.0421286	0.0294228	0.0471909	0.0259735	0.0206397	0.0768206	0.262355	0.0454212
	ENSG00000204138	0.156038	0.136605	0.126945	0.0942028	0.154218	0.116866	0.130294	0.150755	0.118248	0.0745378	0.065501	0.0679375	0.0625455	0.0813635	0.0475177	0.0841912	0.080233	0.298762	0.276077	0.154518
	ENSG00000180198	0.0729247	0.063662	0.0817549	0.156143	0.231478	0.0448254	0.11376	0.100848	0.0693576	0.0744998	0.0898227	0.154373	0.061234	0.199959	0.0733342	0.0927184	0.155332	0.0858991	0.133362	0.334709
	ENSG00000180098	0.0561034	0.0346745	0.0495393	0.0486825	0.0669153	0.0447915	0.0709357	0.0559409	0.028867	0.0490436	0.0678752	0.0552478	0.0434509	0.0670677	0.0411964	0.0622612	0.0369809	0.0909684	0.159069	0.19851
	ENSG00000197989	0.0946259	0.172639	0.091417	0.117415	0.538472	0.0652805	0.0996582	0.0989694	0.138393	0.277451	0.0621651	0.070783	0.0885158	0.0589428	0.179105	0.12103	0.0745754	0.677821	0.222272	0.293316
	ENSG00000120656	0.102751	0.09384	0.0813782	0.179152	0.156552	0.148311	0.144825	0.10642	0.0553327	0.149466	0.0896529	0.0988608	0.0705731	0.0895472	0.0671107	0.116131	0.104224	0.074283	0.183262	0.146485
	ENSG00000162419	0.0571826	0.0480072	0.0584568	0.0526099	0.0645586	0.0543345	0.0432978	0.0534106	0.0167567	0.0403252	0.0144073	0.0319576	0.0275596	0.0329363	0.0193065	0.0278903	0.0211478	0.0241707	0.127366	0.0681862
	ENSG00000198492	0.350828	0.332688	0.379582	0.476131	0.404818	0.28395	0.37097	0.430197	0.121361	0.266609	0.180648	0.282715	0.256725	0.26792	0.150889	0.215366	0.227727	0.141758	0.630157	0.446319
	ENSG00000159023	0.10225	0.109969	0.122518	0.0793916	0.0740425	0.0741452	0.0783583	0.100172	0.0685004	0.0797496	0.0362011	0.042331	0.0610244	0.0546737	0.0281789	0.046518	0.0622173	0.124465	0.132327	0.144674
	ENSG00000116350	0.293438	0.243517	0.268482	0.359652	0.320079	0.284482	0.343246	0.36062	0.16396	0.220238	0.142523	0.267196	0.303425	0.268436	0.153556	0.172567	0.23447	0.270868	0.555996	0.582653
	ENSG00000116353	0.073539	0.0728326	0.0715526	0.0839192	0.0794008	0.0524673	0.0727748	0.0423676	0.035199	0.0500402	0.0589823	0.0654979	0.0416256	0.0801857	0.0305735	0.088992	0.0762143	0.0479692	0.109767	0.132275
	ENSG00000134644	0.212392	0.195397	0.211998	0.214728	0.212416	0.178147	0.234413	0.326148	0.106328	0.175638	0.100936	0.127371	0.24114	0.142324	0.098905	0.14321	0.127665	0.388346	0.282265	0.386293
	ENSG00000060688	0.151857	0.118397	0.141935	0.217273	0.257925	0.134885	0.150125	0.124166	0.0367889	0.121952	0.0713179	0.138887	0.0814005	0.135411	0.103958	0.118667	0.146967	0.0641315	0.353839	0.274636
	ENSG00000121766	0.170591	0.138836	0.146498	0.210011	0.167192	0.148117	0.268949	0.210383	0.0826307	0.11998	0.0997584	0.224955	0.120777	0.203364	0.0975933	0.277772	0.145748	0.0925742	0.229142	0.250492
	ENSG00000168528	0.552383	0.52339	0.494103	0.418319	0.338041	0.339252	0.693258	0.256687	0.188687	0.611066	0.331851	0.772749	0.358482	0.621142	0.206204	0.375049	0.248641	0.562978	1.15618	0.450104
	ENSG00000142910	0.261575	0.244933	0.296244	0.355164	0.36381	0.285398	0.390145	0.113858	0.0884291	0.436759	0.15732	0.363845	0.247585	0.34738	0.163019	0.0992682	0.305868	0.365792	0.702535	0.419001
	ENSG00000162517	0.184719	0.164377	0.216575	0.277285	0.238361	0.163582	0.167652	0.0984351	0.0719606	0.152207	0.0586954	0.17044	0.0784543	0.165695	0.0910025	0.183152	0.0949293	0.0811929	0.325144	0.300815
	ENSG00000184007	0.610462	0.540083	0.850336	0.618858	0.681038	0.647878	0.418816	0.380041	0.333171	0.447765	0.34871	0.363668	0.406564	0.402827	0.364047	0.241155	0.464279	0.418369	1.41022	1.11371
	ENSG00000121774	0.492895	0.457732	0.460764	0.678679	0.661083	0.525612	0.674705	0.640626	0.251091	0.508902	0.375453	0.601372	0.376179	0.630318	0.418061	0.253997	0.655242	0.538703	0.764472	0.795692
	ENSG00000121775	0.0373054	0.028561	0.0487949	0.0549137	0.0765862	0.0404123	0.0419053	0.0384307	0.0152579	0.0403435	0.00347278	0.060638	0.0254253	0.0597173	0.0202586	0.0193698	0.0560787	0.0315355	0.0865986	0.0705866
	ENSG00000025800	0.130363	0.135795	0.147023	0.154137	0.147788	0.120576	0.141428	0.146709	0.072126	0.12006	0.082045	0.0959668	0.0995737	0.0792553	0.0661172	0.102347	0.11515	0.141462	0.25544	0.226549
	ENSG00000084652	0.0621214	0.0421021	0.0546259	0.0481311	0.0762351	0.0437086	0.0710758	0.0918623	0.0309468	0.0487645	0.0245528	0.043041	0.0651716	0.0464235	0.0363128	0.060887	0.0817969	0.102936	0.266736	0.168799
	ENSG00000160050	0.0264068	0.00839018	0.0136704	0.037238	0.0627742	0.0222	0.106955	0.227531	0.0188723	0.0285315	0.0189478	0.110469	0.229689	0.131133	0.00605034	0.130662	0.0504956	0.0193096	0.0266765	0.0801106
	ENSG00000160055	0.0379236	0.035914	0.0359098	0.091293	0.115803	0.0753571	0.0651627	0.0281902	0.0312879	0.0407423	0.0152965	0.0483346	0.0148812	0.0499108	0.0256899	0.0524018	0.0297158	0.0694996	0.117011	0.0558439
	ENSG00000084623	0.694915	0.569144	0.638899	0.967502	1.01293	0.620004	0.834752	0.638078	0.309886	0.633824	0.537183	0.769179	0.508949	0.783292	0.527782	0.809964	0.656233	0.440147	0.906352	1.21082
	ENSG00000116478	0.484048	0.392732	0.468854	0.551913	0.522599	0.280125	0.406909	0.297884	0.211249	0.34897	0.257881	0.487471	0.223446	0.490497	0.207228	0.25807	0.265936	0.344334	0.968878	0.766848
	ENSG00000175130	1.25603	1.02083	1.33192	1.36756	1.40594	1.42683	1.48275	1.50166	0.612795	1.32578	0.687775	1.47938	1.3935	1.42816	0.723807	0.307191	1.36217	1.41058	2.05419	1.56543
	ENSG00000160058	0.132961	0.122319	0.191207	0.12287	0.151625	0.207313	0.124322	0.151966	0.0969796	0.106255	0.0824192	0.109472	0.131352	0.11441	0.0943822	0.0803359	0.068388	0.266499	0.273286	0.210988
	ENSG00000160062	0.0545005	0.0472791	0.0614706	0.022165	0.0108928	0.0271783	0.0210857	0.038588	0.0176884	0.0105637	0.000808659	0.0167957	0.0199945	0.019158	0.00962879	0.0159694	0.0133343	0.0430196	0.0545705	0.0512789
	ENSG00000176261	0.224114	0.198103	0.229162	0.314306	0.306616	0.232341	0.308665	0.297106	0.10071	0.118631	0.199639	0.235405	0.136182	0.212288	0.148853	0.296972	0.18964	0.17353	0.360918	0.361521
	ENSG00000162521	0.270879	0.231552	0.242567	0.308828	0.364025	0.30348	0.263847	0.388383	0.209308	0.216906	0.114829	0.234669	0.276259	0.266653	0.158696	0.178267	0.225667	0.313337	0.482734	0.479611
	ENSG00000162520	0.0466176	0.0432822	0.0381157	0.0246533	0.0451893	0.0506979	0.0359287	0.00956472	0.038761	0.0218792	0.0305306	0.0441176	0.00181471	0.0432607	0.0212474	0.0328864	0.0287399	0.0169689	0.00503741	0.00439185
	ENSG00000162522	0.135306	0.160256	0.208513	0.060616	0.0783443	0.0499362	0.12341	0.0392086	0.0765661	0.058476	0.0681942	0.065413	0.0728414	0.0569632	0.0327104	0.0751078	0.0504574	0.153231	0.220681	0.279299
	ENSG00000134684	0.0796941	0.0765345	0.08725	0.1793	0.217265	0.0885781	0.135575	0.110052	0.0696753	0.0905003	0.0688103	0.124379	0.149582	0.149716	0.0888064	0.0994861	0.129121	0.121572	0.479194	0.349214
	ENSG00000116497	0.0288544	0.0201397	0.0265143	0.025914	0.0346585	0.0290829	0.040163	0.0573523	0.0180116	0.025742	0.00730797	0.0321868	0.0547153	0.0282465	0.0186567	0.0195537	0.0299234	0.0730219	0.0625682	0.051986
	ENSG00000121900	0.957837	1.00305	0.873816	0.450831	0.658757	0.612945	0.40689	0.162447	0.540979	0.639861	0.691849	0.496107	0.280842	0.519064	0.396255	0.267603	0.422453	0.667924	1.27642	1.21932
	ENSG00000116514	0.0689653	0.101478	0.134642	0.0357313	0.0768093	0.0519424	0.0400758	0.0208338	0.0334373	0.0523559	0.0985589	0.0295148	0.0274505	0.0318561	0.0228897	0.0213316	0.0109789	0.113345	0.34879	0.137299
	ENSG00000004455	0.405542	0.412921	0.41477	0.496135	0.500521	0.343077	0.477985	0.308872	0.192439	0.354082	0.19231	0.524156	0.405752	0.521009	0.236756	0.627627	0.368166	0.252949	0.546215	0.693551
	ENSG00000134686	0.0493924	0.0503101	0.0544016	0.0756281	0.0680902	0.0429359	0.151278	0.124053	0.0442618	0.0612787	0.0391652	0.10805	0.150954	0.11191	0.0345924	0.0959074	0.11112	0.112751	0.41753	0.297399
	ENSG00000163866	0.163232	0.163417	0.174046	0.144944	0.186753	0.124977	0.200016	0.144221	0.0610455	0.116417	0.116252	0.182359	0.0888258	0.169577	0.0600985	0.223902	0.133247	0.0936143	0.324341	0.248288
	ENSG00000188910	0.163287	0.0307201	0.245062	0.0194201	0.0219878	0.065476	0.0248086	0.000922192	0.0266723	0.0304799	0.0933219	0.0333078	0.00238959	0.0322152	0.0450415	0.0225784	0.0119889	0.086301	0.1281	0.352077
	ENSG00000116560	0.731819	0.773117	0.799008	0.656832	0.718326	0.751398	0.443921	0.563613	0.39592	0.490085	0.469102	0.395671	0.263844	0.449817	0.458135	0.262908	0.474455	1.16111	0.93563	1.10431
	ENSG00000146463	0.0561022	0.0422136	0.0554761	0.034814	0.0662013	0.0632209	0.0735053	0.105012	0.0247312	0.0233032	0.0435624	0.0424654	0.059571	0.0457374	0.0226596	0.0259266	0.0316482	0.130917	0.104627	0.0902286
	ENSG00000142687	0.0917472	0.0760853	0.111586	0.105463	0.107375	0.0951892	0.0952962	0.0900713	0.0894756	0.0681518	0.0280394	0.0785273	0.073552	0.0932859	0.0457913	0.0710964	0.0758526	0.188018	0.189136	0.139425
	ENSG00000126067	0.376682	0.331973	0.306337	0.834179	0.638944	0.487959	0.71811	0.549391	0.174628	0.458454	0.41652	0.65179	0.493161	0.585798	0.445736	0.67844	0.642088	0.240005	1.27572	1.0691
	ENSG00000092853	0.0501927	0.0214677	0.0259349	0.067386	0.0570525	0.0317999	0.0897748	0.0832193	0.0390222	0.0123514	0.0440177	0.0675866	0.0178668	0.0579586	0.0205023	0.0922603	0.102271	0.0889341	0.139018	0.202093
	ENSG00000092847	0.0427957	0.0369435	0.0424763	0.055619	0.0738978	0.0326785	0.0701282	0.0980684	0.0198016	0.0306982	0.0190506	0.0476589	0.0558451	0.044302	0.0227718	0.0371676	0.0399242	0.113306	0.0958127	0.0968848
	ENSG00000126070	0.0597149	0.0602248	0.0726412	0.0682691	0.0989296	0.108341	0.080835	0.104649	0.0351216	0.0439359	0.0233146	0.0416573	0.0617489	0.0512148	0.0534242	0.0413661	0.0543111	0.189143	0.119526	0.0978111
	ENSG00000116863	0.100684	0.0668759	0.0997756	0.11021	0.139919	0.102258	0.172217	0.0829422	0.0523151	0.0977415	0.0737364	0.166466	0.114964	0.1871	0.0666442	0.146524	0.0966718	0.0666379	0.173999	0.196793
	ENSG00000054116	0.280738	0.258178	0.22211	0.352651	0.368541	0.247595	0.370266	0.366108	0.087938	0.265667	0.144774	0.296951	0.222568	0.29323	0.205787	0.384361	0.401258	0.116004	0.592366	0.350148
	ENSG00000116871	0.0716457	0.0540266	0.0845477	0.0643577	0.0565305	0.0788485	0.0509017	0.0863029	0.0310608	0.0606157	0.0383365	0.0439292	0.0568042	0.04547	0.0464547	0.0317587	0.0665955	0.0823333	0.221788	0.185725
	ENSG00000054118	0.465767	0.378756	0.392658	0.501663	0.361743	0.344472	0.556801	0.52072	0.178419	0.21609	0.221162	0.409398	0.310778	0.426762	0.187233	0.322604	0.307703	0.376713	0.779359	0.671303
	ENSG00000196182	0.060453	0.0788738	0.11662	0.0581744	0.0672789	0.0407639	0.0490821	0.036493	0.0389656	0.0597652	0.0640221	0.0380756	0.0340152	0.0433781	0.0332708	0.0433153	0.0681273	0.0821946	0.182776	0.111089
	ENSG00000181817	0.126785	0.105878	0.104549	0.17276	0.205132	0.114541	0.231409	0.24114	0.0640771	0.168647	0.0845313	0.146596	0.137707	0.124081	0.123119	0.255007	0.286285	0.0713619	0.448381	0.23597
	ENSG00000116898	0.382894	0.300714	0.314204	0.434531	0.527828	0.309581	0.523986	0.459017	0.241897	0.338851	0.280561	0.482201	0.367257	0.508081	0.341068	0.619094	0.618788	0.302238	0.849298	0.762395
	ENSG00000163874	0.321825	0.287216	0.348303	0.163821	0.316292	0.188163	0.0336325	0.0191785	0.14296	0.347312	0.040394	0.0516413	0.0288912	0.0539378	0.103769	0.0255813	0.0326906	0.312983	0.516792	0.41493
	ENSG00000163875	0.252601	0.204889	0.238994	0.314971	0.383554	0.35393	0.206948	0.286735	0.0828678	0.316284	0.133364	0.137649	0.157713	0.13965	0.177851	0.0796573	0.177103	0.195273	0.249764	0.34279
	ENSG00000163877	0.0400728	0.0480874	0.0598262	0.0383537	0.0566197	0.0315088	0.025881	0.0318831	0.0254609	0.0199093	0.0379858	0.019805	0.0183501	0.0197443	0.0262469	0.0114704	0.0121691	0.0637627	0.0833516	0.0539271
	ENSG00000163879	0.0246988	0.00446778	0.0235233	0.0219358	0.146595	0.148775	0.0316239	0.0167874	0.000148168	0.000793001	0	0.0342471	0.0194134	0.0670376	0.00381806	0.023173	0.00212526	0.0569112	0.000664198	0.0546383
	ENSG00000134697	0.130271	0.121887	0.120609	0.149869	0.18285	0.106752	0.155867	0.123134	0.0883435	0.112906	0.0887816	0.106737	0.0786838	0.106908	0.0905397	0.0508049	0.100172	0.204498	0.155725	0.282746
	ENSG00000116922	0.0459165	0.0364074	0.0459914	0.0988077	0.0703576	0.0610985	0.0484698	0.0587287	0.0230609	0.0500899	0.0248449	0.0255715	0.0296602	0.0309492	0.0225298	0.0289659	0.0328919	0.0571214	0.0638831	0.100488
	ENSG00000134690	0.0391673	0.0277229	0.0351982	0.0808555	0.0269537	0.0396145	0.0499598	0.0422301	0.0324236	0.00839334	0.0632868	0.0581586	0.0381627	0.0851573	0.0245424	0.0582124	0.0755538	0.0647413	0.063314	0.153315
	ENSG00000196449	0.0737454	0.0670365	0.14495	0.0736566	0.08714	0.09149	0.0751419	0.0629007	0.0330898	0.0881942	0.0431677	0.0684979	0.0368345	0.0471715	0.0729203	0.0217196	0.0926738	0.0592719	0.294685	0.239632
	ENSG00000197982	0.204021	0.181585	0.210412	0.219061	0.313452	0.158969	0.257287	0.287844	0.190846	0.200665	0.153935	0.165384	0.13591	0.133069	0.190301	0.102637	0.349093	0.248205	0.65016	0.343219
	ENSG00000188786	0.048823	0.0525725	0.0662375	0.0451051	0.0485535	0.0363814	0.0536142	0.0698661	0.0221224	0.036312	0.019277	0.0313981	0.047619	0.0289331	0.0236477	0.0295454	0.0319903	0.043304	0.103868	0.0826117
	ENSG00000183431	0.134542	0.103493	0.141501	0.225915	0.188469	0.152506	0.165612	0.161351	0.0398161	0.107172	0.0491016	0.152892	0.0830859	0.152127	0.0716721	0.111301	0.12272	0.13468	0.295386	0.363542
	ENSG00000183386	0.00132855	0	0.00184398	0.00285942	0.0649018	0.0349279	0.0316971	0.0221536	0.00378703	0.0185579	0.00315603	0.0393596	0.0175985	0.0350007	0.0160338	0.00625471	0.0687244	0.00298888	0.194516	0.103434
	ENSG00000183520	0.108151	0.0953604	0.10226	0.183052	0.209589	0.116571	0.256853	0.214797	0.0612766	0.100147	0.0949976	0.184635	0.102379	0.157895	0.101676	0.225999	0.135546	0.105755	0.290558	0.373864
	ENSG00000116954	0.123023	0.10911	0.132334	0.0882009	0.0975022	0.124433	0.114155	0.111642	0.0274501	0.107089	0.0481176	0.0610985	0.0449563	0.0686147	0.0396693	0.0346657	0.0778955	0.0543256	0.24186	0.0873098
	ENSG00000214114	0.136934	0.134455	0.100921	0.158988	0.291631	0.111671	0.0936709	0.0575768	0.0566439	0.101189	0.0968461	0.109709	0.0398564	0.0987037	0.080506	0.0674385	0.0488435	0.0842226	0.121622	0.2105
	ENSG00000158315	0.181738	0.0783699	0.255211	0.0132189	0.000983005	0.0637745	0.0412515	0.0018749	0.0526243	0.00466071	0.0566105	0.0978459	0.00250536	0.0966379	0.0229108	0.0330002	0.00596954	0.0886047	0.000311908	0.110678
	ENSG00000174574	0.28465	0.279852	0.395899	0.263617	0.282218	0.26827	0.177021	0.207635	0.0697556	0.128827	0.084852	0.116085	0.139561	0.0961951	0.135689	0.0497971	0.128032	0.16222	0.317736	0.204294
	ENSG00000168653	1.52737	1.37752	1.37192	1.73519	1.44814	1.59656	1.7581	1.6206	1.09874	0.801513	1.21846	1.54796	1.35593	1.31144	1.23521	1.75067	1.22343	1.06178	1.13726	1.53909
	ENSG00000127603	0.0847318	0.0665754	0.0695965	0.117057	0.10024	0.113229	0.251036	0.182618	0.106403	0.0682764	0.135512	0.15707	0.0935668	0.148043	0.0546066	0.0949426	0.086965	0.528614	0.586368	0.253699
	ENSG00000090621	0.215658	0.183959	0.221193	0.29207	0.299464	0.14973	0.228599	0.288855	0.781791	0.24266	0.259481	0.205057	0.166768	0.202209	0.205961	0.126182	0.32792	0.74291	0.301652	0.717449
	ENSG00000084072	0.154263	0.135345	0.162006	0.225272	0.230691	0.176178	0.18521	0.166797	0.0787355	0.131912	0.0456611	0.217939	0.145205	0.191885	0.108278	0.199325	0.149375	0.198317	0.152173	0.144455
	ENSG00000043514	0.0366308	0.036316	0.0502736	0.0615932	0.0654868	0.0608479	0.0798864	0.0817842	0.0236606	0.0388466	0.0109226	0.078938	0.0546617	0.0684378	0.0303342	0.0349596	0.0542693	0.0483066	0.0781153	0.0859752
	ENSG00000168389	0.0636145	0.126723	0.0612674	0.0601717	0.0967128	0.0332258	0.0213721	0.125007	0.112604	0.0447308	0.0752624	0.0341576	0.058656	0.0263512	0.0234237	0.0472901	0.0185777	0.17108	0.0404748	0.115464
	ENSG00000131236	0.592783	0.519639	0.558871	0.769634	0.83149	0.404667	0.5085	0.32306	0.234675	0.450282	0.40155	0.538043	0.277567	0.460371	0.318311	0.329706	0.35971	0.432233	0.768147	0.870324
	ENSG00000131238	0.0570303	0.0489593	0.0648657	0.166678	0.344863	0.211895	0.110642	0.146439	0.0364062	0.101033	0.0490068	0.108438	0.0636318	0.0922005	0.104018	0.0267038	0.162568	0.0509347	0.276254	0.224368
	ENSG00000117000	0.0675359	0.0825523	0.0880696	0.047915	0.0616153	0.0560038	0.0735279	0.0437469	0.0328635	0.0228369	0.0335473	0.0438696	0.0557355	0.0462365	0.0256831	0.0289212	0.0261939	0.115882	0.10393	0.102056
	ENSG00000259943	0.038192	0.0399142	0.0431153	0.0796322	0.155706	0.0312935	0.0263125	0.0435117	0.0184104	0.0431332	0.0125637	0.0212711	0.0218206	0.0273312	0.0253775	0.0139146	0.0252419	0.0630251	0.0280252	0.0105575
	ENSG00000084073	0.153572	0.172227	0.131755	0.197611	0.22144	0.11475	0.0999833	0.101575	0.0559249	0.100814	0.0841468	0.0825108	0.0377443	0.056172	0.0946903	0.043136	0.085913	0.110731	0.187176	0.277301
	ENSG00000084070	0.0435497	0.0327911	0.0380464	0.0567112	0.062365	0.0332186	0.0584638	0.119189	0.031293	0.0319067	0.0348037	0.0663333	0.125515	0.066537	0.0141731	0.0603479	0.0584143	0.0791787	0.196949	0.166263
	ENSG00000066136	0.0965285	0.0917397	0.109558	0.118245	0.119091	0.0905358	0.0814823	0.0944748	0.0298112	0.082417	0.0324486	0.0845831	0.0640022	0.0771261	0.0465838	0.0768887	0.0636857	0.0662573	0.254042	0.259118
	ENSG00000171793	0.028971	0.0247507	0.0202851	0.0750598	0.0684492	0.0230988	0.0544079	0.0301712	0.0159192	0.034186	0.0429967	0.0453235	0.0083712	0.0347492	0.0395297	0.0275116	0.0601084	0.0781054	0.132444	0.196094
	ENSG00000010803	0.0370562	0.0394966	0.0419495	0.0303414	0.0297034	0.0460011	0.0430451	0.0319113	0.0212315	0.0219504	0.00684333	0.0225082	0.021706	0.0282663	0.0117841	0.0258503	0.0297564	0.0803687	0.0447465	0.0547375
	ENSG00000197273	0.228655	0.298495	0.247034	0.0903914	0.0727235	0.0455253	0.069328	0.00248333	0.0283325	0.00786367	0.147963	0.0174167	0	0.0537742	0.0993192	0.0360705	0.00530095	0.0974029	0.00088322	0.00358715
	ENSG00000198815	0.0708062	0.0674155	0.072672	0.0698351	0.0915857	0.0590694	0.0637575	0.111034	0.0466508	0.0542336	0.0425042	0.0385398	0.0859886	0.0454677	0.0350953	0.0379908	0.0378194	0.198277	0.0916599	0.0931236
	ENSG00000177181	0.0282664	0.0208171	0.0193479	0.0437588	0.0250791	0.026307	0.0691741	0.246935	0.0251003	0.0217886	0.00336139	0.136599	0.30319	0.14881	0.0207918	0.0279289	0.0593784	0.0240923	0.152437	0.0771402
	ENSG00000127125	0.377283	0.385564	0.435235	0.415834	0.331334	0.340122	0.52446	0.485238	0.17914	0.295918	0.20109	0.37319	0.323415	0.383444	0.159564	0.317998	0.15689	0.221382	0.741653	0.437075
	ENSG00000171960	0.199534	0.158835	0.136074	0.392093	0.389958	0.202165	0.189509	0.111491	0.0893689	0.153661	0.144842	0.185568	0.0773694	0.211605	0.186087	0.269804	0.188361	0.12399	0.174288	0.425129
	ENSG00000065978	2.10199	2.01248	2.22658	2.05847	2.08968	1.58534	2.21056	1.98272	1.38896	1.81637	1.7309	2.06707	1.28937	2.15167	1.46499	0.828896	2.15406	1.50894	1.98342	2.75736
	ENSG00000164008	0.0527167	0.0580403	0.0626342	0.0738585	0.0737898	0.0543852	0.130138	0.179167	0.0387651	0.0644863	0.0361305	0.0962183	0.103785	0.102639	0.0473375	0.104058	0.0863043	0.0677414	0.108448	0.10067
	ENSG00000177868	0.133137	0.107597	0.1117	0.175114	0.12756	0.162985	0.16845	0.132669	0.0650161	0.120295	0.0803512	0.11509	0.0837237	0.148383	0.0793409	0.0792556	0.103691	0.0823706	0.2209	0.14837
	ENSG00000117394	0.0644415	0.0767884	0.0805089	0.0924159	0.0999767	0.0845572	0.204974	0.124434	0.0841332	0.0579435	0.0770956	0.287607	0.670653	0.24183	0.110677	0.184033	0.290563	0.127457	0.719716	0.341305
	ENSG00000117395	0.300347	0.245689	0.235005	0.540634	0.566603	0.226671	0.438082	0.305853	0.150362	0.319235	0.262598	0.352875	0.157166	0.374731	0.302659	0.441227	0.408316	0.20752	0.431845	0.687637
	ENSG00000179178	0.140433	0.126567	0.171026	0.098784	0.125359	0.127792	0.194219	0.211425	0.14774	0.103493	0.0805515	0.200327	0.157763	0.20343	0.0385141	0.190534	0.0711348	0.166551	0.38767	0.186723
	ENSG00000253313	0.135876	0.155035	0.151648	0.0805471	0.119044	0.112936	0.0714978	0.0311449	0.0392492	0.0745713	0.0324147	0.0771255	0.057168	0.0930139	0.0397467	0.0811889	0.069685	0.0796899	0.272768	0.105138
	ENSG00000117399	0.0889962	0.0669336	0.0444635	0.156076	0.130403	0.0799089	0.0994766	0.0755153	0.0758208	0.0431965	0.0849889	0.136498	0.100357	0.223536	0.126333	0.179306	0.228796	0.106053	0.251987	0.301759
	ENSG00000066322	0.14516	0.176062	0.13945	0.169208	0.196875	0.0964199	0.173295	0.109935	0.105441	0.155092	0.174349	0.222944	0.109529	0.199535	0.105943	0.200852	0.15447	0.230039	0.517648	0.375047
	ENSG00000159479	0.108853	0.102846	0.121276	0.122472	0.170426	0.16287	0.09613	0.0772907	0.0562941	0.094643	0.110599	0.0984426	0.062434	0.107866	0.0769438	0.102861	0.0923928	0.114378	0.354495	0.248522
	ENSG00000178922	0.202465	0.187645	0.154524	0.116608	0.070232	0.172824	0.137142	0.0968813	0.110222	0.137473	0.0927372	0.162342	0.0771128	0.168957	0.0736765	0.0566862	0.0820645	0.148205	0.342114	0.111895
	ENSG00000142949	0.373135	0.489866	0.398377	0.241317	0.221334	0.200319	0.35428	0.186663	0.218871	0.224248	0.162967	0.284055	0.271054	0.275332	0.102786	0.21755	0.137285	0.389774	0.363831	0.368147
	ENSG00000066135	0.057852	0.0593005	0.0611833	0.0481258	0.0424323	0.0336099	0.064446	0.1353	0.0272145	0.0270243	0.0223094	0.0404058	0.0434435	0.0450863	0.0237505	0.0448756	0.0274713	0.134668	0.102464	0.061789
	ENSG00000132768	0.0619159	0.0508917	0.0609247	0.117928	0.1276	0.0428958	0.0552081	0.0418919	0.0305662	0.0907095	0.017925	0.0444327	0.0165588	0.044875	0.0412741	0.0381138	0.0569761	0.0599635	0.0697323	0.132522
	ENSG00000117410	0.726228	0.639705	0.694473	0.946463	0.602303	0.652165	0.749885	1.0579	0.237226	0.466042	0.512275	0.657618	0.65315	0.634924	0.432539	0.918503	0.689188	0.300723	1.2967	1.06943
	ENSG00000117411	0.046245	0.0279835	0.0298996	0.0339946	0.0464661	0.0226235	0.0426434	0.040533	0.0441708	0.0284073	0.0414518	0.0368037	0.0432295	0.0400827	0.0213648	0.0375887	0.0487314	0.0811175	0.137029	0.230783
	ENSG00000159214	0.0795391	0.0384481	0.0516507	0.0797707	0.0593049	0.0634403	0.0288741	0.0542583	0.0286093	0.0606403	0.0122302	0.0315472	0.0691609	0.0356171	0.024698	0.0272259	0.0179598	0.0904546	0.0417971	0.0241477
	ENSG00000178028	0.118471	0.0868854	0.12347	0.092786	0.102444	0.131486	0.0841789	0.0772684	0.0478847	0.0760255	0.0296415	0.0788658	0.0424954	0.0945301	0.0576363	0.0660051	0.062223	0.160118	0.176828	0.156118
	ENSG00000117419	0.196927	0.171239	0.179808	0.275575	0.218834	0.187273	0.143263	0.110134	0.0877851	0.144399	0.175437	0.157158	0.0630114	0.153344	0.0740677	0.0897068	0.0956898	0.111803	0.280794	0.335388
	ENSG00000187147	0.0919957	0.0702391	0.0655666	0.0907202	0.139211	0.0775216	0.098759	0.126568	0.0670304	0.0763436	0.0524946	0.0829608	0.0794868	0.0931505	0.0559463	0.0813047	0.107979	0.159056	0.280359	0.21928
	ENSG00000126106	0.0741057	0.0770815	0.0559374	0.0740994	0.14922	0.0730135	0.10835	0.0987091	0.0407297	0.104286	0.0551391	0.125032	0.11073	0.121231	0.0547105	0.13148	0.086176	0.0508993	0.249957	0.105446
	ENSG00000142945	0.0190037	0.0130361	0.011322	0.0421562	0.0181399	0.0139173	0.0332221	0.0294683	0.0145459	0.00730797	0.0188334	0.0435586	0.0291492	0.0552578	0.00841705	0.0309506	0.0316765	0.0489975	0.0540444	0.105704
	ENSG00000142937	3.46308	3.48144	3.34773	3.61891	3.49481	2.45427	3.55573	3.59689	3.53872	3.32422	3.11909	3.56904	3.69999	3.63622	3.08112	3.6582	3.13117	3.20591	2.9575	3.30977
	ENSG00000173846	0.275717	0.200619	0.255368	0.0948071	0.159267	0.110867	0.040198	0.0206338	0.143869	0.196978	0.102167	0.0232109	0.0346271	0.0207887	0.0691461	0.0147898	0.0130201	0.65821	0.398491	0.212453
	ENSG00000070785	0.0567045	0.0618109	0.0464081	0.0878947	0.0895794	0.0446467	0.0699766	0.0617556	0.0173607	0.0457576	0.0618257	0.0643635	0.0315833	0.0626667	0.0345001	0.0724352	0.0697536	0.0905114	0.100242	0.101704
	ENSG00000126107	0.0445705	0.0469144	0.0370121	0.0300892	0.0296708	0.0253715	0.0367566	0.0322124	0.0204816	0.0345788	0.0315317	0.0256761	0.0176624	0.028073	0.0131564	0.0474355	0.0174625	0.101106	0.0809617	0.0798307
	ENSG00000126088	0.0913112	0.0796588	0.0830137	0.109735	0.160959	0.0971788	0.176869	0.105854	0.0505337	0.0588664	0.0615671	0.116628	0.0456589	0.123392	0.0502191	0.146745	0.0850311	0.085887	0.278344	0.27185
	ENSG00000186603	0.0433507	0.024069	0.0326455	0.0940699	0.14547	0.0126245	0.0442201	0.00318935	0.0256011	0.0519226	0.0476027	0.0406341	0.00482398	0.0496777	0.0571625	0.0573543	0.0681792	0.0622904	0.0645678	0.167418
	ENSG00000132781	0.0371572	0.0263222	0.0392383	0.0440493	0.0510899	0.0360055	0.0405595	0.0437828	0.0340618	0.056432	0.00949556	0.0442681	0.035639	0.0398004	0.0330243	0.0484939	0.0508616	0.0639509	0.0801314	0.0663084
	ENSG00000132773	0.0378347	0.0303585	0.0425262	0.0533298	0.0405536	0.0552887	0.0424576	0.0281198	0.0140769	0.0235275	0.0220205	0.0363803	0.00790989	0.0420707	0.0209391	0.031894	0.0349526	0.0515107	0.0834823	0.0841319
	ENSG00000117450	0.953727	1.06094	0.953994	1.6624	1.33268	1.22487	1.17513	0.866424	0.620363	1.38535	1.03861	1.33275	0.936233	1.26356	1.16821	1.25847	1.19759	0.934942	1.99404	2.18334
	ENSG00000117448	0.533827	0.435213	0.449446	0.6847	0.438583	0.33774	0.587696	0.496426	0.299397	0.436532	0.28159	0.461752	0.369721	0.543402	0.269376	0.638046	0.361058	0.378487	0.913031	1.01573
	ENSG00000132780	0.349556	0.274334	0.258679	0.491651	0.425939	0.2129	0.43555	0.330514	0.210899	0.228146	0.170981	0.475665	0.149165	0.456419	0.238718	0.394678	0.359269	0.479377	0.703831	0.843062
	ENSG00000159592	0.181626	0.226278	0.26494	0.162064	0.208499	0.267452	0.105122	0.141337	0.105993	0.147395	0.150057	0.0908019	0.105072	0.0878229	0.0763176	0.0543606	0.0631431	0.285862	0.297359	0.268616
	ENSG00000159596	0.107509	0.10105	0.11375	0.172336	0.210145	0.11438	0.10383	0.0822208	0.0503953	0.110134	0.0764707	0.0995679	0.0846546	0.100676	0.0598037	0.0652149	0.0734451	0.0771441	0.109265	0.114768
	ENSG00000086015	0.0465956	0.0752274	0.0471551	0.0220444	0.0355787	0.0410384	0.0483819	0.0539267	0.0360588	0.0293201	0.0152163	0.0325825	0.0367793	0.0314127	0.0184501	0.0266419	0.0374585	0.175672	0.0746237	0.0807395
	ENSG00000117461	0.00863853	0.00729041	0.00747111	0.0105413	0.0123969	0.0353833	0.0422922	0.0669427	0.104456	0.0184708	0.0181015	0.0147517	0.0322765	0.0060339	0.0259772	0.0147468	0.0178935	0.474769	0.213944	0.0584
	ENSG00000117472	0.710346	0.859057	0.569537	0.113163	0.116364	0.268126	0.864243	0.0872841	0.651292	0.306468	0.708316	0.643379	0.268101	0.432734	0.227481	0.5818	0.00275076	0.622493	1.60216	0.794643
	ENSG00000085998	0.0741074	0.0664738	0.0919913	0.0636172	0.102818	0.122355	0.0781527	0.107172	0.0229515	0.0556008	0.0218305	0.0737496	0.0896836	0.0606495	0.0355564	0.0412825	0.0600964	0.108928	0.188277	0.18915
	ENSG00000132128	0.0830735	0.0752806	0.0950074	0.103167	0.156672	0.138652	0.127069	0.156232	0.0463627	0.102013	0.0426792	0.122104	0.140092	0.100649	0.0473987	0.0672645	0.0851707	0.157671	0.241613	0.20892
	ENSG00000173660	1.84021	1.98045	1.92587	1.86574	2.06256	1.07352	2.06974	2.08316	1.24997	1.39194	1.32921	1.96632	2.23035	2.0015	1.42362	2.38416	1.85998	0.86275	1.86613	2.19318
	ENSG00000117481	0.0347793	0.0287171	0.0279319	0.0263816	0.0528046	0.0314461	0.0505824	0.0556771	0.0144399	0.029945	0.0165862	0.040424	0.0399724	0.0425438	0.015998	0.0475722	0.0328758	0.0433482	0.0768533	0.0665335
	ENSG00000117480	0.207889	0.189915	0.195543	0.252418	0.12931	0.173785	0.0992296	0.104514	0.124067	0.0981843	0.0372283	0.143569	0.0610609	0.141133	0.0500678	0.0361399	0.031225	0.225693	0.16721	0.0886913
	ENSG00000079277	0.0570596	0.0384421	0.0706218	0.0625108	0.101183	0.0575347	0.0632858	0.0601005	0.0437762	0.04785	0.0515103	0.0586839	0.0503964	0.0655968	0.0372829	0.0674437	0.0569145	0.100795	0.104167	0.105507
	ENSG00000123472	0.230881	0.176636	0.25947	0.221591	0.343137	0.222161	0.14357	0.296105	0.0637771	0.144934	0.0497417	0.163409	0.250533	0.199513	0.0556196	0.0581374	0.157384	0.0736286	0.189777	0.257915
	ENSG00000159658	0.206495	0.165001	0.192141	0.228805	0.206552	0.167428	0.160406	0.319269	0.0889415	0.113337	0.132824	0.116711	0.19141	0.112156	0.0730211	0.0796032	0.102038	0.223815	0.294987	0.285062
	ENSG00000186377	0.00293624	0.00228473	0.0023396	0.0257468	0.00531044	0.00403927	0.0558819	0.14705	0.0374329	0.0366638	0.00617324	0.0375118	0.0486933	0.0262972	0.00360606	0.0345475	0.029371	0.00180107	0.0598196	0.019822
	ENSG00000162366	0.347029	0.248003	0.381154	0.108211	0.280201	0.295917	0.124962	0.00871472	0.462399	0.429723	0.353797	0.039118	0.0316651	0.0851594	0.217189	0.0319069	0.00917437	0.331261	1.32531	0.86605
	ENSG00000162368	0.598181	0.616732	0.698705	0.564436	0.576589	0.629422	0.44502	0.285182	0.20879	0.643994	0.431924	0.476571	0.295016	0.446951	0.33449	0.119057	0.181565	0.486109	0.987243	0.957339
	ENSG00000132122	0.0292553	0.0286619	0.0328113	0.0412652	0.0162093	0.0322436	0.0594825	0.0304455	0.0127618	0.00637833	0	0.0416662	0.024782	0.0406083	0.0127091	0.0192967	0.0454156	0.110446	0.0202353	0.0376712
	ENSG00000185104	0.0589889	0.0472257	0.0784737	0.0345335	0.0693021	0.0770377	0.0620206	0.0515108	0.0501762	0.0525173	0.0318617	0.0434873	0.0373479	0.0443509	0.0376414	0.0279671	0.0632144	0.124978	0.15129	0.193255
	ENSG00000123091	0.156457	0.188243	0.237197	0.0405938	0.144174	0.183796	0.103146	0.185889	0.0581209	0.0763633	0.104727	0.100785	0.159583	0.0975193	0.0811124	0.0374933	0.0598911	0.0774329	0.167843	0.191385
	ENSG00000085831	0.105737	0.0683117	0.107327	0.0297482	0.0564793	0.0494869	0.0315763	0.0149514	0.0307228	0.064108	0.0394676	0.0264622	0.0302704	0.0318331	0.0343499	0.0168368	0.0184675	0.109894	0.154736	0.117645
	ENSG00000085832	0.0845437	0.0844122	0.0963679	0.0431637	0.0871348	0.109068	0.0458505	0.0337377	0.0466522	0.0602565	0.0979788	0.0398281	0.0315569	0.0389257	0.043574	0.0182698	0.024118	0.142828	0.0939152	0.128858
	ENSG00000117859	0.10059	0.0771462	0.0946163	0.0480979	0.146848	0.110214	0.133875	0.133762	0.0461776	0.0405032	0.0473256	0.116342	0.0775814	0.104175	0.0358767	0.0808245	0.0659314	0.1289	0.175524	0.171642
	ENSG00000078618	0.135845	0.131847	0.134536	0.120983	0.1855	0.208572	0.203393	0.228256	0.149108	0.117012	0.116229	0.167895	0.134664	0.167662	0.0850441	0.140076	0.128166	0.543546	0.372138	0.235218
	ENSG00000169213	0.00636753	0.00783246	0.00976204	0.0100233	0.0267152	0.0352767	0.0276399	0.090848	0.0162879	0.00120057	0.0564637	0.00906325	0.109355	0.0286491	0.0181873	0.0169151	0.0799714	0.022449	0.00421232	0.00816891
	ENSG00000117862	0.314645	0.332743	0.334678	0.313526	0.718512	0.371308	0.258332	0.230702	0.112284	0.395897	0.15665	0.29374	0.181608	0.324283	0.257702	0.232936	0.288033	0.206794	0.463993	0.426977
	ENSG00000198841	0.0309907	0.0311439	0.0279529	0.0397009	0.0403962	0.0307244	0.0433483	0.0301056	0.0101836	0.0210702	0.00612978	0.0302794	0.0212925	0.0328458	0.0271492	0.023266	0.0485988	0.0422898	0.0724794	0.0561377
	ENSG00000134717	0.177781	0.149194	0.188689	0.182618	0.387443	0.242245	0.284628	0.439751	0.0881995	0.194139	0.103359	0.213825	0.390179	0.22577	0.168548	0.167973	0.199606	0.135034	0.449887	0.324657
	ENSG00000134748	0.230089	0.242686	0.305304	0.152539	0.32078	0.44592	0.188939	0.206103	0.0735923	0.214597	0.0768839	0.173437	0.196349	0.198589	0.114835	0.182016	0.136364	0.175757	0.225772	0.312493
	ENSG00000134744	0.0725475	0.0553633	0.0677997	0.027951	0.0948555	0.142109	0.126963	0.209422	0.0620747	0.0401974	0.0289793	0.0726613	0.114655	0.063536	0.0326011	0.0444263	0.0603826	0.36535	0.15472	0.128017
	ENSG00000162377	0.0533084	0.0581293	0.0592155	0.0410486	0.0731943	0.0402278	0.071112	0.0566526	0.0159656	0.0507934	0.0130198	0.0336678	0.0267137	0.0424729	0.0365837	0.0471081	0.0703338	0.0548749	0.147355	0.11559
	ENSG00000162378	0.0489125	0.0437343	0.0439676	0.0240781	0.0452336	0.0442369	0.0612203	0.0945057	0.0206561	0.043397	0.0201478	0.0456779	0.0589691	0.0374587	0.0194119	0.0328989	0.0509434	0.109504	0.0897918	0.0743947
	ENSG00000121310	0.240473	0.215005	0.225377	0.110955	0.129815	0.243196	0.135737	0.0794628	0.11151	0.141165	0.0421292	0.0954721	0.0654241	0.10962	0.0829479	0.129069	0.0849011	0.278311	0.219232	0.187449
	ENSG00000116171	0.88653	0.92999	1.01447	0.436265	0.70316	0.646316	0.517266	0.425648	0.293039	0.410652	0.368992	0.483103	0.327787	0.46524	0.271588	0.249784	0.25616	0.382442	0.621967	0.973204
	ENSG00000157184	0.131563	0.124897	0.121058	0.0509935	0.0767992	0.0392887	0.0635133	0.0637809	0.0340375	0.0503693	0.0303236	0.0736574	0.0474993	0.073164	0.0100677	0.0442067	0.0226684	0.0747936	0.136285	0.101483
	ENSG00000162384	0.154227	0.142666	0.149965	0.0851557	0.188971	0.119464	0.143853	0.10633	0.0746804	0.104856	0.0723933	0.128339	0.0695184	0.135822	0.0731803	0.165287	0.0963151	0.090404	0.166171	0.168163
	ENSG00000162385	0.339555	0.261021	0.289637	0.353787	0.540313	0.38875	0.359481	0.29068	0.11987	0.297445	0.219038	0.272992	0.164457	0.285697	0.289239	0.384435	0.340114	0.175964	0.427021	0.64012
	ENSG00000157193	0.00823084	0.0049746	0.00435464	0.0102073	0.0217161	0.0101512	0.0287538	0.0519025	0.0108228	0.0154944	0.00928483	0.0334508	0.0302878	0.0270398	0.00659609	0.0310956	0.0225703	0.0308596	0.13937	0.0959372
	ENSG00000058804	0.0637891	0.0481335	0.0485826	0.042646	0.0695716	0.0282381	0.0669646	0.0483477	0.0288116	0.0400036	0.0298461	0.0680725	0.0562139	0.0865606	0.0293509	0.0586562	0.0518091	0.0572923	0.0843441	0.175864
	ENSG00000058799	0.0581109	0.0457834	0.0591687	0.0319443	0.0913564	0.0566907	0.0455795	0.0448216	0.0229307	0.056974	0.0348634	0.0319684	0.0127581	0.026047	0.0287185	0.0169736	0.0257688	0.0370969	0.204734	0.0755264
	ENSG00000081870	0.188421	0.138102	0.189697	0.14569	0.308976	0.291496	0.31125	0.354116	0.073147	0.219434	0.0764362	0.216943	0.132735	0.212118	0.126348	0.238592	0.217828	0.0804281	0.523443	0.207036
	ENSG00000116212	0.0579845	0.0442388	0.0549942	0.0339268	0.118865	0.058782	0.13282	0.134577	0.0239292	0.0574334	0.0539309	0.105886	0.0884839	0.105126	0.0436288	0.0401196	0.090329	0.0508948	0.343835	0.179214
	ENSG00000116209	1.34415	1.46789	1.5633	0.938801	1.24168	1.33395	1.10377	0.701086	0.561196	1.13668	0.528006	0.800304	0.654344	0.618274	0.557338	0.54324	0.343143	0.597208	1.22733	1.25155
	ENSG00000116221	0.272416	0.232439	0.280407	0.206954	0.392411	0.1985	0.303782	0.24566	0.123491	0.353657	0.128552	0.352268	0.243766	0.411022	0.219846	0.438461	0.455457	0.151043	0.432832	0.674848
	ENSG00000157216	0.129351	0.0989523	0.163975	0.0925806	0.0966662	0.146708	0.0808507	0.15593	0.0769525	0.118856	0.0780187	0.0599752	0.0582698	0.067275	0.0499137	0.0424308	0.0752659	0.24737	0.103026	0.275413
	ENSG00000162390	0.12557	0.120793	0.126995	0.0348156	0.0526456	0.10595	0.0693455	0.0231493	0.0562347	0.0412817	0.0529561	0.0723826	0.0388278	0.0825608	0.0274137	0.0488567	0.0280466	0.239562	0.058022	0.0830812
	ENSG00000116133	0.11109	0.07551	0.0778216	0.0752918	0.324131	0.076566	0.235389	0.279788	0.0891984	0.0689068	0.0734508	0.260567	0.15389	0.291747	0.0756573	0.403294	0.274736	0.13668	0.427787	0.498549
	ENSG00000169174	0.0169883	0.0135124	0.0128333	0.026073	0.164554	0.0171401	0.129754	0.0314488	0.0527027	0.0163699	0.0520715	0.267558	0.109365	0.322412	0.0461116	0.142969	0.099551	0.0551305	0.247	0.197893
	ENSG00000162402	0.0429011	0.0326918	0.0475475	0.0210476	0.046128	0.0395217	0.0326111	0.0327716	0.0221645	0.0372981	0.032759	0.0271152	0.0335128	0.0336424	0.0241647	0.025408	0.0328117	0.166604	0.0718439	0.10179
	ENSG00000162407	0.0414451	0.0266359	0.0341705	0.0449179	0.0449351	0.0176717	0.0719617	0.0632695	0.00690172	0.0470211	0.0031341	0.0357701	0.0310173	0.0343582	0.016211	0.0281101	0.0449438	0.0396499	0.12426	0.0326638
	ENSG00000162600	0.0637155	0.0798635	0.0634322	0.048519	0.113041	0.0665148	0.0422593	0.0266159	0.0308552	0.0541649	0.0598986	0.0289967	0.0106139	0.032638	0.0210749	0.0164126	0.0115568	0.0657776	0.0765777	0.0989869
	ENSG00000184292	0.0451802	0.0362024	0.0378422	0.0162931	0.0573463	0.146341	0.0334613	0.00144526	0.034691	0.0128202	0.192169	0.00670608	0.00200105	0.00489919	0.016786	0.0014405	0.00177785	0.042463	1.23247	0.170822
	ENSG00000162601	0.0693343	0.0875887	0.0711039	0.0363327	0.0728026	0.0590288	0.0496688	0.0680389	0.0465437	0.0306117	0.0502159	0.0321141	0.0461438	0.0313	0.0320233	0.0247362	0.0210998	0.239078	0.105384	0.0514147
	ENSG00000177606	1.54586	2.17945	1.27966	1.35322	1.84252	1.76891	0.98752	0.775184	1.77702	1.9767	0.74741	1.1768	1.14955	1.1064	1.26535	0.388218	0.798688	3.53192	1.90936	1.70388
	ENSG00000172456	0.0603504	0.0540229	0.0553884	0.0772489	0.0869824	0.111578	0.0748006	0.131364	0.048079	0.614291	0.0555712	0.0529353	0.149459	0.0404208	0.0357562	0.0416255	0.01407	0.070777	0.0690901	0.103333
	ENSG00000134709	0.244606	0.199085	0.213937	0.102602	0.313474	0.0779634	0.173504	0.156956	0.0573455	0.112273	0.0644221	0.143114	0.0940968	0.136106	0.0645147	0.091012	0.0819422	0.169781	0.191045	0.328258
	ENSG00000134716	0.0854027	0.076318	0.0868455	0.0526074	0.0821752	0.0523776	0.0357695	0.0124806	0.0233158	0.0689426	0.0298077	0.0472914	0.0159956	0.0524161	0.0326467	0.0337343	0.0128666	0.0875032	0.0369644	0.035462
	ENSG00000162599	0.259199	0.217957	0.250039	0.201787	0.284324	0.195693	0.166691	0.146677	0.136777	0.145927	0.04883	0.109216	0.133321	0.116148	0.13691	0.0805775	0.278913	0.4551	0.146611	0.32748
	ENSG00000162604	0.235508	0.214846	0.255745	0.169546	0.406677	0.239287	0.238993	0.351246	0.0886556	0.189751	0.0969935	0.185024	0.247826	0.151379	0.133276	0.131126	0.100915	0.156943	0.330021	0.237646
	ENSG00000132849	0.135495	0.125539	0.17771	0.0709136	0.13743	0.210545	0.162362	0.305872	0.0894078	0.0941238	0.0679983	0.107391	0.137035	0.0980464	0.0559197	0.0729937	0.0829077	0.435733	0.152036	0.194257
	ENSG00000240563	0.00779582	0.111018	0.0185776	0.20007	0.00398717	0.00636642	0.0691443	0.324267	0.136207	0.00030198	0.053541	0.0647737	0.136445	0.0160404	0.00079182	0.0425342	0.000555001	0.073359	0.00223287	0.0048829
	ENSG00000162607	0.184324	0.128851	0.134584	0.169402	0.192032	0.189453	0.221954	0.284244	0.0687916	0.110084	0.0904308	0.177988	0.152709	0.206078	0.0714944	0.146687	0.159753	0.152622	0.293937	0.403169
	ENSG00000116641	0.0492906	0.0578936	0.0646851	0.0242137	0.0610667	0.0406849	0.0891392	0.11658	0.0324844	0.0329993	0.0674402	0.0597671	0.0595734	0.0476206	0.0289454	0.043176	0.0432521	0.128363	0.128141	0.0688125
	ENSG00000125703	0.0261972	0.0315635	0.0352768	0.0161728	0.0579135	0.0229313	0.0376808	0.0367189	0.00999629	0.0190427	0.0262018	0.0307074	0.0233089	0.0294791	0.0123337	0.0143877	0.0191707	0.02519	0.0605854	0.0757327
	ENSG00000088035	0.0540844	0.0680217	0.0487588	0.0387612	0.076684	0.0460034	0.041958	0.0396061	0.0141749	0.0383763	0.01057	0.0342671	0.0216884	0.0381539	0.0233182	0.0110639	0.0157525	0.0467224	0.0848012	0.0801059
	ENSG00000142856	0.159788	0.105221	0.117258	0.112544	0.192919	0.166373	0.202158	0.216151	0.0691294	0.0626702	0.03188	0.184582	0.147672	0.194962	0.0629647	0.145399	0.108711	0.0570116	0.113318	0.222673
	ENSG00000079739	0.310768	0.309261	0.25162	0.0707762	0.191485	0.0647193	0.242222	0.146493	0.0726196	0.185735	0.0480604	0.396281	0.222179	0.349066	0.0155518	0.165574	0.119686	0.0327709	0.237729	0.114772
	ENSG00000162437	0.0746559	0.100449	0.0952695	0.0225061	0.0421058	0.0332315	0.0526735	0.023862	0.031702	0.0550002	0.0525089	0.0482703	0.0258774	0.0549393	0.016982	0.0475405	0.0279183	0.0912441	0.0304245	0.0817541
	ENSG00000162434	0.21758	0.187766	0.22079	0.144563	0.213063	0.214691	0.379514	0.372778	0.15057	0.170822	0.21829	0.241577	0.282156	0.206471	0.132116	0.0839701	0.153388	0.391123	0.971241	0.440541
	ENSG00000162433	0.120856	0.123638	0.106453	0.130062	0.103147	0.0299837	0.211897	0.0218382	0.00786897	0.112966	0.0221954	0.287712	0.11481	0.284011	0.0462489	0.187859	0.0652783	0.0733794	0.120757	0.339868
	ENSG00000213625	0.304068	0.209351	0.287815	0.20041	0.223931	0.286407	0.348656	0.257543	0.0867288	0.215904	0.121134	0.28236	0.147854	0.218183	0.115891	0.204163	0.128189	0.203017	0.314803	0.185426
	ENSG00000198160	0.217479	0.258869	0.195541	0.0707297	0.11435	0.108852	0.173615	0.264168	0.119564	0.0717477	0.117295	0.104348	0.117986	0.0969608	0.0701259	0.114422	0.086639	0.209215	0.30061	0.278256
	ENSG00000116704	0.0848298	0.124307	0.104898	0.0315548	0.0569285	0.0382929	0.0382747	0.0242685	0.0319203	0.0465585	0.0380231	0.0216882	0.0112143	0.0252191	0.0303297	0.029163	0.0174685	0.0838157	0.0891456	0.0660593
	ENSG00000142864	1.00602	0.842398	0.991934	0.7803	1.03078	0.720202	1.21723	1.20412	0.621197	0.692202	0.695896	1.04885	0.946056	1.13904	0.605703	1.02402	0.854397	1.03494	1.14668	1.59804
	ENSG00000116717	0.626874	0.53291	0.793229	0.172386	0.495391	0.220266	0.505916	0.483296	0.262511	0.300374	0.188929	0.527671	0.469103	0.430447	0.241453	0.371659	0.31846	0.449345	1.47439	0.358561
	ENSG00000172380	0.190281	0.259745	0.223861	0.0964226	0.116327	0.239829	0.165967	0.0447215	0.0988541	0.166788	0.163867	0.140634	0.0633873	0.124908	0.0860786	0.122364	0.0776864	0.234346	0.176694	0.365554
	ENSG00000116729	0.122621	0.134221	0.14316	0.0679424	0.104193	0.129779	0.161237	0.0917545	0.0692546	0.0584271	0.0646048	0.114245	0.0712076	0.128807	0.0612087	0.0774904	0.12337	0.10282	0.00291963	0.231798
	ENSG00000024526	0.0287415	0.0215063	0.0206592	0.0225233	0.00946307	0.0256734	0.038612	0.0338746	0.0117394	0.00884838	0.0167792	0.0297977	0.0287429	0.0506845	0.00845939	0.024052	0.0186672	0.0256532	0.0796186	0.108591
	ENSG00000066557	0.0412122	0.0337592	0.0390321	0.0349632	0.0238115	0.0193913	0.039691	0.0412274	0.0175992	0.0224988	0.0183977	0.0361213	0.0303515	0.0334789	0.0131594	0.00705079	0.0171106	0.0363653	0.065664	0.0759339
	ENSG00000116754	0.52166	0.492375	0.566472	0.646887	0.507281	0.586399	0.674174	0.706094	0.438504	0.498905	0.385859	0.513994	0.523682	0.453733	0.379124	0.506537	0.396217	0.962786	0.746284	0.89208
	ENSG00000118454	0.0415791	0.0501939	0.0567293	0.030184	0.0462167	0.039009	0.0391343	0.0534237	0.0236049	0.0373159	0.0383868	0.0268558	0.0333314	0.0249675	0.0200789	0.0130452	0.0169736	0.0916332	0.0676514	0.0688248
	ENSG00000132485	0.2579	0.243212	0.200702	0.301294	0.249311	0.324175	0.28044	0.289581	0.202138	0.135219	0.18883	0.167409	0.211349	0.189039	0.134075	0.194543	0.159231	0.960653	0.26733	0.327745
	ENSG00000254685	0.0302208	0.0388087	0.0331527	0.0407841	0.0437966	0.0286745	0.0313427	0.0221747	0.0136096	0.0287426	0.0120453	0.0317343	0.0179736	0.0249036	0.0141431	0.0176443	0.00956376	0.0305074	0.07592	0.0673922
[truncated: 8,751 more rows]

## Sheet: Fig. 3C
Fig. 3c	This is a downsampled version (to 50000 entries) of the original table to reduce the data size while keeping the distribution.
[truncated: 50,001 more rows]

## Sheet: Fig. 3D
Fig. 3d
[truncated: 54,496 more rows]

[truncated: 37 more sheets: Fig. 4A-B, Fig. 4C, Fig. 4D, Fig. 4F-G, Fig. 4I, Fig. 4M-N, Fig. S8G, Fig. 5A, Fig. 5B, Fig. 5E-F, Fig. 6B, Fig. 6C, Fig. 6D, Fig. 6E, Fig. 6F, Fig. 6G, Fig. 6H, Fig. S1B, Fig. S1C, Fig. S2A, Fig. S2D …]
